# Supplementary material for: An epitranscriptomic program maintains skeletal stem cell quiescence via a METTL3-FEM1B-GLI1 axis
Source: EMBO J. 2025 Feb 27;44(8):2263–78. doi: 10.1038/s44318-025-00399-z (PMC12000498; doi:10.1038/s44318-025-00399-z)
Supplement: Supplementary file 3 — Dataset EV1 [file 44318_2025_399_MOESM3_ESM.xlsx]

## Sheet: overview
Dataset EV1: SLIM-seq and RNA-seq data
Epitranscriptomic program maintains skeletal stem cell quiescence via METTL3-FEM1B-GLI1 axis
Jing Wang1,7, Weidong Liu1,7, Tiantian Zhang2, Manman Cui2, Kexin Gao2, Pengbo Lu2, Shuxin Yao2, Ziyan Cao2, Yanbing Zheng2, Wen Tian2, Yan Li2, Rong Yin2,3, Jin Hu2, Guoqiang Han2,3, Jianfei Liang6, Fuling Zhou3, Jihua Chai1*, Haojian Zhang1,2,3,4,5*
1State Key Laboratory of Oral & Maxillofacial Reconstruction and Regeneration, Key Laboratory of Oral Biomedicine Ministry of Education, Hubei Key Laboratory of Stomatology, School & Hospital of Stomatology, Wuhan University, Wuhan, China;
2Frontier Science Center for Immunology and Metabolism, Medical Research Institute, Wuhan University, Wuhan, China;
3Department of Hematology, Zhongnan Hospital, Wuhan University, Wuhan, China;
4Taikang Center for Life and Medical Sciences, Wuhan University, Wuhan, China;
5RNA Institute, Wuhan University, Wuhan, China;
6Key Laboratory of Shaanxi Province for Craniofacial Precision Medicine Research, College of Stomatology, Xi’an Jiaotong University, Xi’an 710004, China
7These authors contributed equally
*To whom correspondence should be addressed:
haojian_zhang@whu.edu.cn or cjh@whu.edu.cn
Data overview	related to		description
SSC-1909 m6A mRNA	Figs. S1F		SLIM-seq data of m6A-tagged mRNA in SSC
pre-BCSP 2101 m6A mRNA	Figs. S1F		SLIM-seq data of m6A-tagged mRNA in pre-BCSP
BCSP 1333 m6A mRNA	Figs. S1F		SLIM-seq data of m6A-tagged mRNA in BCSP
PCP 2170 m6A mRNA	Figs. S1F		SLIM-seq data of m6A-tagged mRNA in PCP
THY 2172 m6A mRNA	Figs. S1F		SLIM-seq data of m6A-tagged mRNA in THY
BLSP 2252 m6A mRNA	Figs. S1F		SLIM-seq data of m6A-tagged mRNA in BLSP
6C3 2533 m6A mRNA	Figs. S1F		SLIM-seq data of m6A-tagged mRNA in 6C3
HEC 2179 m6A mRNA	Figs. S1F		SLIM-seq data of m6A-tagged mRNA in HEC
KO vs WT_SSCs_DEG	Figs. 4A, 4B		DEGs of RNA-seq data of KO vs WT in SSC
KO vs WT_SSCs_m6A_RNA_DEG	Figs. 4A, 4B		DEGs of SLIM-seq and RNA-seq data of KO vs WT in SSC
SLIM-seq data and RNA-seq data were deposited in the public database GEO under the accession number GSE284224.

## Sheet: SSC-1909 m6A mRNA
Gene	m6a_level	cluster
0610009B22Rik	3.62288	wt_m6a_SSC
0610009E02Rik	1.25996	wt_m6a_SSC
0610025J13Rik	1.11676	wt_m6a_SSC
1110001J03Rik	1.49714	wt_m6a_SSC
1110020A21Rik	1.53877	wt_m6a_SSC
1110025M09Rik	1.69359	wt_m6a_SSC
1110034G24Rik	1.00636	wt_m6a_SSC
1110038B12Rik	1.81623	wt_m6a_SSC
1110059G10Rik	1.60879	wt_m6a_SSC
1190002N15Rik	2.01389	wt_m6a_SSC
1500011K16Rik	1.81457	wt_m6a_SSC
1500015O10Rik	2.25276	wt_m6a_SSC
1500017E21Rik	1.04855	wt_m6a_SSC
1700025G04Rik	2.17787	wt_m6a_SSC
1700049E15Rik	1.24307	wt_m6a_SSC
1700086L19Rik	1.80343	wt_m6a_SSC
1810013L24Rik	1.75321	wt_m6a_SSC
1810022K09Rik	2.8904	wt_m6a_SSC
1810026B05Rik	1.60538	wt_m6a_SSC
1810037I17Rik	2.64938	wt_m6a_SSC
1810044D09Rik	1.15053	wt_m6a_SSC
1810058I24Rik	2.8593	wt_m6a_SSC
2010107E04Rik	2.38812	wt_m6a_SSC
2010109A12Rik	1.2404	wt_m6a_SSC
2010320M18Rik	1.91422	wt_m6a_SSC
2210013O21Rik	1.60343	wt_m6a_SSC
2310009A05Rik	1.90542	wt_m6a_SSC
2310035C23Rik	2.67538	wt_m6a_SSC
2310036O22Rik	1.49751	wt_m6a_SSC
2310039H08Rik	2.45714	wt_m6a_SSC
2310040G07Rik	1.25507	wt_m6a_SSC
2410006H16Rik	1.49778	wt_m6a_SSC
2500002B13Rik	1.00044	wt_m6a_SSC
2510039O18Rik	1.32002	wt_m6a_SSC
2610020C07Rik	0.975231	wt_m6a_SSC
2610203C20Rik	1.36075	wt_m6a_SSC
2700046G09Rik	1.20456	wt_m6a_SSC
2700060E02Rik	1.89691	wt_m6a_SSC
2700069I18Rik	1.40498	wt_m6a_SSC
2700081O15Rik	1.7299	wt_m6a_SSC
2810001G20Rik	1.63017	wt_m6a_SSC
2810403D21Rik	1.05157	wt_m6a_SSC
2810417H13Rik	1.2367	wt_m6a_SSC
2810428J06Rik	1.67963	wt_m6a_SSC
2900060B14Rik	1.05751	wt_m6a_SSC
3110045C21Rik	1.11396	wt_m6a_SSC
3830403N18Rik	1.05438	wt_m6a_SSC
4833422M21Rik	1.50303	wt_m6a_SSC
4921531C22Rik	1.45512	wt_m6a_SSC
4930509G22Rik	1.27204	wt_m6a_SSC
4930522L14Rik	1.04402	wt_m6a_SSC
4930550C14Rik	1.10103	wt_m6a_SSC
4930589L23Rik	0.975369	wt_m6a_SSC
4933400C23Rik	1.73567	wt_m6a_SSC
4933407L21Rik	1.12971	wt_m6a_SSC
4933413J09Rik	0.999204	wt_m6a_SSC
4933417C20Rik	1.17907	wt_m6a_SSC
5730507A11Rik	1.11749	wt_m6a_SSC
2024-03-06	1.7454	wt_m6a_SSC
6030400A10Rik	1.25873	wt_m6a_SSC
6330403L08Rik	1.29217	wt_m6a_SSC
7530428D23Rik	1.31249	wt_m6a_SSC
8030462N17Rik	4.37709	wt_m6a_SSC
9130230N09Rik	1.00604	wt_m6a_SSC
9230105E05Rik	2.31541	wt_m6a_SSC
9430016H08Rik	1.21946	wt_m6a_SSC
9530018H14Rik	1.39975	wt_m6a_SSC
9530034E10Rik	1.43475	wt_m6a_SSC
9530086O07Rik	1.02305	wt_m6a_SSC
9930021J03Rik	1.96617	wt_m6a_SSC
A330009N23Rik	1.19193	wt_m6a_SSC
A530017D24Rik	1.65177	wt_m6a_SSC
A730020M07Rik	1.30947	wt_m6a_SSC
A830008E24Rik	1.02589	wt_m6a_SSC
A930004J17Rik	1.13705	wt_m6a_SSC
A930005H10Rik	1.15909	wt_m6a_SSC
A930005N03Rik	1.09086	wt_m6a_SSC
AA474408	1.06708	wt_m6a_SSC
Abca5	1.84899	wt_m6a_SSC
Abhd17b	1.35951	wt_m6a_SSC
Abhd2	1.97482	wt_m6a_SSC
Abi3bp	2.25753	wt_m6a_SSC
Abl2	2.22038	wt_m6a_SSC
Acan	1.73178	wt_m6a_SSC
Acbd3	2.28352	wt_m6a_SSC
Acot13	1.7683	wt_m6a_SSC
Acot2	2.20743	wt_m6a_SSC
Acp1	1.98081	wt_m6a_SSC
Acsl4	2.50397	wt_m6a_SSC
Actn1	1.26957	wt_m6a_SSC
Acvr1c	0.975478	wt_m6a_SSC
Acyp1	1.04988	wt_m6a_SSC
Acyp2	0.984861	wt_m6a_SSC
Adam10	1.6984	wt_m6a_SSC
Adgra3	1.46435	wt_m6a_SSC
Adgrl3	1.09922	wt_m6a_SSC
Aebp2	1.79444	wt_m6a_SSC
Aff4	2.14737	wt_m6a_SSC
Agbl3	1.43707	wt_m6a_SSC
Agfg1	1.45949	wt_m6a_SSC
Ahi1	1.40283	wt_m6a_SSC
Ahnak	3.68204	wt_m6a_SSC
AI314180	1.69255	wt_m6a_SSC
AI838599	1.06932	wt_m6a_SSC
AK010878	1.46346	wt_m6a_SSC
Akt3	1.52963	wt_m6a_SSC
Alg10b	1.06744	wt_m6a_SSC
Alox5ap	1.36131	wt_m6a_SSC
Alox8	1.02341	wt_m6a_SSC
Als2	1.2372	wt_m6a_SSC
Ammecr1	1.04323	wt_m6a_SSC
Amotl1	2.17154	wt_m6a_SSC
Amt	1.97891	wt_m6a_SSC
Anapc1	1.01067	wt_m6a_SSC
Anapc10	1.35674	wt_m6a_SSC
Anapc13	1.26975	wt_m6a_SSC
Ang	1.04841	wt_m6a_SSC
Angptl3	1.04293	wt_m6a_SSC
Ank2	1.13623	wt_m6a_SSC
Ankib1	1.56416	wt_m6a_SSC
Ankrd12	1.47738	wt_m6a_SSC
Anp32a	1.27302	wt_m6a_SSC
Ap2b1	1.80007	wt_m6a_SSC
Apc	1.13371	wt_m6a_SSC
Apool	1.13766	wt_m6a_SSC
Arf6	1.11955	wt_m6a_SSC
Arfgef1	2.51004	wt_m6a_SSC
Arfgef3	1.13688	wt_m6a_SSC
Arglu1	1.40865	wt_m6a_SSC
Arhgap20	1.07149	wt_m6a_SSC
Arhgap21	1.43408	wt_m6a_SSC
Arhgap23	2.23579	wt_m6a_SSC
Arhgap29	1.12461	wt_m6a_SSC
Arhgap31	1.20778	wt_m6a_SSC
Arhgap32	1.26141	wt_m6a_SSC
Arhgap5	2.49279	wt_m6a_SSC
Arhgef12	2.3109	wt_m6a_SSC
Arhgef18	1.1579	wt_m6a_SSC
Arhgef28	1.84305	wt_m6a_SSC
Arhgef5	2.0113	wt_m6a_SSC
Arid1b	1.328	wt_m6a_SSC
Arid2	1.42586	wt_m6a_SSC
Arih1	1.66084	wt_m6a_SSC
Arl8a	1.08701	wt_m6a_SSC
Armcx4	1.23929	wt_m6a_SSC
Asap2	1.05031	wt_m6a_SSC
Asb1	1.00375	wt_m6a_SSC
Ascc3	1.90603	wt_m6a_SSC
Asf1a	1.52862	wt_m6a_SSC
Ash1l	2.06064	wt_m6a_SSC
Asnsd1	0.994494	wt_m6a_SSC
Aspm	1.25675	wt_m6a_SSC
Asxl2	1.29264	wt_m6a_SSC
Atad2b	0.985584	wt_m6a_SSC
Atg2b	1.14128	wt_m6a_SSC
Atm	1.09009	wt_m6a_SSC
Atn1	1.19442	wt_m6a_SSC
Atox1	1.61553	wt_m6a_SSC
Atp11a	1.39607	wt_m6a_SSC
Atp13a3	1.61996	wt_m6a_SSC
Atp2a2	2.24333	wt_m6a_SSC
Atp2b4	2.39707	wt_m6a_SSC
Atp5g1	2.15022	wt_m6a_SSC
Atp5h	1.97507	wt_m6a_SSC
Atp5j2	1.66871	wt_m6a_SSC
Atp5k	1.23759	wt_m6a_SSC
Atp5l	2.24659	wt_m6a_SSC
Atp5o	1.7344	wt_m6a_SSC
Atp8b2	1.25488	wt_m6a_SSC
Atpif1	2.1727	wt_m6a_SSC
Atxn1	2.27301	wt_m6a_SSC
Atxn1l	1.34384	wt_m6a_SSC
Atxn2	2.14103	wt_m6a_SSC
Atxn7	1.49409	wt_m6a_SSC
Atxn7l3	2.01224	wt_m6a_SSC
AU019823	1.35817	wt_m6a_SSC
AV099323	1.07718	wt_m6a_SSC
Aven	1.08051	wt_m6a_SSC
Axin1	1.91699	wt_m6a_SSC
B230118H07Rik	1.73118	wt_m6a_SSC
B230208H11Rik	0.98881	wt_m6a_SSC
B230369F24Rik	1.85559	wt_m6a_SSC
B2m	2.41898	wt_m6a_SSC
B330016D10Rik	1.16122	wt_m6a_SSC
B3galt1	1.7216	wt_m6a_SSC
B4galt1	3.15378	wt_m6a_SSC
B830012L14Rik	1.60886	wt_m6a_SSC
B930036N10Rik	1.09474	wt_m6a_SSC
Bach1	2.88334	wt_m6a_SSC
Bach2	1.19683	wt_m6a_SSC
Bag4	0.963122	wt_m6a_SSC
Bag6	1.90354	wt_m6a_SSC
Basp1	2.21811	wt_m6a_SSC
Batf3	1.13274	wt_m6a_SSC
Baz1a	1.23747	wt_m6a_SSC
BB218582	1.1009	wt_m6a_SSC
Bbip1	2.06445	wt_m6a_SSC
BC005537	2.72357	wt_m6a_SSC
BC030336	2.07987	wt_m6a_SSC
BC034090	1.09878	wt_m6a_SSC
Bcl6	2.13166	wt_m6a_SSC
Bcr	1.00226	wt_m6a_SSC
Bdh2	1.95374	wt_m6a_SSC
Bglap	2.08468	wt_m6a_SSC
Bglap2	1.60678	wt_m6a_SSC
Bglap3	1.91758	wt_m6a_SSC
Bhlhe41	2.41565	wt_m6a_SSC
Birc6	4.37867	wt_m6a_SSC
Bloc1s6os	1.14201	wt_m6a_SSC
Bmp2k	2.77196	wt_m6a_SSC
Bmp6	1.27354	wt_m6a_SSC
Bmpr1a	1.43596	wt_m6a_SSC
Bmpr2	2.26845	wt_m6a_SSC
Bmyc	1.08136	wt_m6a_SSC
Bod1	2.07206	wt_m6a_SSC
Bod1l	2.57	wt_m6a_SSC
Bola3	1.42423	wt_m6a_SSC
Borcs7	1.19267	wt_m6a_SSC
Braf	1.77978	wt_m6a_SSC
Brd1	1.69771	wt_m6a_SSC
Brd4	2.44015	wt_m6a_SSC
Brpf3	1.57841	wt_m6a_SSC
Brwd3	1.68179	wt_m6a_SSC
Btbd7	1.89624	wt_m6a_SSC
Btf3	2.09411	wt_m6a_SSC
Btg1	2.71611	wt_m6a_SSC
Btg3	1.42849	wt_m6a_SSC
Bud31	1.8855	wt_m6a_SSC
C030013C21Rik	1.02572	wt_m6a_SSC
C1galt1	1.14164	wt_m6a_SSC
C230035I16Rik	1.33505	wt_m6a_SSC
C230071H17Rik	1.65993	wt_m6a_SSC
C230085N15Rik	1.52268	wt_m6a_SSC
C230096K16Rik	0.968743	wt_m6a_SSC
C330011M18Rik	1.02164	wt_m6a_SSC
C430019N01Rik	1.48498	wt_m6a_SSC
C430049B03Rik	1.39265	wt_m6a_SSC
C530043K16Rik	2.04559	wt_m6a_SSC
C5ar2	1.17333	wt_m6a_SSC
C730045M19Rik	1.2032	wt_m6a_SSC
Cab39	2.19254	wt_m6a_SSC
Cacna1d	2.0126	wt_m6a_SSC
Cad	1.19073	wt_m6a_SSC
Calm1	2.37071	wt_m6a_SSC
Camk2n1	1.35557	wt_m6a_SSC
Camsap2	2.02329	wt_m6a_SSC
Capn9	1.82994	wt_m6a_SSC
Capns1	3.15452	wt_m6a_SSC
Car2	1.20559	wt_m6a_SSC
Casc1	1.05969	wt_m6a_SSC
Cbx3	2.19312	wt_m6a_SSC
Cbx4	1.9033	wt_m6a_SSC
Ccdc112	1.17135	wt_m6a_SSC
Ccdc163	1.20659	wt_m6a_SSC
Ccdc174	1.4552	wt_m6a_SSC
Ccdc58	1.46787	wt_m6a_SSC
Ccdc59	2.75824	wt_m6a_SSC
Ccdc71l	1.20028	wt_m6a_SSC
Ccdc85c	1.62171	wt_m6a_SSC
Ccl11	1.04762	wt_m6a_SSC
Ccl7	1.89822	wt_m6a_SSC
Ccni	1.88173	wt_m6a_SSC
Ccnyl1	1.78791	wt_m6a_SSC
Ccpg1os	1.0048	wt_m6a_SSC
Cd200r3	1.09373	wt_m6a_SSC
Cd24a	1.75273	wt_m6a_SSC
Cd2ap	2.01455	wt_m6a_SSC
Cdan1	1.63781	wt_m6a_SSC
Cdc27	1.46607	wt_m6a_SSC
Cdc34	1.21934	wt_m6a_SSC
Cdc73	1.78771	wt_m6a_SSC
Cdk13	2.56447	wt_m6a_SSC
Cdk17	1.1699	wt_m6a_SSC
Cdk2ap1	1.58761	wt_m6a_SSC
Cdk6	2.88258	wt_m6a_SSC
Cdk8	1.40784	wt_m6a_SSC
Cdkn1b	2.64251	wt_m6a_SSC
Cdkn3	1.23597	wt_m6a_SSC
Cdon	2.09284	wt_m6a_SSC
Cdr2	2.3611	wt_m6a_SSC
Cdr2l	1.79111	wt_m6a_SSC
Cebpa	1.51474	wt_m6a_SSC
Cebpg	2.22093	wt_m6a_SSC
Cebpzos	1.7484	wt_m6a_SSC
Celf4	1.5662	wt_m6a_SSC
Cenpb	1.51435	wt_m6a_SSC
Cep350	1.64712	wt_m6a_SSC
Cetn3	2.20947	wt_m6a_SSC
Cfap97	1.22711	wt_m6a_SSC
Chadl	1.52435	wt_m6a_SSC
Chchd1	2.21951	wt_m6a_SSC
Chchd5	1.11116	wt_m6a_SSC
Chd4	1.93472	wt_m6a_SSC
Chd6	1.5611	wt_m6a_SSC
Chd9	1.74002	wt_m6a_SSC
Chic2	1.36117	wt_m6a_SSC
Chmp4b	3.20922	wt_m6a_SSC
Chsy1	2.35996	wt_m6a_SSC
Cir1	1.30679	wt_m6a_SSC
Cisd3	1.07372	wt_m6a_SSC
Ckap4	3.31488	wt_m6a_SSC
Ckap5	2.44777	wt_m6a_SSC
Cks2	1.22051	wt_m6a_SSC
Clcn5	1.01886	wt_m6a_SSC
Cldn10	1.14756	wt_m6a_SSC
Clint1	2.14062	wt_m6a_SSC
Clmn	1.86979	wt_m6a_SSC
Clock	1.56361	wt_m6a_SSC
Cltc	2.18765	wt_m6a_SSC
Cmas	1.06339	wt_m6a_SSC
Cmc1	1.19682	wt_m6a_SSC
Cmc2	1.45091	wt_m6a_SSC
Cmtm4	1.30908	wt_m6a_SSC
Cmtm8	1.84061	wt_m6a_SSC
Cnih4	1.75531	wt_m6a_SSC
Cnnm1	1.08732	wt_m6a_SSC
Cnot4	1.6236	wt_m6a_SSC
Cnot6	2.23977	wt_m6a_SSC
Cnot6l	1.3134	wt_m6a_SSC
Cntfr	1.10631	wt_m6a_SSC
Cntln	1.08212	wt_m6a_SSC
Cntn3	1.55599	wt_m6a_SSC
Coa3	1.79422	wt_m6a_SSC
Coa6	1.91718	wt_m6a_SSC
Col10a1	2.07982	wt_m6a_SSC
Col11a1	2.81375	wt_m6a_SSC
Col12a1	1.93028	wt_m6a_SSC
Col14a1	1.38504	wt_m6a_SSC
Col19a1	1.02988	wt_m6a_SSC
Col6a3	1.56394	wt_m6a_SSC
Commd6	1.67716	wt_m6a_SSC
Cox16	1.12263	wt_m6a_SSC
Cox20-ps	1.11121	wt_m6a_SSC
Cox5a	2.52971	wt_m6a_SSC
Cox6a1	2.52866	wt_m6a_SSC
Cox6b1	2.42208	wt_m6a_SSC
Cox6c	2.15142	wt_m6a_SSC
Cox7a2	2.16637	wt_m6a_SSC
Cox7b	2.65308	wt_m6a_SSC
Cox7c	2.30237	wt_m6a_SSC
Cpd	2.14236	wt_m6a_SSC
Cpeb2	1.17227	wt_m6a_SSC
Cpeb3	1.09377	wt_m6a_SSC
Cpeb4	1.51455	wt_m6a_SSC
Cpne3	1.75984	wt_m6a_SSC
Crabp2	1.86141	wt_m6a_SSC
Cramp1l	1.10565	wt_m6a_SSC
Crebbp	1.0545	wt_m6a_SSC
Crebl2	3.75203	wt_m6a_SSC
Crebrf	2.34253	wt_m6a_SSC
Crebzf	1.26397	wt_m6a_SSC
Crim1	3.4427	wt_m6a_SSC
Crip1	2.00127	wt_m6a_SSC
Cript	1.43368	wt_m6a_SSC
Crk	1.83544	wt_m6a_SSC
Crls1	1.65599	wt_m6a_SSC
Cryab	2.19626	wt_m6a_SSC
Crybb3	1.61333	wt_m6a_SSC
Crybg3	2.01091	wt_m6a_SSC
Csk	1.44264	wt_m6a_SSC
Csnk1g1	1.81882	wt_m6a_SSC
Csnk1g3	1.19509	wt_m6a_SSC
Csnk2a2	2.51398	wt_m6a_SSC
Csnk2b	1.81432	wt_m6a_SSC
Cstb	3.0951	wt_m6a_SSC
Ctcf	2.00687	wt_m6a_SSC
Ctcfl	1.2034	wt_m6a_SSC
Ctdnep1	1.49752	wt_m6a_SSC
Ctdspl	2.46336	wt_m6a_SSC
Ctnnd1	1.24692	wt_m6a_SSC
Ctnnd2	1.26259	wt_m6a_SSC
Cul3	2.65716	wt_m6a_SSC
Cwf19l2	1.09535	wt_m6a_SSC
Cxcl2	1.01091	wt_m6a_SSC
Cxcr5	1.10422	wt_m6a_SSC
Cxx1c	1.27616	wt_m6a_SSC
Cyb5a	2.02524	wt_m6a_SSC
Cycs	2.10032	wt_m6a_SSC
Cyp2d22	1.61536	wt_m6a_SSC
Cyp2u1	2.60908	wt_m6a_SSC
Cyp4f17	1.61898	wt_m6a_SSC
Cys1	1.17867	wt_m6a_SSC
D130007C19Rik	0.990289	wt_m6a_SSC
D130019J16Rik	1.62186	wt_m6a_SSC
D15Ertd621e	1.63617	wt_m6a_SSC
D17H6S53E	1.04367	wt_m6a_SSC
D330023K18Rik	1.18139	wt_m6a_SSC
D830044I16Rik	1.26243	wt_m6a_SSC
D930016D06Rik	1.71071	wt_m6a_SSC
Dact1	2.02185	wt_m6a_SSC
Dact3	1.04252	wt_m6a_SSC
Dad1	3.01237	wt_m6a_SSC
Dancr	1.45511	wt_m6a_SSC
Dapl1	1.21229	wt_m6a_SSC
Dbi	2.43089	wt_m6a_SSC
Dbndd2	1.02458	wt_m6a_SSC
Dcaf10	1.70737	wt_m6a_SSC
Dclk1	1.8953	wt_m6a_SSC
Dctn4	3.43544	wt_m6a_SSC
Dcun1d1	1.44343	wt_m6a_SSC
Dcx	1.44174	wt_m6a_SSC
Ddah1	1.80437	wt_m6a_SSC
Ddhd2	1.75674	wt_m6a_SSC
Ddx17	1.9421	wt_m6a_SSC
Ddx19a	1.66152	wt_m6a_SSC
Ddx23	2.03225	wt_m6a_SSC
Ddx3x	3.85486	wt_m6a_SSC
Ddx6	3.04575	wt_m6a_SSC
Deb1	2.50121	wt_m6a_SSC
Dennd4a	1.09043	wt_m6a_SSC
Dennd4c	1.11868	wt_m6a_SSC
Dennd5a	1.63287	wt_m6a_SSC
Dennd5b	1.25641	wt_m6a_SSC
Dennd6a	1.65869	wt_m6a_SSC
Depdc7	1.06455	wt_m6a_SSC
Dexi	1.15874	wt_m6a_SSC
Dgkh	1.13415	wt_m6a_SSC
Dgkz	1.20018	wt_m6a_SSC
Dhx36	2.80721	wt_m6a_SSC
Dhx58os	1.21178	wt_m6a_SSC
Dhx9	2.13362	wt_m6a_SSC
Diaph2	1.34553	wt_m6a_SSC
Dicer1	1.85931	wt_m6a_SSC
Dirc2	1.88707	wt_m6a_SSC
Dlc1	2.83489	wt_m6a_SSC
Dleu2	1.56905	wt_m6a_SSC
Dlg1	1.17578	wt_m6a_SSC
Dlg3	1.2548	wt_m6a_SSC
Dlx6os1	1.26502	wt_m6a_SSC
Dmwd	1.59838	wt_m6a_SSC
Dmxl1	1.31466	wt_m6a_SSC
Dmxl2	1.11589	wt_m6a_SSC
Dnah7b	0.985867	wt_m6a_SSC
Dnajc15	1.86055	wt_m6a_SSC
Dnajc21	1.78567	wt_m6a_SSC
Dnajc24	1.44832	wt_m6a_SSC
Dnajc25	1.42327	wt_m6a_SSC
Dnal1	1.23286	wt_m6a_SSC
Dnm1	2.05831	wt_m6a_SSC
Dock1	2.04838	wt_m6a_SSC
Dock7	1.14815	wt_m6a_SSC
Dopey1	1.21069	wt_m6a_SSC
Dpm3	1.20758	wt_m6a_SSC
Dpy19l1	1.72042	wt_m6a_SSC
Dpy30	2.43743	wt_m6a_SSC
Dst	1.90837	wt_m6a_SSC
Dusp11	2.4461	wt_m6a_SSC
Dusp19	1.00631	wt_m6a_SSC
Dync1h1	2.06834	wt_m6a_SSC
Dynll1	2.04353	wt_m6a_SSC
Dynll2	1.42919	wt_m6a_SSC
Dynlt1b	1.16717	wt_m6a_SSC
Dynlt1f	1.02005	wt_m6a_SSC
Dyrk1a	3.00674	wt_m6a_SSC
Dyrk2	1.42776	wt_m6a_SSC
Ebf3	2.94792	wt_m6a_SSC
Edem3	1.47435	wt_m6a_SSC
Eea1	1.78144	wt_m6a_SSC
Eef1a1	2.08099	wt_m6a_SSC
Eef1b2	1.79633	wt_m6a_SSC
Efnb2	2.04451	wt_m6a_SSC
Egln1	1.02896	wt_m6a_SSC
Egr3	2.15479	wt_m6a_SSC
Eid1	4.67285	wt_m6a_SSC
Eid2	1.60385	wt_m6a_SSC
Eif2s2	3.10742	wt_m6a_SSC
Eif4a2	1.39694	wt_m6a_SSC
Eif4b	1.66233	wt_m6a_SSC
Eif4ebp2	1.47319	wt_m6a_SSC
Eif4g3	2.26562	wt_m6a_SSC
Elane	2.47158	wt_m6a_SSC
Eldr	1.13143	wt_m6a_SSC
Elf1	1.63579	wt_m6a_SSC
Elf4	1.50018	wt_m6a_SSC
Eml4	1.19674	wt_m6a_SSC
Eml5	1.03003	wt_m6a_SSC
En1	1.56229	wt_m6a_SSC
Enah	1.7198	wt_m6a_SSC
Enkur	1.00961	wt_m6a_SSC
Enpp3	1.38133	wt_m6a_SSC
Entpd7	2.04487	wt_m6a_SSC
Ep300	1.65672	wt_m6a_SSC
Epb41	1.49307	wt_m6a_SSC
Epc2	1.70026	wt_m6a_SSC
Epha1	0.962423	wt_m6a_SSC
Epha8	1.04855	wt_m6a_SSC
Erbb2ip	2.15198	wt_m6a_SSC
Erdr1	2.4443	wt_m6a_SSC
Erf	2.96046	wt_m6a_SSC
Erich1	1.02872	wt_m6a_SSC
Esco1	1.12025	wt_m6a_SSC
Esco2	1.04794	wt_m6a_SSC
Esd	1.59681	wt_m6a_SSC
Esf1	1.77932	wt_m6a_SSC
Esyt2	2.00598	wt_m6a_SSC
Etaa1os	1.08324	wt_m6a_SSC
Etnk1	1.51664	wt_m6a_SSC
Etohd2	1.43274	wt_m6a_SSC
Evi5	1.04517	wt_m6a_SSC
Evl	0.990037	wt_m6a_SSC
Exosc8	1.34112	wt_m6a_SSC
Ext1	2.37399	wt_m6a_SSC
F830115B05Rik	1.11643	wt_m6a_SSC
Fabp5	1.45677	wt_m6a_SSC
Fads3	1.30781	wt_m6a_SSC
Fam117b	2.21143	wt_m6a_SSC
Fam120a	2.82099	wt_m6a_SSC
Fam122a	1.6508	wt_m6a_SSC
Fam133b	2.03552	wt_m6a_SSC
Fam168a	2.0217	wt_m6a_SSC
Fam179b	1.34259	wt_m6a_SSC
Fam189a2	1.06142	wt_m6a_SSC
Fam193a	1.77085	wt_m6a_SSC
Fam196a	1.06957	wt_m6a_SSC
Fam208a	1.19216	wt_m6a_SSC
Fam229b	1.57057	wt_m6a_SSC
Fam46a	1.78862	wt_m6a_SSC
Fam46c	1.4997	wt_m6a_SSC
Fam63b	2.70784	wt_m6a_SSC
Fam73a	1.51203	wt_m6a_SSC
Fam76b	1.28821	wt_m6a_SSC
Fam8a1	1.61634	wt_m6a_SSC
Fam98b	2.87067	wt_m6a_SSC
Fat1	1.30044	wt_m6a_SSC
Fau-ps2	1.2806	wt_m6a_SSC
Fbn1	1.89939	wt_m6a_SSC
Fbn2	1.10402	wt_m6a_SSC
Fbxl3	1.60935	wt_m6a_SSC
Fbxo11	1.98641	wt_m6a_SSC
Fbxo33	2.13133	wt_m6a_SSC
Fbxo45	1.81759	wt_m6a_SSC
Fbxw7	1.45222	wt_m6a_SSC
Fcf1	2.42315	wt_m6a_SSC
Fcho2	1.57965	wt_m6a_SSC
Fem1b	1.7082	wt_m6a_SSC
Fgf18	2.31653	wt_m6a_SSC
Fgf2	1.48044	wt_m6a_SSC
Fjx1	2.08857	wt_m6a_SSC
Fkbp3	2.0676	wt_m6a_SSC
Fkbp7	1.50213	wt_m6a_SSC
Fmr1	2.06039	wt_m6a_SSC
Fn1	2.2674	wt_m6a_SSC
Fnbp1l	1.17276	wt_m6a_SSC
Fndc3b	2.29058	wt_m6a_SSC
Fnip1	2.41332	wt_m6a_SSC
Foxc1	3.35353	wt_m6a_SSC
Foxd1	1.41672	wt_m6a_SSC
Foxd2	2.06319	wt_m6a_SSC
Foxf1	1.17031	wt_m6a_SSC
Foxj2	1.76193	wt_m6a_SSC
Foxn2	3.29126	wt_m6a_SSC
Foxo1	2.06825	wt_m6a_SSC
Foxo3	2.85839	wt_m6a_SSC
Foxo4	1.17957	wt_m6a_SSC
Foxp4	1.15735	wt_m6a_SSC
Fry	1.9106	wt_m6a_SSC
Fth1	2.06071	wt_m6a_SSC
Fundc2	1.49972	wt_m6a_SSC
Fuom	1.12017	wt_m6a_SSC
Fxyd1	2.12405	wt_m6a_SSC
Fxyd2	1.96268	wt_m6a_SSC
Fxyd4	1.92816	wt_m6a_SSC
Fyn	1.7013	wt_m6a_SSC
Fzd8	1.85281	wt_m6a_SSC
Gabarap	2.09296	wt_m6a_SSC
Gal	1.61669	wt_m6a_SSC
Galnt1	1.41142	wt_m6a_SSC
Garem	1.63706	wt_m6a_SSC
Gata6	0.970195	wt_m6a_SSC
Gatad1	2.76217	wt_m6a_SSC
Gatad2b	1.83375	wt_m6a_SSC
Gbas	1.90244	wt_m6a_SSC
Gcc2	1.7568	wt_m6a_SSC
Gclc	2.04772	wt_m6a_SSC
Gcnt1	1.3217	wt_m6a_SSC
Gdf11	1.70941	wt_m6a_SSC
Gid4	2.22499	wt_m6a_SSC
Gigyf1	1.10988	wt_m6a_SSC
Gli3	1.6576	wt_m6a_SSC
Glipr1	1.03373	wt_m6a_SSC
Gls	2.21547	wt_m6a_SSC
Gltscr1l	1.48586	wt_m6a_SSC
Gm10031	1.52461	wt_m6a_SSC
Gm10053	1.57197	wt_m6a_SSC
Gm10094	2.04343	wt_m6a_SSC
Gm10097	1.15153	wt_m6a_SSC
Gm10116	1.73359	wt_m6a_SSC
Gm10123	1.34062	wt_m6a_SSC
Gm10132	0.963296	wt_m6a_SSC
Gm10221	1.50775	wt_m6a_SSC
Gm10275	1.59652	wt_m6a_SSC
Gm10335	1.07728	wt_m6a_SSC
Gm10461	1.18938	wt_m6a_SSC
Gm10762	1.02917	wt_m6a_SSC
Gm10800	1.01123	wt_m6a_SSC
Gm10925	2.26817	wt_m6a_SSC
Gm11353	1.35058	wt_m6a_SSC
Gm11423	1.22785	wt_m6a_SSC
Gm11518	1.19821	wt_m6a_SSC
Gm11549	1.10099	wt_m6a_SSC
Gm11627	0.962765	wt_m6a_SSC
Gm12035	1.28872	wt_m6a_SSC
Gm12276	1.11544	wt_m6a_SSC
Gm12356	1.16017	wt_m6a_SSC
Gm12940	1.46453	wt_m6a_SSC
Gm13111	1.24094	wt_m6a_SSC
Gm13234	1.3539	wt_m6a_SSC
Gm13241	0.972843	wt_m6a_SSC
Gm13340	0.996026	wt_m6a_SSC
Gm13369	1.03684	wt_m6a_SSC
Gm13375	1.05561	wt_m6a_SSC
Gm13408	1.00733	wt_m6a_SSC
Gm13436	1.11819	wt_m6a_SSC
Gm13456	1.7845	wt_m6a_SSC
Gm13493	1.00468	wt_m6a_SSC
Gm13622	1.29391	wt_m6a_SSC
Gm13771	1.04089	wt_m6a_SSC
Gm13889	1.13928	wt_m6a_SSC
Gm13986	1.17815	wt_m6a_SSC
Gm14005	1.15154	wt_m6a_SSC
Gm14167	1.2951	wt_m6a_SSC
Gm14303	1.3614	wt_m6a_SSC
Gm14323	1.14294	wt_m6a_SSC
Gm14414	1.15438	wt_m6a_SSC
Gm14597	1.22696	wt_m6a_SSC
Gm15186	1.09532	wt_m6a_SSC
Gm15283	1.3351	wt_m6a_SSC
Gm15417	1.04259	wt_m6a_SSC
Gm15421	1.27474	wt_m6a_SSC
Gm15500	2.98736	wt_m6a_SSC
Gm15533	1.5313	wt_m6a_SSC
Gm15564	1.20261	wt_m6a_SSC
Gm15666	1.06169	wt_m6a_SSC
Gm15706	1.05047	wt_m6a_SSC
Gm15708	1.2296	wt_m6a_SSC
Gm15710	1.60245	wt_m6a_SSC
Gm15772	1.14021	wt_m6a_SSC
Gm15800	1.76918	wt_m6a_SSC
Gm15920	1.18858	wt_m6a_SSC
Gm16016	1.02298	wt_m6a_SSC
Gm16135	1.63577	wt_m6a_SSC
Gm16152	1.03548	wt_m6a_SSC
Gm16230	1.05998	wt_m6a_SSC
Gm16283	1.30629	wt_m6a_SSC
Gm16287	1.08299	wt_m6a_SSC
Gm16536	1.02158	wt_m6a_SSC
Gm17066	1.88085	wt_m6a_SSC
Gm17201	1.12318	wt_m6a_SSC
Gm17322	1.1515	wt_m6a_SSC
Gm17455	1.19175	wt_m6a_SSC
Gm17529	1.23081	wt_m6a_SSC
Gm17971	1.11035	wt_m6a_SSC
Gm2000	2.54536	wt_m6a_SSC
Gm20712	1.38981	wt_m6a_SSC
Gm22	1.78765	wt_m6a_SSC
Gm22304	1.02566	wt_m6a_SSC
Gm23251	1.39882	wt_m6a_SSC
Gm23632	1.18155	wt_m6a_SSC
Gm25117	1.11439	wt_m6a_SSC
Gm25535	1.91749	wt_m6a_SSC
Gm25630	1.03503	wt_m6a_SSC
Gm26771	1.03554	wt_m6a_SSC
Gm27782	1.15971	wt_m6a_SSC
Gm28437	2.13763	wt_m6a_SSC
Gm28439	1.51981	wt_m6a_SSC
Gm28557	1.99231	wt_m6a_SSC
Gm2862	1.16307	wt_m6a_SSC
Gm28661	1.94876	wt_m6a_SSC
Gm28707	1.09071	wt_m6a_SSC
Gm29216	2.80072	wt_m6a_SSC
Gm29245	1.25615	wt_m6a_SSC
Gm3150	1.38014	wt_m6a_SSC
Gm37053	0.961515	wt_m6a_SSC
Gm37083	1.07053	wt_m6a_SSC
Gm37115	1.95224	wt_m6a_SSC
Gm37120	1.10134	wt_m6a_SSC
Gm37194	1.38733	wt_m6a_SSC
Gm37215	1.45797	wt_m6a_SSC
Gm37219	1.30047	wt_m6a_SSC
Gm37238	1.76665	wt_m6a_SSC
Gm37305	1.63252	wt_m6a_SSC
Gm37399	1.50357	wt_m6a_SSC
Gm37637	0.972485	wt_m6a_SSC
Gm37660	1.07373	wt_m6a_SSC
Gm37663	1.47863	wt_m6a_SSC
Gm37677	0.987308	wt_m6a_SSC
Gm37716	1.06679	wt_m6a_SSC
Gm37747	1.22187	wt_m6a_SSC
Gm37780	1.34907	wt_m6a_SSC
Gm37899	2.20538	wt_m6a_SSC
Gm37900	1.8721	wt_m6a_SSC
Gm37953	1.29967	wt_m6a_SSC
Gm38034	1.04778	wt_m6a_SSC
Gm38082	1.25326	wt_m6a_SSC
Gm38125	1.58256	wt_m6a_SSC
Gm38126	2.3524	wt_m6a_SSC
Gm38228	1.19856	wt_m6a_SSC
Gm38384	1.43924	wt_m6a_SSC
Gm38394	1.94522	wt_m6a_SSC
Gm4204	1.19571	wt_m6a_SSC
Gm42432	1.51046	wt_m6a_SSC
Gm42442	1.0581	wt_m6a_SSC
Gm42460	1.87044	wt_m6a_SSC
Gm42467	1.16359	wt_m6a_SSC
Gm42504	1.31063	wt_m6a_SSC
Gm42547	0.979708	wt_m6a_SSC
Gm42548	1.02978	wt_m6a_SSC
Gm42551	1.05764	wt_m6a_SSC
Gm4258	1.08077	wt_m6a_SSC
Gm42659	1.33184	wt_m6a_SSC
Gm42675	1.13317	wt_m6a_SSC
Gm42679	1.07813	wt_m6a_SSC
Gm42702	1.43671	wt_m6a_SSC
Gm42759	1.27652	wt_m6a_SSC
Gm42819	1.87644	wt_m6a_SSC
Gm42869	1.82687	wt_m6a_SSC
Gm42908	2.51528	wt_m6a_SSC
Gm42918	1.14551	wt_m6a_SSC
Gm42939	1.22545	wt_m6a_SSC
Gm4294	1.60384	wt_m6a_SSC
Gm42972	1.18147	wt_m6a_SSC
Gm42979	1.66033	wt_m6a_SSC
Gm42986	0.980176	wt_m6a_SSC
Gm42991	1.20172	wt_m6a_SSC
Gm43018	1.6008	wt_m6a_SSC
Gm43061	1.15541	wt_m6a_SSC
Gm43154	1.2517	wt_m6a_SSC
Gm43162	1.17695	wt_m6a_SSC
Gm43210	0.980582	wt_m6a_SSC
Gm43260	1.47445	wt_m6a_SSC
Gm43359	1.34054	wt_m6a_SSC
Gm43361	1.26856	wt_m6a_SSC
Gm43362	1.84177	wt_m6a_SSC
Gm43379	1.0732	wt_m6a_SSC
Gm43413	1.15604	wt_m6a_SSC
Gm43429	0.995278	wt_m6a_SSC
Gm43457	1.08392	wt_m6a_SSC
Gm43462	1.33727	wt_m6a_SSC
Gm43484	1.64111	wt_m6a_SSC
Gm43533	1.1226	wt_m6a_SSC
Gm43581	2.06107	wt_m6a_SSC
Gm43667	1.66673	wt_m6a_SSC
Gm43728	1.74387	wt_m6a_SSC
Gm43766	1.41494	wt_m6a_SSC
Gm43788	1.06112	wt_m6a_SSC
Gm43980	1.40015	wt_m6a_SSC
Gm44022	1.48799	wt_m6a_SSC
Gm44044	1.20674	wt_m6a_SSC
Gm44053	1.31214	wt_m6a_SSC
Gm44066	2.06052	wt_m6a_SSC
Gm44101	1.04798	wt_m6a_SSC
Gm44164	1.81716	wt_m6a_SSC
Gm44187	2.77478	wt_m6a_SSC
Gm44417	1.46623	wt_m6a_SSC
Gm4540	1.00287	wt_m6a_SSC
Gm4944	1.08841	wt_m6a_SSC
Gm4963	1.3127	wt_m6a_SSC
Gm561	2.03369	wt_m6a_SSC
Gm5617	1.50504	wt_m6a_SSC
Gm6055	1.67253	wt_m6a_SSC
Gm6069	1.02453	wt_m6a_SSC
Gm6136	1.04813	wt_m6a_SSC
Gm6266	1.16879	wt_m6a_SSC
Gm6274	1.07991	wt_m6a_SSC
Gm6556	1.11866	wt_m6a_SSC
Gm6788	1.3086	wt_m6a_SSC
Gm6863	1.18388	wt_m6a_SSC
Gm7027	1.23411	wt_m6a_SSC
Gm7120	1.04472	wt_m6a_SSC
Gm7162	1.68936	wt_m6a_SSC
Gm7180	2.07229	wt_m6a_SSC
Gm7206	1.39872	wt_m6a_SSC
Gm7331	1.09983	wt_m6a_SSC
Gm7536	1.18125	wt_m6a_SSC
Gm7665	1.43242	wt_m6a_SSC
Gm7890	1.2543	wt_m6a_SSC
Gm8430	1.40266	wt_m6a_SSC
Gm8696	1.23177	wt_m6a_SSC
Gm8883	0.985186	wt_m6a_SSC
Gm9385	1.21848	wt_m6a_SSC
Gm9493	1.1064	wt_m6a_SSC
Gm9790	1.16406	wt_m6a_SSC
Gm9794	0.971106	wt_m6a_SSC
Gna12	1.78742	wt_m6a_SSC
Gnai2	2.75815	wt_m6a_SSC
Gnao1	1.01283	wt_m6a_SSC
Gnb1	2.59628	wt_m6a_SSC
Gng11	1.56669	wt_m6a_SSC
Gng5	2.86381	wt_m6a_SSC
Gnl3l	3.54828	wt_m6a_SSC
Golgb1	1.97743	wt_m6a_SSC
Gpbp1l1	1.01283	wt_m6a_SSC
Gpr1	0.980962	wt_m6a_SSC
Gpr27	1.18626	wt_m6a_SSC
Gpx8	2.05993	wt_m6a_SSC
Grap	0.983023	wt_m6a_SSC
Grb2	1.91512	wt_m6a_SSC
Greb1l	1.3356	wt_m6a_SSC
Grin2d	1.25033	wt_m6a_SSC
Grip2	1.0909	wt_m6a_SSC
Gsk3b	3.12878	wt_m6a_SSC
Gstk1	1.10064	wt_m6a_SSC
Gstm6	1.24816	wt_m6a_SSC
Gstt1	0.983489	wt_m6a_SSC
Gtf2a2	1.96452	wt_m6a_SSC
Gtf2h5	2.04197	wt_m6a_SSC
Gtf3c3	1.17429	wt_m6a_SSC
Gxylt1	1.15394	wt_m6a_SSC
H19	2.3746	wt_m6a_SSC
H2-Aa	1.12284	wt_m6a_SSC
H2-Q6	1.29291	wt_m6a_SSC
H2-T24	1.26463	wt_m6a_SSC
H2afy	2.21031	wt_m6a_SSC
H3f3a	1.36126	wt_m6a_SSC
Hacd4	1.19591	wt_m6a_SSC
Has2	3.40881	wt_m6a_SSC
Hdgfrp3	1.86953	wt_m6a_SSC
Heatr1	1.12259	wt_m6a_SSC
Heatr5a	1.12386	wt_m6a_SSC
Heatr5b	1.617	wt_m6a_SSC
Heca	1.8901	wt_m6a_SSC
Herc1	2.07155	wt_m6a_SSC
Higd2a	2.01316	wt_m6a_SSC
Hint3	1.24584	wt_m6a_SSC
Hipk1	2.25723	wt_m6a_SSC
Hipk3	2.05879	wt_m6a_SSC
Hira	1.33939	wt_m6a_SSC
Hist1h1d	1.06529	wt_m6a_SSC
Hist1h2ag	1.15565	wt_m6a_SSC
Hist1h2ao	1.03846	wt_m6a_SSC
Hist1h2ap	1.20737	wt_m6a_SSC
Hivep2	1.37662	wt_m6a_SSC
Hlf	1.62377	wt_m6a_SSC
Hltf	1.32871	wt_m6a_SSC
Hm629797	1.52874	wt_m6a_SSC
Hmcn1	1.59814	wt_m6a_SSC
Hmga2	1.88832	wt_m6a_SSC
Hmgn5	1.17131	wt_m6a_SSC
Hnrnpa0	3.26129	wt_m6a_SSC
Hnrnpab	2.64396	wt_m6a_SSC
Hnrnpd	2.93782	wt_m6a_SSC
Hnrnpl	1.40111	wt_m6a_SSC
Hnrnpul2	2.11096	wt_m6a_SSC
Homer1	1.87338	wt_m6a_SSC
Hook1	0.965718	wt_m6a_SSC
Hoxaas3	1.04371	wt_m6a_SSC
Hoxb8	1.27441	wt_m6a_SSC
Hoxc8	1.59997	wt_m6a_SSC
Hoxd8	2.03181	wt_m6a_SSC
Hras	1.16917	wt_m6a_SSC
Hs2st1	1.18262	wt_m6a_SSC
Hsbp1	2.23885	wt_m6a_SSC
Hsd17b11	2.56779	wt_m6a_SSC
Hsd17b14	1.34334	wt_m6a_SSC
Hsf2	2.30441	wt_m6a_SSC
Hspb11	1.81516	wt_m6a_SSC
Hspb3	1.91199	wt_m6a_SSC
Hspe1	2.51985	wt_m6a_SSC
Hspg2	1.68854	wt_m6a_SSC
Huwe1	1.23665	wt_m6a_SSC
Ice1	1.4627	wt_m6a_SSC
Icos	1.16829	wt_m6a_SSC
Id2	2.23325	wt_m6a_SSC
Id4	1.82964	wt_m6a_SSC
Ier5	3.41948	wt_m6a_SSC
Iffo2	2.41199	wt_m6a_SSC
Ifitm1	1.22489	wt_m6a_SSC
Ifitm3	2.02023	wt_m6a_SSC
Igf1	1.38053	wt_m6a_SSC
Igf1r	2.62463	wt_m6a_SSC
Igf2r	2.19264	wt_m6a_SSC
Igfbp5	1.0625	wt_m6a_SSC
Igsf10	1.23934	wt_m6a_SSC
Ikzf5	1.13095	wt_m6a_SSC
Il17d	4.31063	wt_m6a_SSC
Il18	1.47244	wt_m6a_SSC
Immp1l	2.30818	wt_m6a_SSC
Immp2l	1.29709	wt_m6a_SSC
Impact	2.67519	wt_m6a_SSC
Impad1	1.92685	wt_m6a_SSC
Inafm2	1.53432	wt_m6a_SSC
Ing2	1.19707	wt_m6a_SSC
Ino80	1.44506	wt_m6a_SSC
Ino80d	1.2826	wt_m6a_SSC
Inpp4a	1.87624	wt_m6a_SSC
Insr	1.4218	wt_m6a_SSC
Ints3	1.23332	wt_m6a_SSC
Ints6	1.63333	wt_m6a_SSC
Ipo7	1.82254	wt_m6a_SSC
Iqgap1	1.52526	wt_m6a_SSC
Iqsec2	1.34322	wt_m6a_SSC
Irak1	1.53612	wt_m6a_SSC
Ireb2	1.24242	wt_m6a_SSC
Irf2bp2	2.03764	wt_m6a_SSC
Itga10	2.19057	wt_m6a_SSC
Itga6	1.53468	wt_m6a_SSC
Itga9	1.83319	wt_m6a_SSC
Itgav	1.78171	wt_m6a_SSC
Itgb5	1.89846	wt_m6a_SSC
Itpkb	1.44234	wt_m6a_SSC
Itpripl2	2.17059	wt_m6a_SSC
Jag1	3.10223	wt_m6a_SSC
Jak2	2.07725	wt_m6a_SSC
Jarid2	1.0073	wt_m6a_SSC
Jmjd1c	2.74889	wt_m6a_SSC
Jmy	2.42358	wt_m6a_SSC
Jph1	1.00743	wt_m6a_SSC
Jpx	1.82244	wt_m6a_SSC
Jund	5.21845	wt_m6a_SSC
Kantr	1.20799	wt_m6a_SSC
Kat2b	1.61242	wt_m6a_SSC
Kat6a	1.68718	wt_m6a_SSC
Kat6b	2.35686	wt_m6a_SSC
Kbtbd8	1.20223	wt_m6a_SSC
Kcnab1	1.11004	wt_m6a_SSC
Kcnma1	1.70993	wt_m6a_SSC
Kcnq1ot1	2.48379	wt_m6a_SSC
Kctd12	1.10222	wt_m6a_SSC
Kctd2	1.21808	wt_m6a_SSC
Kdelr2	2.45943	wt_m6a_SSC
Kdm1a	1.93793	wt_m6a_SSC
Kdm3b	1.24556	wt_m6a_SSC
Kdm4a	1.30746	wt_m6a_SSC
Kdm6a	1.08444	wt_m6a_SSC
Kdm6b	2.4245	wt_m6a_SSC
Kdm7a	1.35189	wt_m6a_SSC
Khsrp	1.77615	wt_m6a_SSC
Kidins220	1.47951	wt_m6a_SSC
Kif13a	1.1386	wt_m6a_SSC
Kif18a	1.32138	wt_m6a_SSC
Kif2a	2.10285	wt_m6a_SSC
Kifap3	1.62415	wt_m6a_SSC
Klf13	3.04208	wt_m6a_SSC
Klf14	2.13908	wt_m6a_SSC
Klf2	1.43399	wt_m6a_SSC
Klf4	2.2584	wt_m6a_SSC
Klhdc10	1.37547	wt_m6a_SSC
Klhl2	0.975077	wt_m6a_SSC
Klhl5	1.54061	wt_m6a_SSC
Klhl9	2.51163	wt_m6a_SSC
Kmt2a	1.66412	wt_m6a_SSC
Kmt2c	1.9603	wt_m6a_SSC
Kpna3	1.46724	wt_m6a_SSC
Kpna4	1.45052	wt_m6a_SSC
Kras	1.56995	wt_m6a_SSC
Krcc1	1.70465	wt_m6a_SSC
Krt10	1.84891	wt_m6a_SSC
Krtcap2	2.92907	wt_m6a_SSC
Ktn1	2.48543	wt_m6a_SSC
l7Rn6	2.072	wt_m6a_SSC
Lamtor5	1.73826	wt_m6a_SSC
Larp1	1.96549	wt_m6a_SSC
Larp4	2.73194	wt_m6a_SSC
Lars2	3.68119	wt_m6a_SSC
Lats1	1.37787	wt_m6a_SSC
Lbx1	1.23641	wt_m6a_SSC
Ldb1	1.51481	wt_m6a_SSC
Lemd2	1.05823	wt_m6a_SSC
Lemd3	1.3921	wt_m6a_SSC
Lgals1	1.51036	wt_m6a_SSC
Lgr4	3.54973	wt_m6a_SSC
Lhx2	1.00989	wt_m6a_SSC
Lhx9	0.974257	wt_m6a_SSC
Limch1	1.80222	wt_m6a_SSC
Lix1l	1.84326	wt_m6a_SSC
Lmo7	1.24852	wt_m6a_SSC
Lnpep	1.91302	wt_m6a_SSC
Lockd	1.09404	wt_m6a_SSC
Lonrf1	1.318	wt_m6a_SSC
Lpgat1	2.26301	wt_m6a_SSC
Lrba	1.15729	wt_m6a_SSC
Lrch2	1.09369	wt_m6a_SSC
Lrig3	2.23825	wt_m6a_SSC
Lrp3	1.06143	wt_m6a_SSC
Lrp5	1.37426	wt_m6a_SSC
Lrp6	1.77802	wt_m6a_SSC
Lrp8	1.55149	wt_m6a_SSC
Lrrc1	1.4282	wt_m6a_SSC
Lrrc8a	2.58275	wt_m6a_SSC
Lrrc8e	0.961597	wt_m6a_SSC
Lsm11	1.05409	wt_m6a_SSC
Lsm3	1.72462	wt_m6a_SSC
Lsm5	1.80742	wt_m6a_SSC
Luc7l2	2.8601	wt_m6a_SSC
Lxn	1.67246	wt_m6a_SSC
Ly96	1.60485	wt_m6a_SSC
Lyrm1	1.81313	wt_m6a_SSC
Lyrm2	2.4352	wt_m6a_SSC
Lyrm4	3.45741	wt_m6a_SSC
M1ap	1.22104	wt_m6a_SSC
Mab21l1	1.10892	wt_m6a_SSC
Macf1	1.92914	wt_m6a_SSC
Maf	1.69398	wt_m6a_SSC
Mafa	1.48434	wt_m6a_SSC
Magoh	3.20081	wt_m6a_SSC
Magohb	1.21841	wt_m6a_SSC
Mak16	1.53993	wt_m6a_SSC
Malat1	3.16303	wt_m6a_SSC
Malsu1	2.15596	wt_m6a_SSC
Man2a1	1.95283	wt_m6a_SSC
Man2a2	0.973775	wt_m6a_SSC
Manf	1.91473	wt_m6a_SSC
Map3k2	2.45541	wt_m6a_SSC
Map3k4	1.46311	wt_m6a_SSC
Map3k5	1.27369	wt_m6a_SSC
Map3k7	1.13227	wt_m6a_SSC
Map4k3	1.31581	wt_m6a_SSC
Map4k4	1.34091	wt_m6a_SSC
Mapk1ip1l	2.78846	wt_m6a_SSC
Marcks	1.55467	wt_m6a_SSC
Marf1	2.72792	wt_m6a_SSC
Mark2	1.19513	wt_m6a_SSC
Mark3	1.47316	wt_m6a_SSC
Marveld1	2.12564	wt_m6a_SSC
Mbd2	2.3379	wt_m6a_SSC
Mbd5	1.00531	wt_m6a_SSC
Mbtd1	1.47113	wt_m6a_SSC
Mbtps2	1.22043	wt_m6a_SSC
Mcmbp	3.90253	wt_m6a_SSC
Mcts1	1.22099	wt_m6a_SSC
Mdfic	1.04059	wt_m6a_SSC
Mdn1	1.57767	wt_m6a_SSC
Med13	2.32507	wt_m6a_SSC
Med13l	2.68325	wt_m6a_SSC
Med21	1.91951	wt_m6a_SSC
Medag	1.60965	wt_m6a_SSC
Megf10	1.03763	wt_m6a_SSC
Mepce	1.19438	wt_m6a_SSC
Met	1.11816	wt_m6a_SSC
Mex3c	2.32301	wt_m6a_SSC
Mex3d	1.0494	wt_m6a_SSC
Mfsd4	0.997981	wt_m6a_SSC
Mfsd7b	1.31383	wt_m6a_SSC
Mga	1.34094	wt_m6a_SSC
Mgea5	1.59528	wt_m6a_SSC
Mgp	2.34009	wt_m6a_SSC
Mgst2	1.56494	wt_m6a_SSC
Mib1	1.51214	wt_m6a_SSC
Micu3	3.53786	wt_m6a_SSC
Mid2	1.08704	wt_m6a_SSC
Midn	2.36569	wt_m6a_SSC
Mier1	1.86401	wt_m6a_SSC
Mier3	1.60594	wt_m6a_SSC
Mif	2.03663	wt_m6a_SSC
Mir1192	1.10816	wt_m6a_SSC
Mir155hg	2.29797	wt_m6a_SSC
Mir703	1.40738	wt_m6a_SSC
Mirg	1.2968	wt_m6a_SSC
Mkl2	2.44906	wt_m6a_SSC
Mme	1.42021	wt_m6a_SSC
Mnd1	1.12651	wt_m6a_SSC
Mospd2	1.10665	wt_m6a_SSC
Mpc2	2.13631	wt_m6a_SSC
Mplkip	1.11971	wt_m6a_SSC
Mpo	1.9528	wt_m6a_SSC
Mrpl13	1.55002	wt_m6a_SSC
Mrpl20	1.72246	wt_m6a_SSC
Mrpl27	2.12574	wt_m6a_SSC
Mrpl30	2.50076	wt_m6a_SSC
Mrpl32	2.0099	wt_m6a_SSC
Mrpl33	2.76744	wt_m6a_SSC
Mrpl41	2.48749	wt_m6a_SSC
Mrpl42	3.0225	wt_m6a_SSC
Mrpl52	1.45338	wt_m6a_SSC
Mrps14	2.83836	wt_m6a_SSC
Mrps18c	1.4934	wt_m6a_SSC
Mrps21	2.34982	wt_m6a_SSC
Mrps28	1.48488	wt_m6a_SSC
Mrps33	2.02183	wt_m6a_SSC
Mrps36	1.9479	wt_m6a_SSC
Msantd2	1.73942	wt_m6a_SSC
Msl1	1.67461	wt_m6a_SSC
mt-Atp6	2.43069	wt_m6a_SSC
mt-Atp8	1.18938	wt_m6a_SSC
mt-Co1	2.05772	wt_m6a_SSC
mt-Co2	3.03979	wt_m6a_SSC
mt-Co3	2.2958	wt_m6a_SSC
mt-Cytb	2.24837	wt_m6a_SSC
mt-Nd1	2.13895	wt_m6a_SSC
mt-Nd2	3.58804	wt_m6a_SSC
mt-Nd4	2.78928	wt_m6a_SSC
mt-Nd4l	0.962701	wt_m6a_SSC
mt-Nd5	2.81533	wt_m6a_SSC
mt-Nd6	3.04721	wt_m6a_SSC
mt-Rnr1	4.64644	wt_m6a_SSC
mt-Rnr2	3.12128	wt_m6a_SSC
mt-Tp	0.960149	wt_m6a_SSC
Mt1	3.53293	wt_m6a_SSC
Mta1	2.05906	wt_m6a_SSC
Mtch1	2.41595	wt_m6a_SSC
Mustn1	2.13514	wt_m6a_SSC
Mxi1	1.43393	wt_m6a_SSC
Mybl1	1.41138	wt_m6a_SSC
Mycbp2	1.87004	wt_m6a_SSC
Myl6b	1.27115	wt_m6a_SSC
Mylpf	1.09257	wt_m6a_SSC
Myo7a	1.49541	wt_m6a_SSC
Myo9a	1.15104	wt_m6a_SSC
N4bp1	1.74386	wt_m6a_SSC
N4bp2	2.74099	wt_m6a_SSC
N4bp2l2	2.40644	wt_m6a_SSC
Naa30	1.90823	wt_m6a_SSC
Naa38	1.36394	wt_m6a_SSC
Naca	2.0629	wt_m6a_SSC
Naf1	1.39034	wt_m6a_SSC
Nap1l1	2.39647	wt_m6a_SSC
Nav2	2.21948	wt_m6a_SSC
Nbas	1.08174	wt_m6a_SSC
Nbea	1.033	wt_m6a_SSC
Nbeal1	2.40256	wt_m6a_SSC
Ncoa1	1.61333	wt_m6a_SSC
Ncoa2	0.983415	wt_m6a_SSC
Ncoa3	2.13457	wt_m6a_SSC
Ncoa6	1.45971	wt_m6a_SSC
Ncoa7	1.35945	wt_m6a_SSC
Ncor1	2.02496	wt_m6a_SSC
Ndst1	2.26004	wt_m6a_SSC
Ndufa1	1.87496	wt_m6a_SSC
Ndufa12	3.22129	wt_m6a_SSC
Ndufa4	2.24743	wt_m6a_SSC
Ndufa7	1.85727	wt_m6a_SSC
Ndufab1	1.90551	wt_m6a_SSC
Ndufaf2	1.12181	wt_m6a_SSC
Ndufaf4	2.84057	wt_m6a_SSC
Ndufb11	2.30467	wt_m6a_SSC
Ndufb3	2.05362	wt_m6a_SSC
Ndufb4	2.77673	wt_m6a_SSC
Ndufb5	1.59864	wt_m6a_SSC
Ndufb6	1.80306	wt_m6a_SSC
Ndufb7	1.53872	wt_m6a_SSC
Ndufc1	1.98025	wt_m6a_SSC
Ndufc2	2.72462	wt_m6a_SSC
Ndufs4	1.30609	wt_m6a_SSC
Ndufs5	1.8117	wt_m6a_SSC
Ndufv2	1.89701	wt_m6a_SSC
Nedd8	2.53586	wt_m6a_SSC
Nek9	1.23137	wt_m6a_SSC
Nexn	1.02625	wt_m6a_SSC
Nf1	1.39156	wt_m6a_SSC
Nfat5	1.42022	wt_m6a_SSC
Nfatc3	1.05558	wt_m6a_SSC
Nfia	3.04083	wt_m6a_SSC
Nfib	1.92407	wt_m6a_SSC
Nfkb1	1.61522	wt_m6a_SSC
Nhsl2	1.1141	wt_m6a_SSC
Nkrf	1.14125	wt_m6a_SSC
Nktr	1.69731	wt_m6a_SSC
Nkx6-1	0.969906	wt_m6a_SSC
Nlrp5-ps	1.29945	wt_m6a_SSC
Nme5	1.33726	wt_m6a_SSC
Nop10	1.84463	wt_m6a_SSC
Notch2	4.59584	wt_m6a_SSC
Npc1	1.12098	wt_m6a_SSC
Npy	2.19133	wt_m6a_SSC
Nr4a3	1.02754	wt_m6a_SSC
Nrip1	1.17151	wt_m6a_SSC
Nrk	2.49249	wt_m6a_SSC
Nsa2	2.07445	wt_m6a_SSC
Nsd1	1.89546	wt_m6a_SSC
Nsun6	1.2244	wt_m6a_SSC
Nt5dc3	1.61584	wt_m6a_SSC
Ntn1	2.10262	wt_m6a_SSC
Nuak1	1.52345	wt_m6a_SSC
Nudt4	1.55059	wt_m6a_SSC
Nufip2	3.76852	wt_m6a_SSC
Numa1	1.41359	wt_m6a_SSC
Nup153	1.37245	wt_m6a_SSC
Nup205	1.2358	wt_m6a_SSC
Nup214	1.72742	wt_m6a_SSC
Nupr1	1.96698	wt_m6a_SSC
Nxt1	1.16091	wt_m6a_SSC
Ocrl	1.70913	wt_m6a_SSC
Odc1	1.90979	wt_m6a_SSC
Ogfrl1	1.42135	wt_m6a_SSC
Olfm1	0.988441	wt_m6a_SSC
Olfr920	1.37616	wt_m6a_SSC
Omg	1.26356	wt_m6a_SSC
Ooep	1.26257	wt_m6a_SSC
Osbp	1.92726	wt_m6a_SSC
Osbpl8	1.22665	wt_m6a_SSC
Ost4	1.68982	wt_m6a_SSC
Ostc	2.00279	wt_m6a_SSC
Otud1	1.2504	wt_m6a_SSC
Otud4	1.53033	wt_m6a_SSC
Otulin	1.11438	wt_m6a_SSC
P2ry14	1.16487	wt_m6a_SSC
P3h3	1.84698	wt_m6a_SSC
Pabpc1	2.56779	wt_m6a_SSC
Pabpc4	2.48828	wt_m6a_SSC
Pabpc4l	1.88811	wt_m6a_SSC
Padi4	1.03505	wt_m6a_SSC
Pag1	1.21754	wt_m6a_SSC
Paip1	3.64728	wt_m6a_SSC
Pak2	2.28062	wt_m6a_SSC
Pam	3.30297	wt_m6a_SSC
Pan3	4.64332	wt_m6a_SSC
Pank1	1.20136	wt_m6a_SSC
Pank3	2.2783	wt_m6a_SSC
Pantr1	2.01293	wt_m6a_SSC
Papd5	1.34439	wt_m6a_SSC
Papd7	1.27262	wt_m6a_SSC
Pappa	1.34491	wt_m6a_SSC
Parp4	1.08334	wt_m6a_SSC
Patl1	0.995694	wt_m6a_SSC
Pbx1	1.44077	wt_m6a_SSC
Pbx2	1.93273	wt_m6a_SSC
Pcbp2	2.28888	wt_m6a_SSC
Pcdh17	1.13673	wt_m6a_SSC
Pcdh19	1.38461	wt_m6a_SSC
Pcdh7	1.82662	wt_m6a_SSC
Pcf11	3.28701	wt_m6a_SSC
Pcgf2	1.54295	wt_m6a_SSC
Pcm1	1.90791	wt_m6a_SSC
Pcsk6	1.97081	wt_m6a_SSC
Pdcd4	3.64449	wt_m6a_SSC
Pdcd5	1.94015	wt_m6a_SSC
Pde3a	1.67212	wt_m6a_SSC
Pde3b	2.27268	wt_m6a_SSC
Pde5a	1.40106	wt_m6a_SSC
Pde7a	1.63784	wt_m6a_SSC
Pdpn	2.32867	wt_m6a_SSC
Pds5a	1.49449	wt_m6a_SSC
Pdzd2	1.25388	wt_m6a_SSC
Pdzd8	1.96455	wt_m6a_SSC
Peak1	0.982302	wt_m6a_SSC
Peli2	1.11038	wt_m6a_SSC
Pemt	1.3041	wt_m6a_SSC
Per3	2.89415	wt_m6a_SSC
Pfas	1.73299	wt_m6a_SSC
Pfdn1	2.07771	wt_m6a_SSC
Pfdn4	3.13164	wt_m6a_SSC
Pfn1	2.2512	wt_m6a_SSC
Pglyrp1	0.97748	wt_m6a_SSC
Pgm2l1	1.28808	wt_m6a_SSC
Phc1	0.994305	wt_m6a_SSC
Phf12	1.17873	wt_m6a_SSC
Phf14	1.23183	wt_m6a_SSC
Phf2	1.45679	wt_m6a_SSC
Phf3	1.93811	wt_m6a_SSC
Phlda2	1.12989	wt_m6a_SSC
Phlpp1	1.0713	wt_m6a_SSC
Phlpp2	1.00271	wt_m6a_SSC
Phtf1os	1.06275	wt_m6a_SSC
Pi4k2a	2.46878	wt_m6a_SSC
Picalm	2.22562	wt_m6a_SSC
Pigp	2.44212	wt_m6a_SSC
Pigyl	1.24689	wt_m6a_SSC
Pik3ca	1.88137	wt_m6a_SSC
Pikfyve	1.89881	wt_m6a_SSC
Pim1	1.01746	wt_m6a_SSC
Pinx1	1.24142	wt_m6a_SSC
Pip4k2a	1.18746	wt_m6a_SSC
Pip4k2b	1.18022	wt_m6a_SSC
Pirb	1.06938	wt_m6a_SSC
Pitpna	2.73954	wt_m6a_SSC
Pkd2	1.88956	wt_m6a_SSC
Pkn2	1.58178	wt_m6a_SSC
Pla2g4c	1.2342	wt_m6a_SSC
Plagl1	1.52696	wt_m6a_SSC
Plekha3	2.74449	wt_m6a_SSC
Plp2	1.20963	wt_m6a_SSC
Plppr1	1.71703	wt_m6a_SSC
Pmepa1	3.53921	wt_m6a_SSC
Pofut1	1.14003	wt_m6a_SSC
Pogk	1.14561	wt_m6a_SSC
Pold4	1.13965	wt_m6a_SSC
Polr1d	2.33713	wt_m6a_SSC
Polr2f	1.81205	wt_m6a_SSC
Polr2j	1.38514	wt_m6a_SSC
Polr2k	2.63545	wt_m6a_SSC
Pomp	2.11549	wt_m6a_SSC
Pop7	1.28171	wt_m6a_SSC
Pou3f3	1.85665	wt_m6a_SSC
Ppfia1	1.29309	wt_m6a_SSC
Ppia	2.14524	wt_m6a_SSC
Ppig	1.62232	wt_m6a_SSC
Ppip5k2	1.14146	wt_m6a_SSC
Ppm1a	2.7053	wt_m6a_SSC
Ppm1b	1.88486	wt_m6a_SSC
Ppm1k	1.58737	wt_m6a_SSC
Ppp1cc	1.2855	wt_m6a_SSC
Ppp1r1a	0.969793	wt_m6a_SSC
Ppp1r9b	1.68141	wt_m6a_SSC
Ppp2ca	2.90453	wt_m6a_SSC
Ppp2cb	2.0828	wt_m6a_SSC
Ppp2r3a	1.76911	wt_m6a_SSC
Ppp2r5a	1.25755	wt_m6a_SSC
Ppp3ca	2.87176	wt_m6a_SSC
Ppp3cb	1.65697	wt_m6a_SSC
Ppp4r2	2.05115	wt_m6a_SSC
Ppp6r2	2.12783	wt_m6a_SSC
Prdm11	1.00561	wt_m6a_SSC
Prelid2	1.33442	wt_m6a_SSC
Prg4	1.82471	wt_m6a_SSC
Prkaca	1.16644	wt_m6a_SSC
Prkar2a	2.00006	wt_m6a_SSC
Prkce	1.15724	wt_m6a_SSC
Prkd3	1.62363	wt_m6a_SSC
Prorsd1	1.95258	wt_m6a_SSC
Prpf8	2.12559	wt_m6a_SSC
Prr12	1.28961	wt_m6a_SSC
Prr5	1.27393	wt_m6a_SSC
Prr9	1.25576	wt_m6a_SSC
Prrc2c	2.2454	wt_m6a_SSC
Prrx1	1.19054	wt_m6a_SSC
Prune2	1.60888	wt_m6a_SSC
Psd3	1.25072	wt_m6a_SSC
Psenen	2.00743	wt_m6a_SSC
Psip1	1.12065	wt_m6a_SSC
Psmb2	2.05915	wt_m6a_SSC
Psme4	1.97271	wt_m6a_SSC
Psmg4	2.04789	wt_m6a_SSC
Ptbp3	1.5609	wt_m6a_SSC
Ptch1	1.59853	wt_m6a_SSC
Pten	3.13393	wt_m6a_SSC
Ptgfrn	1.75726	wt_m6a_SSC
Ptgs2os	1.04279	wt_m6a_SSC
Ptpn12	1.62637	wt_m6a_SSC
Ptpn13	1.23389	wt_m6a_SSC
Ptpn21	1.56331	wt_m6a_SSC
Ptpra	1.58631	wt_m6a_SSC
Ptprz1	1.11182	wt_m6a_SSC
Ptrhd1	1.59021	wt_m6a_SSC
Pttg1	1.87069	wt_m6a_SSC
Pura	3.47445	wt_m6a_SSC
Purb	2.23374	wt_m6a_SSC
Pvrl3	2.59674	wt_m6a_SSC
Pwwp2a	2.25126	wt_m6a_SSC
Qk	2.30578	wt_m6a_SSC
Qser1	1.11394	wt_m6a_SSC
R3hdm1	1.62611	wt_m6a_SSC
Rab11fip2	1.39067	wt_m6a_SSC
Rab12	2.89473	wt_m6a_SSC
Rab21	2.96651	wt_m6a_SSC
Rab9	1.99493	wt_m6a_SSC
Rabgap1	1.65385	wt_m6a_SSC
Rad21	1.86192	wt_m6a_SSC
Rai1	1.03811	wt_m6a_SSC
Ralbp1	1.52198	wt_m6a_SSC
Ralgapa1	1.68848	wt_m6a_SSC
Ranbp10	1.42	wt_m6a_SSC
Ranbp9	1.13414	wt_m6a_SSC
Rap2a	1.35233	wt_m6a_SSC
Rap2b	2.86635	wt_m6a_SSC
Rapgef2	1.49623	wt_m6a_SSC
Raph1	2.95069	wt_m6a_SSC
Rarres2	1.25989	wt_m6a_SSC
Rasa1	2.27966	wt_m6a_SSC
Rasal2	1.4912	wt_m6a_SSC
Rassf8	1.10857	wt_m6a_SSC
Rbbp6	2.6272	wt_m6a_SSC
Rbfox2	1.46795	wt_m6a_SSC
Rbm15	3.00962	wt_m6a_SSC
Rbm15b	1.19733	wt_m6a_SSC
Rbm26	3.47597	wt_m6a_SSC
Rbm27	1.93007	wt_m6a_SSC
Rbm33	1.41027	wt_m6a_SSC
Rbm44	1.6356	wt_m6a_SSC
Rcor1	1.76541	wt_m6a_SSC
Rdh13	2.05997	wt_m6a_SSC
Rev3l	1.24333	wt_m6a_SSC
Rfwd2	1.90983	wt_m6a_SSC
Rfx7	1.87908	wt_m6a_SSC
Rgs2	1.67851	wt_m6a_SSC
Rhob	1.68827	wt_m6a_SSC
Rhobtb3	1.94664	wt_m6a_SSC
Rhoq	2.47613	wt_m6a_SSC
Rhou	1.06118	wt_m6a_SSC
Ric1	3.58317	wt_m6a_SSC
Rictor	1.12319	wt_m6a_SSC
Rif1	2.19284	wt_m6a_SSC
Rmnd5a	1.70845	wt_m6a_SSC
Rn18s-rs5	1.62363	wt_m6a_SSC
Rnaseh2b	1.04157	wt_m6a_SSC
Rnf103	1.35269	wt_m6a_SSC
Rnf11	3.31373	wt_m6a_SSC
Rnf150	1.50333	wt_m6a_SSC
Rnf19b	2.61961	wt_m6a_SSC
Rnf217	1.10119	wt_m6a_SSC
Rnf220	1.58514	wt_m6a_SSC
Rnf38	1.29461	wt_m6a_SSC
Rnu1a1	0.984321	wt_m6a_SSC
Rock1	2.55835	wt_m6a_SSC
Rock2	3.21304	wt_m6a_SSC
RP23-174K7.2	2.09679	wt_m6a_SSC
RP23-256J14.1	1.23914	wt_m6a_SSC
RP23-264H19.2	2.1258	wt_m6a_SSC
RP23-331I23.5	1.06665	wt_m6a_SSC
RP23-338G5.3	1.59877	wt_m6a_SSC
RP23-338G5.4	1.1293	wt_m6a_SSC
RP23-349I9.14	0.995195	wt_m6a_SSC
RP23-413C19.2	1.26615	wt_m6a_SSC
RP23-428N8.4	1.39028	wt_m6a_SSC
RP23-54G8.4	1.10368	wt_m6a_SSC
RP23-75I5.4	1.21353	wt_m6a_SSC
RP24-120F8.5	1.06098	wt_m6a_SSC
RP24-252B21.3	1.67748	wt_m6a_SSC
RP24-311K19.1	0.970525	wt_m6a_SSC
RP24-344N22.3	1.11646	wt_m6a_SSC
RP24-344N22.5	1.09423	wt_m6a_SSC
RP24-439I22.3	2.97696	wt_m6a_SSC
RP24-67F19.7	1.23519	wt_m6a_SSC
Rpa3	2.25025	wt_m6a_SSC
Rpl10	2.25063	wt_m6a_SSC
Rpl10a	2.73242	wt_m6a_SSC
Rpl10a-ps1	1.48207	wt_m6a_SSC
Rpl11	2.5313	wt_m6a_SSC
Rpl12	3.22649	wt_m6a_SSC
Rpl13-ps1	1.04257	wt_m6a_SSC
Rpl13a	1.26422	wt_m6a_SSC
Rpl14	2.27376	wt_m6a_SSC
Rpl14-ps1	1.04379	wt_m6a_SSC
Rpl17	3.06837	wt_m6a_SSC
Rpl17-ps10	1.51771	wt_m6a_SSC
Rpl18	2.17668	wt_m6a_SSC
Rpl19-ps11	1.28617	wt_m6a_SSC
Rpl21	2.80875	wt_m6a_SSC
Rpl21-ps8	1.1462	wt_m6a_SSC
Rpl22	2.00368	wt_m6a_SSC
Rpl22l1	2.32089	wt_m6a_SSC
Rpl23	2.42731	wt_m6a_SSC
Rpl23a	2.08749	wt_m6a_SSC
Rpl23a-ps3	1.75649	wt_m6a_SSC
Rpl26	2.73312	wt_m6a_SSC
Rpl27a	2.06749	wt_m6a_SSC
Rpl28	3.1236	wt_m6a_SSC
Rpl28-ps1	1.42187	wt_m6a_SSC
Rpl29	3.17735	wt_m6a_SSC
Rpl30	2.02037	wt_m6a_SSC
Rpl31	2.5233	wt_m6a_SSC
Rpl31-ps8	1.50479	wt_m6a_SSC
Rpl32	2.24598	wt_m6a_SSC
Rpl34	1.61827	wt_m6a_SSC
Rpl34-ps1	1.19912	wt_m6a_SSC
Rpl35	3.16999	wt_m6a_SSC
Rpl35a	2.18798	wt_m6a_SSC
Rpl36a	1.9065	wt_m6a_SSC
Rpl37	1.76543	wt_m6a_SSC
Rpl37a	2.2393	wt_m6a_SSC
Rpl37rt	1.08016	wt_m6a_SSC
Rpl38	1.5404	wt_m6a_SSC
Rpl38-ps2	1.33779	wt_m6a_SSC
Rpl39	2.4936	wt_m6a_SSC
Rpl41	2.033	wt_m6a_SSC
Rpl5	3.43516	wt_m6a_SSC
Rpl6	2.2564	wt_m6a_SSC
Rpl6l	1.61448	wt_m6a_SSC
Rpl7	3.06489	wt_m6a_SSC
Rpl7a	1.99073	wt_m6a_SSC
Rpl9	2.90251	wt_m6a_SSC
Rpl9-ps4	1.28364	wt_m6a_SSC
Rpl9-ps7	0.978735	wt_m6a_SSC
Rplp2	1.52089	wt_m6a_SSC
Rpp21	1.71243	wt_m6a_SSC
Rpp30	1.61307	wt_m6a_SSC
Rpp38	1.7401	wt_m6a_SSC
Rps11	2.51423	wt_m6a_SSC
Rps11-ps1	1.50572	wt_m6a_SSC
Rps12	2.7506	wt_m6a_SSC
Rps13	2.40722	wt_m6a_SSC
Rps13-ps1	1.51618	wt_m6a_SSC
Rps15	1.91371	wt_m6a_SSC
Rps15a	2.38451	wt_m6a_SSC
Rps16	2.02626	wt_m6a_SSC
Rps16-ps2	1.15039	wt_m6a_SSC
Rps17	2.92423	wt_m6a_SSC
Rps2	2.17668	wt_m6a_SSC
Rps20	2.81151	wt_m6a_SSC
Rps23	2.59482	wt_m6a_SSC
Rps24	2.8962	wt_m6a_SSC
Rps25	2.72799	wt_m6a_SSC
Rps26	1.83876	wt_m6a_SSC
Rps26-ps1	1.323	wt_m6a_SSC
Rps27a	2.0074	wt_m6a_SSC
Rps27l	2.4094	wt_m6a_SSC
Rps27rt	1.08085	wt_m6a_SSC
Rps3	2.42728	wt_m6a_SSC
Rps3a1	2.85002	wt_m6a_SSC
Rps4x	3.42672	wt_m6a_SSC
Rps5	1.85562	wt_m6a_SSC
Rps6ka3	1.6357	wt_m6a_SSC
Rps6kl1	1.22521	wt_m6a_SSC
Rps7	2.3039	wt_m6a_SSC
Rps8	3.62091	wt_m6a_SSC
Rragc	1.55167	wt_m6a_SSC
Rras2	1.00525	wt_m6a_SSC
Rrn3	2.80716	wt_m6a_SSC
Rsbn1l	1.25329	wt_m6a_SSC
Rsf1	1.68018	wt_m6a_SSC
Rufy3	1.09611	wt_m6a_SSC
Runx1	1.74714	wt_m6a_SSC
Rwdd4a	1.27891	wt_m6a_SSC
Ryk	2.34145	wt_m6a_SSC
S100a1	2.07048	wt_m6a_SSC
S100a10	2.63702	wt_m6a_SSC
S100a11	2.65568	wt_m6a_SSC
S100a13	2.38099	wt_m6a_SSC
S100a6	2.04164	wt_m6a_SSC
S1pr1	1.13717	wt_m6a_SSC
Samd8	1.58431	wt_m6a_SSC
Sap30l	1.89569	wt_m6a_SSC
Sav1	1.158	wt_m6a_SSC
Sbf2	1.2651	wt_m6a_SSC
Scaf1	1.84024	wt_m6a_SSC
Scarf2	2.38294	wt_m6a_SSC
Scd2	2.20116	wt_m6a_SSC
Scrg1	3.99207	wt_m6a_SSC
Sdc4	2.44895	wt_m6a_SSC
Sdhaf4	1.8821	wt_m6a_SSC
Sec61b	2.04039	wt_m6a_SSC
Sec61g	2.27675	wt_m6a_SSC
Secisbp2l	2.58859	wt_m6a_SSC
Selt	1.75729	wt_m6a_SSC
Sema4b	1.3893	wt_m6a_SSC
Sema5a	1.34146	wt_m6a_SSC
Senp6	2.3838	wt_m6a_SSC
Sepn1	1.54636	wt_m6a_SSC
Serf1	2.20118	wt_m6a_SSC
Serpine1	2.46589	wt_m6a_SSC
Serping1	1.02883	wt_m6a_SSC
Sertad4	2.13462	wt_m6a_SSC
Sesn3	1.34809	wt_m6a_SSC
Setbp1	3.05716	wt_m6a_SSC
Setd1a	1.74464	wt_m6a_SSC
Setd1b	1.19659	wt_m6a_SSC
Setd2	1.3944	wt_m6a_SSC
Setd7	1.39741	wt_m6a_SSC
Setd8	1.97011	wt_m6a_SSC
Sf3b5	1.81658	wt_m6a_SSC
Sf3b6	2.36861	wt_m6a_SSC
Sfpq	3.4985	wt_m6a_SSC
Sfxn5	1.46481	wt_m6a_SSC
Sgcd	1.62925	wt_m6a_SSC
Sgpp1	1.49571	wt_m6a_SSC
Sh2b2	1.09596	wt_m6a_SSC
Sh3bgrl3	1.81868	wt_m6a_SSC
Sh3gl3	0.991617	wt_m6a_SSC
Sh3pxd2a	2.7312	wt_m6a_SSC
Sh3rf1	1.23333	wt_m6a_SSC
Sh3rf3	1.78064	wt_m6a_SSC
Shoc2	2.23987	wt_m6a_SSC
Shprh	1.01912	wt_m6a_SSC
Siah1a	1.57229	wt_m6a_SSC
Siah2	2.41756	wt_m6a_SSC
Sik3	1.61381	wt_m6a_SSC
Sim2	1.08886	wt_m6a_SSC
Sirt1	1.98712	wt_m6a_SSC
Six4	1.01867	wt_m6a_SSC
Ska2	0.997865	wt_m6a_SSC
Ski	1.8181	wt_m6a_SSC
Skil	4.20735	wt_m6a_SSC
Slc12a2	1.75472	wt_m6a_SSC
Slc12a6	1.02685	wt_m6a_SSC
Slc13a4	1.27289	wt_m6a_SSC
Slc24a2	1.17147	wt_m6a_SSC
Slc25a23	1.23764	wt_m6a_SSC
Slc25a28	1.13816	wt_m6a_SSC
Slc2a13	1.87936	wt_m6a_SSC
Slc30a1	2.01633	wt_m6a_SSC
Slc30a4	2.90818	wt_m6a_SSC
Slc35e1	1.38182	wt_m6a_SSC
Slc36a4	1.5802	wt_m6a_SSC
Slc39a1	1.87935	wt_m6a_SSC
Slc44a1	1.75628	wt_m6a_SSC
Slc6a8	1.27615	wt_m6a_SSC
Slc7a11	1.44979	wt_m6a_SSC
Slc7a5	1.74195	wt_m6a_SSC
Slc9a1	1.3376	wt_m6a_SSC
Slco3a1	1.11222	wt_m6a_SSC
Slf1	1.98387	wt_m6a_SSC
Slk	1.86495	wt_m6a_SSC
Smad1	1.33544	wt_m6a_SSC
Smad4	1.90575	wt_m6a_SSC
Smad6	1.41228	wt_m6a_SSC
Smad7	2.53054	wt_m6a_SSC
Smap1	1.55337	wt_m6a_SSC
Smarca5	2.84563	wt_m6a_SSC
Smc2	1.78535	wt_m6a_SSC
Smchd1	1.60255	wt_m6a_SSC
Smek1	1.71518	wt_m6a_SSC
Smim11	2.1029	wt_m6a_SSC
Smim6	1.20783	wt_m6a_SSC
Smim8	2.1858	wt_m6a_SSC
Smpd5	1.07394	wt_m6a_SSC
Sms	1.35477	wt_m6a_SSC
Smurf1	1.04766	wt_m6a_SSC
Smurf2	2.48778	wt_m6a_SSC
Snapc5	1.72304	wt_m6a_SSC
Sncaip	1.29735	wt_m6a_SSC
Snhg1	2.06736	wt_m6a_SSC
Snhg12	1.60945	wt_m6a_SSC
Snrnp27	2.027	wt_m6a_SSC
Snrpb2	2.03034	wt_m6a_SSC
Snrpd1	2.26079	wt_m6a_SSC
Snrpd2	2.05035	wt_m6a_SSC
Snrpg	1.72587	wt_m6a_SSC
Snx25	1.69355	wt_m6a_SSC
Snx27	1.29958	wt_m6a_SSC
Sobp	1.81563	wt_m6a_SSC
Son	2.59265	wt_m6a_SSC
Sox4	1.20077	wt_m6a_SSC
Sp1	1.60045	wt_m6a_SSC
Sp3os	1.38211	wt_m6a_SSC
Spag9	2.30051	wt_m6a_SSC
Spast	1.52034	wt_m6a_SSC
Spata7	1.2005	wt_m6a_SSC
Spcs1	3.46711	wt_m6a_SSC
Spen	1.68361	wt_m6a_SSC
Sphkap	1.6937	wt_m6a_SSC
Spin1	1.44843	wt_m6a_SSC
Spopl	1.30607	wt_m6a_SSC
Sppl3	1.3483	wt_m6a_SSC
Spred1	2.17192	wt_m6a_SSC
Spred2	1.22369	wt_m6a_SSC
Sprr1a	1.26824	wt_m6a_SSC
Spry2	4.56702	wt_m6a_SSC
Spryd7	1.06468	wt_m6a_SSC
Sptbn1	1.77717	wt_m6a_SSC
Srek1ip1	2.4237	wt_m6a_SSC
Srgap3	1.08558	wt_m6a_SSC
Srgn	1.60925	wt_m6a_SSC
Srrm1	2.67496	wt_m6a_SSC
Srsf1	2.00076	wt_m6a_SSC
Srsf10	2.25494	wt_m6a_SSC
Srsf2	2.64782	wt_m6a_SSC
Ssbp3	1.85805	wt_m6a_SSC
Ssfa2	0.965761	wt_m6a_SSC
Ssr1	2.05914	wt_m6a_SSC
St13	2.56171	wt_m6a_SSC
St3gal2	1.46587	wt_m6a_SSC
Stag1	2.04216	wt_m6a_SSC
Stag2	1.07547	wt_m6a_SSC
Stap1	1.24312	wt_m6a_SSC
Stard9	0.977926	wt_m6a_SSC
Stk39	1.93201	wt_m6a_SSC
Stk4	1.75665	wt_m6a_SSC
Ston1	1.09594	wt_m6a_SSC
Strn	1.49765	wt_m6a_SSC
Strn3	1.85994	wt_m6a_SSC
Stx19	1.0624	wt_m6a_SSC
Stx8	1.52624	wt_m6a_SSC
Stxbp5	1.10544	wt_m6a_SSC
Sub1	3.32807	wt_m6a_SSC
Suco	2.14818	wt_m6a_SSC
Supt4a	1.52467	wt_m6a_SSC
Susd1	1.13482	wt_m6a_SSC
Suz12	1.62883	wt_m6a_SSC
Svil	1.7684	wt_m6a_SSC
Swt1	2.09713	wt_m6a_SSC
Syce2	1.27202	wt_m6a_SSC
Sympk	1.21505	wt_m6a_SSC
Syt2	1.15533	wt_m6a_SSC
Tab2	1.29556	wt_m6a_SSC
Taf1	1.55413	wt_m6a_SSC
Taf10	1.26904	wt_m6a_SSC
Taf4a	1.08322	wt_m6a_SSC
Taf7	2.35599	wt_m6a_SSC
Tanc2	1.00616	wt_m6a_SSC
Taok1	2.05632	wt_m6a_SSC
Tapt1	0.985706	wt_m6a_SSC
Tbc1d12	1.13948	wt_m6a_SSC
Tbc1d32	0.99457	wt_m6a_SSC
Tbca	1.91111	wt_m6a_SSC
Tbcel	1.74471	wt_m6a_SSC
Tceb2	2.43913	wt_m6a_SSC
Tcf20	1.47353	wt_m6a_SSC
Tcf7l1	1.67768	wt_m6a_SSC
Tcf7l2	2.91966	wt_m6a_SSC
Tctex1d2	1.40196	wt_m6a_SSC
Tead1	1.99112	wt_m6a_SSC
Ten1	1.18193	wt_m6a_SSC
Tenm3	1.67207	wt_m6a_SSC
Terf2	1.19266	wt_m6a_SSC
Tet1	1.26601	wt_m6a_SSC
Tet2	1.99118	wt_m6a_SSC
Tex2	1.44144	wt_m6a_SSC
Tex30	1.58086	wt_m6a_SSC
Tex40	1.19805	wt_m6a_SSC
Tfb1m	1.13762	wt_m6a_SSC
Tfrc	1.56137	wt_m6a_SSC
Thbs1	1.94552	wt_m6a_SSC
Them4	1.37257	wt_m6a_SSC
Thoc7	1.90017	wt_m6a_SSC
Thra	1.65479	wt_m6a_SSC
Thsd1	1.20996	wt_m6a_SSC
Tial1	2.27209	wt_m6a_SSC
Tigd2	1.33831	wt_m6a_SSC
Timm10b	1.00841	wt_m6a_SSC
Timm17a	2.31711	wt_m6a_SSC
Timm8b	1.96807	wt_m6a_SSC
Timmdc1	1.25839	wt_m6a_SSC
Timp1	2.48601	wt_m6a_SSC
Timp2	2.69637	wt_m6a_SSC
Tjp1	1.30853	wt_m6a_SSC
Tktl1	1.00978	wt_m6a_SSC
Tle4	1.02922	wt_m6a_SSC
Tlk1	1.30541	wt_m6a_SSC
Tlk2	1.31947	wt_m6a_SSC
Tm2d1	1.77015	wt_m6a_SSC
Tm6sf2	0.971255	wt_m6a_SSC
Tm9sf3	1.6993	wt_m6a_SSC
Tma7	2.77478	wt_m6a_SSC
Tmed7	2.20986	wt_m6a_SSC
Tmed8	1.22983	wt_m6a_SSC
Tmem126a	2.73248	wt_m6a_SSC
Tmem131	1.96368	wt_m6a_SSC
Tmem165	1.86723	wt_m6a_SSC
Tmem167	2.50468	wt_m6a_SSC
Tmem170	1.49731	wt_m6a_SSC
Tmem189	1.61881	wt_m6a_SSC
Tmem200c	1.03374	wt_m6a_SSC
Tmem216	1.22327	wt_m6a_SSC
Tmem245	0.970196	wt_m6a_SSC
Tmem251	1.28467	wt_m6a_SSC
Tmem261	1.82632	wt_m6a_SSC
Tmem57	1.50959	wt_m6a_SSC
Tmem60	1.93716	wt_m6a_SSC
Tmem64	1.26511	wt_m6a_SSC
Tmem65	1.71031	wt_m6a_SSC
Tmem8c	1.01128	wt_m6a_SSC
Tmf1	2.98224	wt_m6a_SSC
Tmpo	1.67221	wt_m6a_SSC
Tmsb10	2.93805	wt_m6a_SSC
Tmsb15b1	1.1404	wt_m6a_SSC
Tmsb4x	2.74174	wt_m6a_SSC
Tnfrsf14	1.32385	wt_m6a_SSC
Tnks	1.92997	wt_m6a_SSC
Tnks2	2.05938	wt_m6a_SSC
Tnpo1	1.29317	wt_m6a_SSC
Tnrc6a	1.84369	wt_m6a_SSC
Tnrc6b	1.82755	wt_m6a_SSC
Tnrc6c	1.68592	wt_m6a_SSC
Tomm5	1.79502	wt_m6a_SSC
Tomm7	1.43129	wt_m6a_SSC
Top1	1.91009	wt_m6a_SSC
Top2b	1.83989	wt_m6a_SSC
Toporsos	1.72723	wt_m6a_SSC
Tprkb	1.48639	wt_m6a_SSC
Tpt1	3.74231	wt_m6a_SSC
Tpt1-ps3	3.79662	wt_m6a_SSC
Trabd2b	1.8764	wt_m6a_SSC
Tram2	2.73963	wt_m6a_SSC
Trappc1	1.25518	wt_m6a_SSC
Trappc8	1.74554	wt_m6a_SSC
Trdj1	1.20984	wt_m6a_SSC
Triap1	1.49198	wt_m6a_SSC
Trim24	1.47851	wt_m6a_SSC
Trim25	0.992782	wt_m6a_SSC
Trim41	1.1527	wt_m6a_SSC
Trim44	1.30549	wt_m6a_SSC
Trio	2.36332	wt_m6a_SSC
Trip11	1.81577	wt_m6a_SSC
Trip12	2.09585	wt_m6a_SSC
Trit1	1.15212	wt_m6a_SSC
Trmt112	1.71776	wt_m6a_SSC
Trmt13	1.09572	wt_m6a_SSC
Trmt6	1.22935	wt_m6a_SSC
Tro	1.5573	wt_m6a_SSC
Tsc1	1.04437	wt_m6a_SSC
Tsc22d2	1.84594	wt_m6a_SSC
Tshz1	2.04305	wt_m6a_SSC
Ttbk2	1.89974	wt_m6a_SSC
Ttc19	1.48726	wt_m6a_SSC
Ttc28	2.54531	wt_m6a_SSC
Ttc37	1.249	wt_m6a_SSC
Ttyh2	2.4935	wt_m6a_SSC
Tubb5	3.22741	wt_m6a_SSC
Tusc1	1.58334	wt_m6a_SSC
Twf1	2.68145	wt_m6a_SSC
Twist1	2.40464	wt_m6a_SSC
Txn1	2.64417	wt_m6a_SSC
Tyw5	1.09082	wt_m6a_SSC
U2surp	2.20903	wt_m6a_SSC
Uba6	1.31757	wt_m6a_SSC
Ube2b	1.83921	wt_m6a_SSC
Ube2c	1.20232	wt_m6a_SSC
Ube2h	2.16555	wt_m6a_SSC
Ube2m	1.74702	wt_m6a_SSC
Ube2n-ps1	1.02373	wt_m6a_SSC
Ube2o	1.3505	wt_m6a_SSC
Ube2q1	2.0714	wt_m6a_SSC
Ube2r2	2.19206	wt_m6a_SSC
Ube3a	2.00006	wt_m6a_SSC
Ubl5	2.07207	wt_m6a_SSC
Ubn2	2.17761	wt_m6a_SSC
Ubr3	2.12053	wt_m6a_SSC
Ubr5	1.36818	wt_m6a_SSC
Ucp1	1.92019	wt_m6a_SSC
Ugcg	1.80626	wt_m6a_SSC
Uggt2	1.1235	wt_m6a_SSC
Uhrf2	1.66733	wt_m6a_SSC
Unc5b	1.22332	wt_m6a_SSC
Unc5c	1.66415	wt_m6a_SSC
Upf1	1.69452	wt_m6a_SSC
Upf2	1.71804	wt_m6a_SSC
Upf3b	1.6871	wt_m6a_SSC
Uqcr10	1.83653	wt_m6a_SSC
Uqcrb	2.83349	wt_m6a_SSC
Uqcrh	2.66935	wt_m6a_SSC
Uqcrq	1.47969	wt_m6a_SSC
Uri1	1.37897	wt_m6a_SSC
Usmg5	1.74778	wt_m6a_SSC
Uso1	2.1105	wt_m6a_SSC
Usp1	1.40718	wt_m6a_SSC
Usp24	1.2459	wt_m6a_SSC
Usp25	1.18925	wt_m6a_SSC
Usp31	1.52524	wt_m6a_SSC
Usp34	2.06166	wt_m6a_SSC
Usp7	2.10027	wt_m6a_SSC
Utp14a	1.39635	wt_m6a_SSC
Uvssa	2.5229	wt_m6a_SSC
Uxt	0.992078	wt_m6a_SSC
Vcan	2.22461	wt_m6a_SSC
Vegfa	4.20049	wt_m6a_SSC
Vegfb	1.45559	wt_m6a_SSC
Vps13c	1.64031	wt_m6a_SSC
Vps29	2.26513	wt_m6a_SSC
Vps54	1.87771	wt_m6a_SSC
Wapl	2.38741	wt_m6a_SSC
Wasl	1.67521	wt_m6a_SSC
Wbp5	2.02152	wt_m6a_SSC
Wdfy2	1.24819	wt_m6a_SSC
Wdhd1	1.07568	wt_m6a_SSC
Wdr26	2.27266	wt_m6a_SSC
Wdr76	1.26929	wt_m6a_SSC
Wdr78	1.38956	wt_m6a_SSC
Wdr83os	1.54883	wt_m6a_SSC
Whsc1	1.89449	wt_m6a_SSC
Whsc1l1	3.23618	wt_m6a_SSC
Wipf2	1.68522	wt_m6a_SSC
Wnk1	2.24795	wt_m6a_SSC
Wnk2	1.20476	wt_m6a_SSC
Wrn	1.76259	wt_m6a_SSC
Wtap	2.31368	wt_m6a_SSC
Wtip	1.63382	wt_m6a_SSC
Wwp1	1.49906	wt_m6a_SSC
Xpo4	1.18461	wt_m6a_SSC
Xrn1	1.37904	wt_m6a_SSC
Xrra1	1.01515	wt_m6a_SSC
Xylt1	3.09289	wt_m6a_SSC
Yap1	1.61764	wt_m6a_SSC
Ybx3	4.4769	wt_m6a_SSC
Yeats2	1.23245	wt_m6a_SSC
Ylpm1	1.33358	wt_m6a_SSC
Yme1l1	2.37748	wt_m6a_SSC
Ythdc1	1.32261	wt_m6a_SSC
Ythdf1	2.28565	wt_m6a_SSC
Yy1	1.33288	wt_m6a_SSC
Zak	1.18042	wt_m6a_SSC
Zbtb10	2.1643	wt_m6a_SSC
Zbtb34	1.32153	wt_m6a_SSC
Zbtb4	1.1981	wt_m6a_SSC
Zbtb44	1.57736	wt_m6a_SSC
Zbtb6	0.962327	wt_m6a_SSC
Zbtb8os	1.55529	wt_m6a_SSC
Zc3h12c	1.19731	wt_m6a_SSC
Zc3h6	1.16066	wt_m6a_SSC
Zc3hav1	2.58805	wt_m6a_SSC
Zcchc10	1.12321	wt_m6a_SSC
Zcchc11	1.90777	wt_m6a_SSC
Zcchc14	1.94892	wt_m6a_SSC
Zdbf2	2.28614	wt_m6a_SSC
Zdhhc2	2.01257	wt_m6a_SSC
Zfhx3	1.4314	wt_m6a_SSC
Zfhx4	1.91762	wt_m6a_SSC
Zfos1	1.3717	wt_m6a_SSC
Zfp101	1.37268	wt_m6a_SSC
Zfp106	1.71433	wt_m6a_SSC
Zfp119a	0.961133	wt_m6a_SSC
Zfp26	1.49148	wt_m6a_SSC
Zfp275	1.83693	wt_m6a_SSC
Zfp280d	1.40797	wt_m6a_SSC
Zfp318	1.26595	wt_m6a_SSC
Zfp326	1.75692	wt_m6a_SSC
Zfp369	1.19411	wt_m6a_SSC
Zfp36l1	2.10434	wt_m6a_SSC
Zfp36l2	1.84963	wt_m6a_SSC
Zfp462	1.52799	wt_m6a_SSC
Zfp503	1.55913	wt_m6a_SSC
Zfp507	1.09897	wt_m6a_SSC
Zfp516	1.79479	wt_m6a_SSC
Zfp532	1.41319	wt_m6a_SSC
Zfp560	1.20631	wt_m6a_SSC
Zfp607	0.968899	wt_m6a_SSC
Zfp644	2.54836	wt_m6a_SSC
Zfp654	1.18684	wt_m6a_SSC
Zfp691	1.66877	wt_m6a_SSC
Zfp703	1.56227	wt_m6a_SSC
Zfp704	1.8576	wt_m6a_SSC
Zfp74	0.977542	wt_m6a_SSC
Zfp746	0.96602	wt_m6a_SSC
Zfp760	1.13788	wt_m6a_SSC
Zfp770	0.965163	wt_m6a_SSC
Zfp800	1.46751	wt_m6a_SSC
Zfp850	0.968325	wt_m6a_SSC
Zfp866	1.09265	wt_m6a_SSC
Zfp91	1.65824	wt_m6a_SSC
Zfp932	0.996619	wt_m6a_SSC
Zfx	1.10071	wt_m6a_SSC
Zfyve16	1.64192	wt_m6a_SSC
Zfyve9	1.23293	wt_m6a_SSC
Zim1	2.20321	wt_m6a_SSC
Znrd1	1.40202	wt_m6a_SSC
Znrf2	1.41217	wt_m6a_SSC
Znrf3	3.8654	wt_m6a_SSC
Zscan26	3.42151	wt_m6a_SSC
Zswim6	1.75776	wt_m6a_SSC
Zswim7	1.43337	wt_m6a_SSC
Zxdb	1.33671	wt_m6a_SSC

## Sheet: pre-BCSP 2101 m6A mRNA
Gene	m6a_level	cluster
0610009B22Rik	2.919	wt_m6a_p_BCSP
0610009E02Rik	0.860502	wt_m6a_p_BCSP
0610012G03Rik	1.72793	wt_m6a_p_BCSP
2024-03-01	1.34282	wt_m6a_p_BCSP
1110001J03Rik	1.4955	wt_m6a_p_BCSP
1110020A21Rik	0.822048	wt_m6a_p_BCSP
1110038B12Rik	1.09117	wt_m6a_p_BCSP
1110046J04Rik	1.05653	wt_m6a_p_BCSP
1110059G10Rik	1.40393	wt_m6a_p_BCSP
1190002N15Rik	2.24357	wt_m6a_p_BCSP
1300002E11Rik	1.01803	wt_m6a_p_BCSP
1500011B03Rik	2.4521	wt_m6a_p_BCSP
1500011K16Rik	1.09138	wt_m6a_p_BCSP
1500015O10Rik	2.13428	wt_m6a_p_BCSP
1700025G04Rik	1.75129	wt_m6a_p_BCSP
1700049E15Rik	1.45409	wt_m6a_p_BCSP
1700055D18Rik	1.03337	wt_m6a_p_BCSP
1700086L19Rik	2.02914	wt_m6a_p_BCSP
1700086P04Rik	1.42518	wt_m6a_p_BCSP
1700096K18Rik	1.2235	wt_m6a_p_BCSP
1700108F19Rik	1.43927	wt_m6a_p_BCSP
1700120C14Rik	0.944697	wt_m6a_p_BCSP
1810022K09Rik	2.4969	wt_m6a_p_BCSP
1810024B03Rik	1.65973	wt_m6a_p_BCSP
1810026B05Rik	1.62262	wt_m6a_p_BCSP
1810037I17Rik	2.29045	wt_m6a_p_BCSP
1810058I24Rik	3.03748	wt_m6a_p_BCSP
1810062G17Rik	1.34903	wt_m6a_p_BCSP
2010107E04Rik	2.51245	wt_m6a_p_BCSP
2010109I03Rik	0.843689	wt_m6a_p_BCSP
2210013O21Rik	2.12959	wt_m6a_p_BCSP
2310009A05Rik	1.09614	wt_m6a_p_BCSP
2310009B15Rik	0.994862	wt_m6a_p_BCSP
2310015D24Rik	0.886771	wt_m6a_p_BCSP
2310035C23Rik	1.39981	wt_m6a_p_BCSP
2310039H08Rik	2.53616	wt_m6a_p_BCSP
2310040G07Rik	1.34215	wt_m6a_p_BCSP
2410006H16Rik	2.04892	wt_m6a_p_BCSP
2410015M20Rik	1.9369	wt_m6a_p_BCSP
2500002B13Rik	0.943303	wt_m6a_p_BCSP
2510017J16Rik	0.960859	wt_m6a_p_BCSP
2510039O18Rik	1.32121	wt_m6a_p_BCSP
2610001J05Rik	1.94482	wt_m6a_p_BCSP
2610002M06Rik	1.19734	wt_m6a_p_BCSP
2610011E03Rik	1.4258	wt_m6a_p_BCSP
2610037D02Rik	1.12344	wt_m6a_p_BCSP
2610044O15Rik8	0.97027	wt_m6a_p_BCSP
2610203C20Rik	1.38924	wt_m6a_p_BCSP
2610528A11Rik	1.04897	wt_m6a_p_BCSP
2700060E02Rik	1.98569	wt_m6a_p_BCSP
2700081O15Rik	1.43443	wt_m6a_p_BCSP
2700094K13Rik	1.57161	wt_m6a_p_BCSP
2810001G20Rik	1.70692	wt_m6a_p_BCSP
2810403D21Rik	1.2482	wt_m6a_p_BCSP
2810428I15Rik	1.16007	wt_m6a_p_BCSP
2810442N19Rik	0.904905	wt_m6a_p_BCSP
2900060B14Rik	1.0679	wt_m6a_p_BCSP
3110021N24Rik	1.13573	wt_m6a_p_BCSP
3110062M04Rik	0.866276	wt_m6a_p_BCSP
3110079O15Rik	2.29409	wt_m6a_p_BCSP
3110080O07Rik	0.944929	wt_m6a_p_BCSP
3300005D01Rik	1.04744	wt_m6a_p_BCSP
3830403N18Rik	1.08656	wt_m6a_p_BCSP
4732440D04Rik	0.878816	wt_m6a_p_BCSP
4732471J01Rik	0.977292	wt_m6a_p_BCSP
4833412C05Rik	1.0643	wt_m6a_p_BCSP
4833421G17Rik	1.30278	wt_m6a_p_BCSP
4930524O07Rik	0.806503	wt_m6a_p_BCSP
4930528J11Rik	1.15279	wt_m6a_p_BCSP
4930589L23Rik	1.22103	wt_m6a_p_BCSP
4931406C07Rik	1.10454	wt_m6a_p_BCSP
4931440P22Rik	0.903016	wt_m6a_p_BCSP
4932438A13Rik	1.68021	wt_m6a_p_BCSP
4933400C23Rik	1.84106	wt_m6a_p_BCSP
4933415A04Rik	0.841556	wt_m6a_p_BCSP
4933431K14Rik	0.885475	wt_m6a_p_BCSP
4933439C10Rik	1.16217	wt_m6a_p_BCSP
5033430I15Rik	1.11093	wt_m6a_p_BCSP
5330438D12Rik	0.814883	wt_m6a_p_BCSP
5430416N02Rik	0.811474	wt_m6a_p_BCSP
5830454E08Rik	1.23658	wt_m6a_p_BCSP
2024-03-06	1.64367	wt_m6a_p_BCSP
8030462N17Rik	3.74537	wt_m6a_p_BCSP
8430419K02Rik	1.32208	wt_m6a_p_BCSP
9230105E05Rik	0.839382	wt_m6a_p_BCSP
9230111E07Rik	0.995772	wt_m6a_p_BCSP
9230112E08Rik	1.06445	wt_m6a_p_BCSP
9530086O07Rik	1.23136	wt_m6a_p_BCSP
9930021J03Rik	1.52062	wt_m6a_p_BCSP
A530006G24Rik	0.912813	wt_m6a_p_BCSP
A930004J17Rik	1.89447	wt_m6a_p_BCSP
A930005H10Rik	1.31109	wt_m6a_p_BCSP
A930012L18Rik	1.00832	wt_m6a_p_BCSP
A930032L01Rik	0.9677	wt_m6a_p_BCSP
Abca5	1.39788	wt_m6a_p_BCSP
Abhd17a	1.60203	wt_m6a_p_BCSP
Abhd17b	1.06415	wt_m6a_p_BCSP
Abhd17c	1.30473	wt_m6a_p_BCSP
Abhd2	1.60825	wt_m6a_p_BCSP
Abi3bp	2.33672	wt_m6a_p_BCSP
Abl2	2.85576	wt_m6a_p_BCSP
Abracl	0.965574	wt_m6a_p_BCSP
Acaca	1.40181	wt_m6a_p_BCSP
Acan	2.86848	wt_m6a_p_BCSP
Acap2	1.35191	wt_m6a_p_BCSP
Acbd3	2.25867	wt_m6a_p_BCSP
Acot13	1.32596	wt_m6a_p_BCSP
Acot2	1.74963	wt_m6a_p_BCSP
Acsl4	1.08144	wt_m6a_p_BCSP
Actr6	1.26315	wt_m6a_p_BCSP
Acyp1	1.15225	wt_m6a_p_BCSP
Acyp2	0.977799	wt_m6a_p_BCSP
Adam12	1.26665	wt_m6a_p_BCSP
Adam1a	1.27299	wt_m6a_p_BCSP
Adamts16	1.04526	wt_m6a_p_BCSP
Adamtsl1	0.860167	wt_m6a_p_BCSP
Adat2	0.894176	wt_m6a_p_BCSP
Adcy6	1.0285	wt_m6a_p_BCSP
Adgrl1	2.00191	wt_m6a_p_BCSP
Adm	1.48164	wt_m6a_p_BCSP
Adrbk1	1.80305	wt_m6a_p_BCSP
Aebp2	1.99875	wt_m6a_p_BCSP
Aff4	2.34546	wt_m6a_p_BCSP
Agap1	1.97502	wt_m6a_p_BCSP
Agap3	1.39622	wt_m6a_p_BCSP
Agfg1	1.43043	wt_m6a_p_BCSP
Ago2	1.54433	wt_m6a_p_BCSP
Agps	1.18744	wt_m6a_p_BCSP
Ahcyl2	1.30224	wt_m6a_p_BCSP
Ahi1	1.59649	wt_m6a_p_BCSP
Ahnak	3.62489	wt_m6a_p_BCSP
AI314180	1.13762	wt_m6a_p_BCSP
AI413582	1.35135	wt_m6a_p_BCSP
Airn	1.46022	wt_m6a_p_BCSP
Ak6	1.34343	wt_m6a_p_BCSP
Akap11	2.12534	wt_m6a_p_BCSP
Akirin2	1.12793	wt_m6a_p_BCSP
Akt1	2.725	wt_m6a_p_BCSP
Akt3	1.09032	wt_m6a_p_BCSP
Alg10b	0.995617	wt_m6a_p_BCSP
Alg13	1.50016	wt_m6a_p_BCSP
Alk	1.18585	wt_m6a_p_BCSP
Alox5ap	1.14069	wt_m6a_p_BCSP
Alyref	1.47376	wt_m6a_p_BCSP
Amotl1	2.12584	wt_m6a_p_BCSP
Amt	1.16351	wt_m6a_p_BCSP
Anapc10	2.00068	wt_m6a_p_BCSP
Anapc13	1.35998	wt_m6a_p_BCSP
Ankrd13a	1.69546	wt_m6a_p_BCSP
Ankrd17	1.75607	wt_m6a_p_BCSP
Ankrd60	0.896355	wt_m6a_p_BCSP
Anp32a	1.97027	wt_m6a_p_BCSP
Ap1g1	1.22347	wt_m6a_p_BCSP
Ap2b1	1.67329	wt_m6a_p_BCSP
Apc	2.102	wt_m6a_p_BCSP
Apela	1.09521	wt_m6a_p_BCSP
Apod	1.30528	wt_m6a_p_BCSP
Apoo	1.31237	wt_m6a_p_BCSP
Arfgef1	2.14362	wt_m6a_p_BCSP
Arhgap21	2.11186	wt_m6a_p_BCSP
Arhgap23	2.74385	wt_m6a_p_BCSP
Arhgap29	0.943548	wt_m6a_p_BCSP
Arhgap32	1.14975	wt_m6a_p_BCSP
Arhgap5	1.40415	wt_m6a_p_BCSP
Arhgef12	2.52873	wt_m6a_p_BCSP
Arhgef5	1.32893	wt_m6a_p_BCSP
Arid1a	2.31775	wt_m6a_p_BCSP
Arid1b	1.45266	wt_m6a_p_BCSP
Arih1	1.56863	wt_m6a_p_BCSP
Arl8a	1.69334	wt_m6a_p_BCSP
Armcx4	1.41264	wt_m6a_p_BCSP
Ascc3	1.98355	wt_m6a_p_BCSP
Asxl1	1.54758	wt_m6a_p_BCSP
Atad2b	1.3887	wt_m6a_p_BCSP
Atad3aos	0.81896	wt_m6a_p_BCSP
Atm	0.840995	wt_m6a_p_BCSP
Atn1	1.38842	wt_m6a_p_BCSP
Atox1	2.30467	wt_m6a_p_BCSP
Atp13a3	1.95655	wt_m6a_p_BCSP
Atp2a2	2.19982	wt_m6a_p_BCSP
Atp2b4	1.59961	wt_m6a_p_BCSP
Atp5e	2.00229	wt_m6a_p_BCSP
Atp5g1	2.56165	wt_m6a_p_BCSP
Atp5g2	1.60521	wt_m6a_p_BCSP
Atp5g3	2.14171	wt_m6a_p_BCSP
Atp5h	2.00961	wt_m6a_p_BCSP
Atp5j2	2.28629	wt_m6a_p_BCSP
Atp5k	1.56989	wt_m6a_p_BCSP
Atp5l	2.51921	wt_m6a_p_BCSP
Atp5o	1.77457	wt_m6a_p_BCSP
Atp6v1f	2.42468	wt_m6a_p_BCSP
Atp8a2	1.2869	wt_m6a_p_BCSP
Atpif1	2.44807	wt_m6a_p_BCSP
Atraid	2.54034	wt_m6a_p_BCSP
Atxn1l	1.29092	wt_m6a_p_BCSP
Atxn2	1.26398	wt_m6a_p_BCSP
Atxn3	0.940324	wt_m6a_p_BCSP
Atxn7	1.98022	wt_m6a_p_BCSP
Atxn7l3	1.01345	wt_m6a_p_BCSP
AU020206	0.842871	wt_m6a_p_BCSP
AV026068	1.18602	wt_m6a_p_BCSP
Aven	1.1627	wt_m6a_p_BCSP
Avpi1	1.17855	wt_m6a_p_BCSP
Axin1	1.82243	wt_m6a_p_BCSP
B230369F24Rik	0.918211	wt_m6a_p_BCSP
B2m	3.66323	wt_m6a_p_BCSP
B3gat2	0.889165	wt_m6a_p_BCSP
B4galt1	3.31162	wt_m6a_p_BCSP
B4galt6	1.6146	wt_m6a_p_BCSP
B630005N14Rik	0.928317	wt_m6a_p_BCSP
B830012L14Rik	1.60143	wt_m6a_p_BCSP
B9d1	0.820357	wt_m6a_p_BCSP
Bach1	1.50137	wt_m6a_p_BCSP
Bag6	1.65102	wt_m6a_p_BCSP
Banf1	1.63878	wt_m6a_p_BCSP
Baz1a	1.22579	wt_m6a_p_BCSP
Baz1b	1.57852	wt_m6a_p_BCSP
Baz2a	0.909019	wt_m6a_p_BCSP
Bbip1	1.84986	wt_m6a_p_BCSP
BC005537	2.28262	wt_m6a_p_BCSP
BC030336	1.77363	wt_m6a_p_BCSP
BC068281	1.25396	wt_m6a_p_BCSP
Bcl2l2	1.89122	wt_m6a_p_BCSP
Bcl6	2.65881	wt_m6a_p_BCSP
Bcl9l	1.27145	wt_m6a_p_BCSP
Bcr	1.43662	wt_m6a_p_BCSP
Bglap	1.06131	wt_m6a_p_BCSP
Bhlhe41	1.31875	wt_m6a_p_BCSP
Birc5	0.979054	wt_m6a_p_BCSP
Birc6	2.68751	wt_m6a_p_BCSP
Bmp2k	2.02849	wt_m6a_p_BCSP
Bmp6	2.33853	wt_m6a_p_BCSP
Bmpr1a	2.33474	wt_m6a_p_BCSP
Bmpr2	2.40125	wt_m6a_p_BCSP
Bmyc	1.1265	wt_m6a_p_BCSP
Bod1	1.4267	wt_m6a_p_BCSP
Bod1l	1.45886	wt_m6a_p_BCSP
Bola1	1.0795	wt_m6a_p_BCSP
Bola2	1.93662	wt_m6a_p_BCSP
Borcs7	1.68814	wt_m6a_p_BCSP
Brd1	1.62552	wt_m6a_p_BCSP
Brd4	2.06802	wt_m6a_p_BCSP
Brpf3	1.18023	wt_m6a_p_BCSP
Btbd2	0.902696	wt_m6a_p_BCSP
Btbd7	1.59785	wt_m6a_p_BCSP
Btc	0.926518	wt_m6a_p_BCSP
Btf3	2.37993	wt_m6a_p_BCSP
Bud31	2.15819	wt_m6a_p_BCSP
C130074G19Rik	1.17305	wt_m6a_p_BCSP
C1galt1	0.840893	wt_m6a_p_BCSP
C230004F18Rik	0.923937	wt_m6a_p_BCSP
C230035I16Rik	1.07141	wt_m6a_p_BCSP
C230071H17Rik	2.04555	wt_m6a_p_BCSP
C430019N01Rik	0.855046	wt_m6a_p_BCSP
C430049B03Rik	1.32249	wt_m6a_p_BCSP
C5ar2	1.02718	wt_m6a_p_BCSP
C730045M19Rik	0.899515	wt_m6a_p_BCSP
Cab39	3.04098	wt_m6a_p_BCSP
Cacna1d	0.816114	wt_m6a_p_BCSP
Cacna1g	0.954809	wt_m6a_p_BCSP
Camk2n1	1.05108	wt_m6a_p_BCSP
Camk2n2	1.08711	wt_m6a_p_BCSP
Camsap1	1.44539	wt_m6a_p_BCSP
Camsap2	2.11753	wt_m6a_p_BCSP
Capns1	1.91049	wt_m6a_p_BCSP
Car5b	1.12033	wt_m6a_p_BCSP
Carf	1.43535	wt_m6a_p_BCSP
Casc5	0.846545	wt_m6a_p_BCSP
Casd1	1.07464	wt_m6a_p_BCSP
Cbx1	1.95528	wt_m6a_p_BCSP
Cbx3	0.813829	wt_m6a_p_BCSP
Cbx4	1.89535	wt_m6a_p_BCSP
Ccdc136	0.889848	wt_m6a_p_BCSP
Ccdc149	0.999166	wt_m6a_p_BCSP
Ccdc163	1.16319	wt_m6a_p_BCSP
Ccdc58	1.63958	wt_m6a_p_BCSP
Ccdc59	2.21798	wt_m6a_p_BCSP
Ccdc64b	0.898013	wt_m6a_p_BCSP
Ccdc71l	1.08527	wt_m6a_p_BCSP
Ccdc73	1.06317	wt_m6a_p_BCSP
Ccdc85c	0.986495	wt_m6a_p_BCSP
Ccdc9	1.30067	wt_m6a_p_BCSP
Ccl7	1.90547	wt_m6a_p_BCSP
Ccnb2-ps	1.12507	wt_m6a_p_BCSP
Ccni	1.99992	wt_m6a_p_BCSP
Ccnyl1	0.850237	wt_m6a_p_BCSP
Ccpg1os	1.09433	wt_m6a_p_BCSP
Cd164l2	1.58697	wt_m6a_p_BCSP
Cd24a	1.73687	wt_m6a_p_BCSP
Cd2ap	1.59032	wt_m6a_p_BCSP
Cd302	2.18637	wt_m6a_p_BCSP
Cd59b	1.68147	wt_m6a_p_BCSP
Cd80	0.898534	wt_m6a_p_BCSP
Cda	1.12484	wt_m6a_p_BCSP
Cdan1	1.14806	wt_m6a_p_BCSP
Cdc27	1.43636	wt_m6a_p_BCSP
Cdc73	1.58525	wt_m6a_p_BCSP
Cdk13	2.86613	wt_m6a_p_BCSP
Cdk14	1.59668	wt_m6a_p_BCSP
Cdk18	0.852159	wt_m6a_p_BCSP
Cdk2ap1	1.518	wt_m6a_p_BCSP
Cdk6	1.92836	wt_m6a_p_BCSP
Cdkn1b	1.22178	wt_m6a_p_BCSP
Cdkn3	0.9486	wt_m6a_p_BCSP
Cdr2	2.92718	wt_m6a_p_BCSP
Cdr2l	1.95432	wt_m6a_p_BCSP
Cebpa	1.13597	wt_m6a_p_BCSP
Cebpg	2.68742	wt_m6a_p_BCSP
Cebpzos	1.03067	wt_m6a_p_BCSP
Cenpb	1.98972	wt_m6a_p_BCSP
Cenpp	0.879788	wt_m6a_p_BCSP
Cenpw	1.38931	wt_m6a_p_BCSP
Cep126	1.18572	wt_m6a_p_BCSP
Cep164	1.28605	wt_m6a_p_BCSP
Cep170	1.29465	wt_m6a_p_BCSP
Cep170b	1.68525	wt_m6a_p_BCSP
Cep290	0.961913	wt_m6a_p_BCSP
Cep295	1.24987	wt_m6a_p_BCSP
Cep350	0.875894	wt_m6a_p_BCSP
Cfap126	1.44868	wt_m6a_p_BCSP
Chac2	1.03176	wt_m6a_p_BCSP
Chchd1	1.99591	wt_m6a_p_BCSP
Chchd7	1.86974	wt_m6a_p_BCSP
Chd4	2.16699	wt_m6a_p_BCSP
Chd6	1.83787	wt_m6a_p_BCSP
Chd8	1.31395	wt_m6a_p_BCSP
Chd9	2.13853	wt_m6a_p_BCSP
Chmp4b	3.25894	wt_m6a_p_BCSP
Chrna1os	1.42187	wt_m6a_p_BCSP
Chst11	1.81438	wt_m6a_p_BCSP
Chsy1	1.34047	wt_m6a_p_BCSP
Churc1	1.34567	wt_m6a_p_BCSP
Cic	1.63791	wt_m6a_p_BCSP
Cir1	1.34601	wt_m6a_p_BCSP
Cisd3	1.02064	wt_m6a_p_BCSP
Cited1	1.38852	wt_m6a_p_BCSP
Ckap4	1.57525	wt_m6a_p_BCSP
Ckap5	2.1569	wt_m6a_p_BCSP
Cklf	1.11319	wt_m6a_p_BCSP
Cks1b	1.75237	wt_m6a_p_BCSP
Cks2	2.41544	wt_m6a_p_BCSP
Clcn5	1.06779	wt_m6a_p_BCSP
Cldn10	0.938127	wt_m6a_p_BCSP
Clint1	2.67402	wt_m6a_p_BCSP
Clmn	1.79904	wt_m6a_p_BCSP
Clmp	1.35084	wt_m6a_p_BCSP
Clock	1.35543	wt_m6a_p_BCSP
Clspn	1.21131	wt_m6a_p_BCSP
Clstn1	1.59393	wt_m6a_p_BCSP
Cltc	1.44223	wt_m6a_p_BCSP
Cmc2	1.03434	wt_m6a_p_BCSP
Cmc4	0.901923	wt_m6a_p_BCSP
Cmtm4	1.34176	wt_m6a_p_BCSP
Cnih4	2.14355	wt_m6a_p_BCSP
Cnnm3	1.1771	wt_m6a_p_BCSP
Cnot1	1.7308	wt_m6a_p_BCSP
Cnot6	2.88076	wt_m6a_p_BCSP
Cnot6l	1.77411	wt_m6a_p_BCSP
Cntrl	1.35788	wt_m6a_p_BCSP
Coa3	2.05778	wt_m6a_p_BCSP
Coa6	1.6784	wt_m6a_p_BCSP
Cobl	1.31985	wt_m6a_p_BCSP
Col11a1	2.19445	wt_m6a_p_BCSP
Col12a1	1.92569	wt_m6a_p_BCSP
Col14a1	1.58645	wt_m6a_p_BCSP
Col27a1	2.11877	wt_m6a_p_BCSP
Commd1	1.36057	wt_m6a_p_BCSP
Commd2	1.61296	wt_m6a_p_BCSP
Commd3	1.98142	wt_m6a_p_BCSP
Commd6	2.20396	wt_m6a_p_BCSP
Cox16	1.12853	wt_m6a_p_BCSP
Cox19	1.50047	wt_m6a_p_BCSP
Cox4i2	1.2838	wt_m6a_p_BCSP
Cox5a	1.83979	wt_m6a_p_BCSP
Cox5b	2.39938	wt_m6a_p_BCSP
Cox6a1	2.76373	wt_m6a_p_BCSP
Cox6b1	2.72634	wt_m6a_p_BCSP
Cox6c	2.05491	wt_m6a_p_BCSP
Cox7a2	2.69206	wt_m6a_p_BCSP
Cox7b	2.75183	wt_m6a_p_BCSP
Cox7c	2.41991	wt_m6a_p_BCSP
Cox8a	2.34614	wt_m6a_p_BCSP
Cpd	1.8241	wt_m6a_p_BCSP
Cpeb4	1.26584	wt_m6a_p_BCSP
Creb3l1	1.77771	wt_m6a_p_BCSP
Crebl2	1.57384	wt_m6a_p_BCSP
Crebrf	2.01037	wt_m6a_p_BCSP
Crebzf	1.00961	wt_m6a_p_BCSP
Crim1	2.93013	wt_m6a_p_BCSP
Crip1	3.57188	wt_m6a_p_BCSP
Crip3	1.40136	wt_m6a_p_BCSP
Cript	2.00817	wt_m6a_p_BCSP
Crls1	1.37171	wt_m6a_p_BCSP
Cryab	1.98671	wt_m6a_p_BCSP
Crybb3	0.944792	wt_m6a_p_BCSP
Crybg3	1.25009	wt_m6a_p_BCSP
Csk	2.04737	wt_m6a_p_BCSP
Csnk1g2	1.31075	wt_m6a_p_BCSP
Csnk1g3	1.3138	wt_m6a_p_BCSP
Csnk2a2	2.63223	wt_m6a_p_BCSP
Csnk2b	1.6284	wt_m6a_p_BCSP
Cspg5	0.81151	wt_m6a_p_BCSP
Cstb	3.23346	wt_m6a_p_BCSP
Ctcf	1.86074	wt_m6a_p_BCSP
Ctdnep1	2.41579	wt_m6a_p_BCSP
Ctdspl	2.80918	wt_m6a_p_BCSP
Ctif	1.28512	wt_m6a_p_BCSP
Ctla2a	1.23649	wt_m6a_p_BCSP
Ctnnd1	1.22573	wt_m6a_p_BCSP
Cul3	3.0599	wt_m6a_p_BCSP
Cuta	1.70444	wt_m6a_p_BCSP
Cxcl2	0.816921	wt_m6a_p_BCSP
Cxx1c	1.31276	wt_m6a_p_BCSP
Cyb561d1	0.899402	wt_m6a_p_BCSP
Cyb5a	2.37994	wt_m6a_p_BCSP
Cyb5r2	0.87463	wt_m6a_p_BCSP
Cyba	1.69159	wt_m6a_p_BCSP
Cycs	3.04695	wt_m6a_p_BCSP
Cyp2u1	1.79172	wt_m6a_p_BCSP
Cyp4f17	1.43478	wt_m6a_p_BCSP
Cys1	1.02046	wt_m6a_p_BCSP
Cystm1	1.19777	wt_m6a_p_BCSP
D130020L05Rik	1.1468	wt_m6a_p_BCSP
D15Ertd621e	1.14139	wt_m6a_p_BCSP
D17H6S53E	1.22102	wt_m6a_p_BCSP
D330023K18Rik	1.30498	wt_m6a_p_BCSP
D530018E20Rik	0.955559	wt_m6a_p_BCSP
D630045J12Rik	1.42119	wt_m6a_p_BCSP
D830025C05Rik	1.00851	wt_m6a_p_BCSP
D8Ertd738e	2.12783	wt_m6a_p_BCSP
D930016D06Rik	1.26378	wt_m6a_p_BCSP
Dact1	1.88082	wt_m6a_p_BCSP
Dact3	1.40936	wt_m6a_p_BCSP
Dad1	2.79	wt_m6a_p_BCSP
Dbi	3.04996	wt_m6a_p_BCSP
Dbx2	0.984789	wt_m6a_p_BCSP
Dcaf10	2.42553	wt_m6a_p_BCSP
Dcbld2	0.822208	wt_m6a_p_BCSP
Dchs1	1.66056	wt_m6a_p_BCSP
Dcp2	1.03125	wt_m6a_p_BCSP
Dctn4	2.74373	wt_m6a_p_BCSP
Dcx	1.42239	wt_m6a_p_BCSP
Ddah1	2.43172	wt_m6a_p_BCSP
Ddt	0.932045	wt_m6a_p_BCSP
Ddx17	2.13997	wt_m6a_p_BCSP
Ddx19a	1.42859	wt_m6a_p_BCSP
Ddx23	1.03401	wt_m6a_p_BCSP
Ddx3x	2.62084	wt_m6a_p_BCSP
Ddx6	3.08348	wt_m6a_p_BCSP
Deb1	2.01495	wt_m6a_p_BCSP
Dennd1b	1.00718	wt_m6a_p_BCSP
Dennd2a	0.904323	wt_m6a_p_BCSP
Dennd5a	1.79478	wt_m6a_p_BCSP
Dennd5b	1.07536	wt_m6a_p_BCSP
Dexi	0.918454	wt_m6a_p_BCSP
Dgkh	1.64822	wt_m6a_p_BCSP
Dgkk	0.865385	wt_m6a_p_BCSP
Dgkz	0.957052	wt_m6a_p_BCSP
Dhrs9	0.953331	wt_m6a_p_BCSP
Dhx36	1.68964	wt_m6a_p_BCSP
Dhx58os	1.794	wt_m6a_p_BCSP
Dhx9	1.71748	wt_m6a_p_BCSP
Diaph2	0.988	wt_m6a_p_BCSP
Diaph3	0.916146	wt_m6a_p_BCSP
Dicer1	1.31401	wt_m6a_p_BCSP
Diexf	1.50764	wt_m6a_p_BCSP
Dirc2	1.51739	wt_m6a_p_BCSP
Dlc1	2.89829	wt_m6a_p_BCSP
Dleu2	1.15913	wt_m6a_p_BCSP
Dlg3	1.46001	wt_m6a_p_BCSP
Dlg5	1.02956	wt_m6a_p_BCSP
Dmkn	1.73392	wt_m6a_p_BCSP
Dmwd	1.90147	wt_m6a_p_BCSP
Dmxl1	1.5911	wt_m6a_p_BCSP
Dnah10	0.846904	wt_m6a_p_BCSP
Dnajc13	1.29489	wt_m6a_p_BCSP
Dnajc15	1.89283	wt_m6a_p_BCSP
Dnajc21	1.53783	wt_m6a_p_BCSP
Dnajc24	1.25053	wt_m6a_p_BCSP
Dnase2a	1.13335	wt_m6a_p_BCSP
Dnm1	1.58702	wt_m6a_p_BCSP
Dnm3	1.03389	wt_m6a_p_BCSP
Dnttip1	0.939065	wt_m6a_p_BCSP
Dock7	1.34421	wt_m6a_p_BCSP
Dopey1	1.36037	wt_m6a_p_BCSP
Dpm2	1.79886	wt_m6a_p_BCSP
Dpm3	1.45718	wt_m6a_p_BCSP
Dpy19l1	1.61182	wt_m6a_p_BCSP
Dpy30	1.92904	wt_m6a_p_BCSP
Drap1	1.48897	wt_m6a_p_BCSP
Dst	1.83522	wt_m6a_p_BCSP
Dubr	0.940943	wt_m6a_p_BCSP
Dusp11	3.07295	wt_m6a_p_BCSP
Dusp7	2.08873	wt_m6a_p_BCSP
Dvl1	1.08118	wt_m6a_p_BCSP
Dynll1	3.84785	wt_m6a_p_BCSP
Dynlrb1	2.67618	wt_m6a_p_BCSP
Dynlt1-ps1	1.57176	wt_m6a_p_BCSP
Dynlt1b	1.47947	wt_m6a_p_BCSP
Dynlt1c	1.35939	wt_m6a_p_BCSP
Dynlt1f	1.05708	wt_m6a_p_BCSP
Dyrk1a	2.72529	wt_m6a_p_BCSP
E130114P18Rik	0.810263	wt_m6a_p_BCSP
Ebf4	0.948396	wt_m6a_p_BCSP
Edn1	1.25827	wt_m6a_p_BCSP
Eea1	1.79691	wt_m6a_p_BCSP
Eef1a1	2.80346	wt_m6a_p_BCSP
Eef1b2	2.22736	wt_m6a_p_BCSP
Eef1e1	1.36105	wt_m6a_p_BCSP
Eef2	2.50297	wt_m6a_p_BCSP
Efcab5	0.978738	wt_m6a_p_BCSP
Efnb2	2.18185	wt_m6a_p_BCSP
Egln1	2.70255	wt_m6a_p_BCSP
Egr3	1.35477	wt_m6a_p_BCSP
Ehbp1	1.01449	wt_m6a_p_BCSP
Eid1	3.76863	wt_m6a_p_BCSP
Eif3e	2.0765	wt_m6a_p_BCSP
Eif3f	2.1763	wt_m6a_p_BCSP
Eif4b	1.92274	wt_m6a_p_BCSP
Eif4ebp1	1.55374	wt_m6a_p_BCSP
Eif4ebp2	2.08372	wt_m6a_p_BCSP
Elane	1.51587	wt_m6a_p_BCSP
Elf1	1.34766	wt_m6a_p_BCSP
Elof1	1.92291	wt_m6a_p_BCSP
Emc2	1.62219	wt_m6a_p_BCSP
Eml4	0.992574	wt_m6a_p_BCSP
Eml5	0.829016	wt_m6a_p_BCSP
Emp3	2.34656	wt_m6a_p_BCSP
En1	1.27792	wt_m6a_p_BCSP
Enah	1.89686	wt_m6a_p_BCSP
Eny2	2.08805	wt_m6a_p_BCSP
Epb41l4b	1.46071	wt_m6a_p_BCSP
Epc2	1.61594	wt_m6a_p_BCSP
Ephb2	1.48983	wt_m6a_p_BCSP
Erbb2ip	2.92311	wt_m6a_p_BCSP
Erbb3	1.10254	wt_m6a_p_BCSP
Erc2	0.916026	wt_m6a_p_BCSP
Erdr1	1.31384	wt_m6a_p_BCSP
Ereg	0.871205	wt_m6a_p_BCSP
Erf	3.50979	wt_m6a_p_BCSP
Erh	1.96418	wt_m6a_p_BCSP
Erp27	0.833818	wt_m6a_p_BCSP
Erv3	1.14239	wt_m6a_p_BCSP
Esco2	0.987328	wt_m6a_p_BCSP
Esyt2	2.74596	wt_m6a_p_BCSP
Ethe1	1.17287	wt_m6a_p_BCSP
Etnk1	1.42958	wt_m6a_p_BCSP
Etv6	1.00325	wt_m6a_p_BCSP
Ext1	2.00139	wt_m6a_p_BCSP
F8	1.24892	wt_m6a_p_BCSP
Fabp4	0.947251	wt_m6a_p_BCSP
Fabp6	0.821429	wt_m6a_p_BCSP
Fads3	1.1049	wt_m6a_p_BCSP
Fam102b	1.28094	wt_m6a_p_BCSP
Fam117b	2.00162	wt_m6a_p_BCSP
Fam120a	2.87453	wt_m6a_p_BCSP
Fam122a	1.39398	wt_m6a_p_BCSP
Fam133b	1.48278	wt_m6a_p_BCSP
Fam168a	1.89212	wt_m6a_p_BCSP
Fam169b	0.936976	wt_m6a_p_BCSP
Fam193a	1.98417	wt_m6a_p_BCSP
Fam217a	0.806839	wt_m6a_p_BCSP
Fam25c	1.26948	wt_m6a_p_BCSP
Fam63b	2.82614	wt_m6a_p_BCSP
Fam64a	1.24854	wt_m6a_p_BCSP
Fam8a1	1.79197	wt_m6a_p_BCSP
Fam98b	2.77352	wt_m6a_p_BCSP
Fancl	0.946348	wt_m6a_p_BCSP
Fancm	1.08028	wt_m6a_p_BCSP
Fat4	0.990408	wt_m6a_p_BCSP
Fau	2.29782	wt_m6a_p_BCSP
Fau-ps2	0.924728	wt_m6a_p_BCSP
Fbn1	1.82693	wt_m6a_p_BCSP
Fbn2	1.18259	wt_m6a_p_BCSP
Fbxl17	1.21053	wt_m6a_p_BCSP
Fbxl22	0.924216	wt_m6a_p_BCSP
Fbxo11	2.30003	wt_m6a_p_BCSP
Fbxo33	1.42735	wt_m6a_p_BCSP
Fbxo45	1.45203	wt_m6a_p_BCSP
Fbxw7	1.22677	wt_m6a_p_BCSP
Fbxw8	0.837818	wt_m6a_p_BCSP
Fcf1	2.68486	wt_m6a_p_BCSP
Fgd5	0.92459	wt_m6a_p_BCSP
Fgf18	1.94165	wt_m6a_p_BCSP
Fgf2	2.43795	wt_m6a_p_BCSP
Fjx1	0.970891	wt_m6a_p_BCSP
Fkbp11	1.31711	wt_m6a_p_BCSP
Fkbp3	2.2837	wt_m6a_p_BCSP
Fkbp7	2.07812	wt_m6a_p_BCSP
Flna	1.6062	wt_m6a_p_BCSP
Flnc	0.811799	wt_m6a_p_BCSP
Flrt1	2.07077	wt_m6a_p_BCSP
Flywch2	1.17309	wt_m6a_p_BCSP
Fmnl2	1.34251	wt_m6a_p_BCSP
Fn1	2.64874	wt_m6a_p_BCSP
Fnbp1l	1.2242	wt_m6a_p_BCSP
Fndc3a	1.80748	wt_m6a_p_BCSP
Fndc3b	1.5284	wt_m6a_p_BCSP
Fnip1	1.75646	wt_m6a_p_BCSP
Fnip2	1.08731	wt_m6a_p_BCSP
Foxc1	3.93509	wt_m6a_p_BCSP
Foxd2	0.855718	wt_m6a_p_BCSP
Foxf1	1.12234	wt_m6a_p_BCSP
Foxj2	1.42407	wt_m6a_p_BCSP
Foxk2	1.21525	wt_m6a_p_BCSP
Foxn2	2.17324	wt_m6a_p_BCSP
Foxo1	1.39464	wt_m6a_p_BCSP
Foxo3	1.78179	wt_m6a_p_BCSP
Foxp4	2.31358	wt_m6a_p_BCSP
Fras1	0.920157	wt_m6a_p_BCSP
Fry	1.80998	wt_m6a_p_BCSP
Fryl	1.1455	wt_m6a_p_BCSP
Fth1	2.52021	wt_m6a_p_BCSP
Ftl2-ps	1.01062	wt_m6a_p_BCSP
Furin	2.02401	wt_m6a_p_BCSP
Fxyd1	2.61958	wt_m6a_p_BCSP
Fxyd2	1.32855	wt_m6a_p_BCSP
Fxyd3	0.845972	wt_m6a_p_BCSP
Fxyd4	2.04414	wt_m6a_p_BCSP
Fxyd5	2.61469	wt_m6a_p_BCSP
Fyb	0.866605	wt_m6a_p_BCSP
Fyn	1.93834	wt_m6a_p_BCSP
Fzd2	1.02769	wt_m6a_p_BCSP
Fzd8	2.29654	wt_m6a_p_BCSP
G0s2	1.5006	wt_m6a_p_BCSP
Gabarap	2.41623	wt_m6a_p_BCSP
Gabpb2	1.38264	wt_m6a_p_BCSP
Gal	1.05482	wt_m6a_p_BCSP
Garem	0.965911	wt_m6a_p_BCSP
Gas5	1.70038	wt_m6a_p_BCSP
Gatad1	2.63973	wt_m6a_p_BCSP
Gatad2b	2.90386	wt_m6a_p_BCSP
Gclc	1.36411	wt_m6a_p_BCSP
Gdf15	0.814207	wt_m6a_p_BCSP
Gfod1	1.6834	wt_m6a_p_BCSP
Ghrl	0.909307	wt_m6a_p_BCSP
Gigyf1	1.25054	wt_m6a_p_BCSP
Gli3	2.15251	wt_m6a_p_BCSP
Glis2	1.59026	wt_m6a_p_BCSP
Gls	2.21074	wt_m6a_p_BCSP
Gm10039	0.896807	wt_m6a_p_BCSP
Gm10053	1.2052	wt_m6a_p_BCSP
Gm10094	1.53011	wt_m6a_p_BCSP
Gm10110	0.810389	wt_m6a_p_BCSP
Gm10116	1.67307	wt_m6a_p_BCSP
Gm10123	1.44805	wt_m6a_p_BCSP
Gm10132	0.986464	wt_m6a_p_BCSP
Gm10269	1.10908	wt_m6a_p_BCSP
Gm10335	0.869555	wt_m6a_p_BCSP
Gm10524	1.06301	wt_m6a_p_BCSP
Gm10566	0.945584	wt_m6a_p_BCSP
Gm10925	2.64114	wt_m6a_p_BCSP
Gm11423	1.33711	wt_m6a_p_BCSP
Gm11655	1.29725	wt_m6a_p_BCSP
Gm11737	0.95545	wt_m6a_p_BCSP
Gm11739	0.836378	wt_m6a_p_BCSP
Gm11963	0.938834	wt_m6a_p_BCSP
Gm12052	0.982884	wt_m6a_p_BCSP
Gm12346	0.868732	wt_m6a_p_BCSP
Gm12504	0.823193	wt_m6a_p_BCSP
Gm12676	1.00661	wt_m6a_p_BCSP
Gm12940	0.901876	wt_m6a_p_BCSP
Gm12986	0.809544	wt_m6a_p_BCSP
Gm12987	0.97024	wt_m6a_p_BCSP
Gm13056	0.932708	wt_m6a_p_BCSP
Gm13234	1.06145	wt_m6a_p_BCSP
Gm13436	0.97461	wt_m6a_p_BCSP
Gm13456	1.47519	wt_m6a_p_BCSP
Gm13622	2.10564	wt_m6a_p_BCSP
Gm13641	1.26201	wt_m6a_p_BCSP
Gm13828	1.18201	wt_m6a_p_BCSP
Gm13889	1.52638	wt_m6a_p_BCSP
Gm14005	1.10639	wt_m6a_p_BCSP
Gm14029	0.896154	wt_m6a_p_BCSP
Gm14323	2.25329	wt_m6a_p_BCSP
Gm14414	2.26983	wt_m6a_p_BCSP
Gm14421	1.03812	wt_m6a_p_BCSP
Gm14567	1.01147	wt_m6a_p_BCSP
Gm14597	1.66997	wt_m6a_p_BCSP
Gm14636	1.04124	wt_m6a_p_BCSP
Gm15270	0.847098	wt_m6a_p_BCSP
Gm15271	0.924922	wt_m6a_p_BCSP
Gm15402	1.051	wt_m6a_p_BCSP
Gm15500	1.69248	wt_m6a_p_BCSP
Gm15501	0.843458	wt_m6a_p_BCSP
Gm15564	2.11717	wt_m6a_p_BCSP
Gm15710	0.909025	wt_m6a_p_BCSP
Gm15760	1.35702	wt_m6a_p_BCSP
Gm15772	0.826543	wt_m6a_p_BCSP
Gm15920	0.860033	wt_m6a_p_BCSP
Gm15952	0.814116	wt_m6a_p_BCSP
Gm16124	1.18817	wt_m6a_p_BCSP
Gm16283	1.32164	wt_m6a_p_BCSP
Gm16536	1.14237	wt_m6a_p_BCSP
Gm16585	1.28974	wt_m6a_p_BCSP
Gm17034	0.812197	wt_m6a_p_BCSP
Gm17066	0.955882	wt_m6a_p_BCSP
Gm17096	1.22257	wt_m6a_p_BCSP
Gm17201	1.49551	wt_m6a_p_BCSP
Gm17455	2.10467	wt_m6a_p_BCSP
Gm17491	0.97284	wt_m6a_p_BCSP
Gm17971	1.67861	wt_m6a_p_BCSP
Gm19040	1.10258	wt_m6a_p_BCSP
Gm19705	1.10663	wt_m6a_p_BCSP
Gm1976	1.2123	wt_m6a_p_BCSP
Gm2000	1.56158	wt_m6a_p_BCSP
Gm20257	1.00575	wt_m6a_p_BCSP
Gm20442	0.81045	wt_m6a_p_BCSP
Gm20717	0.999393	wt_m6a_p_BCSP
Gm21887	1.14655	wt_m6a_p_BCSP
Gm22043	0.959022	wt_m6a_p_BCSP
Gm23251	1.08123	wt_m6a_p_BCSP
Gm23632	1.10141	wt_m6a_p_BCSP
Gm2366	1.12691	wt_m6a_p_BCSP
Gm24303	1.11558	wt_m6a_p_BCSP
Gm24347	1.03339	wt_m6a_p_BCSP
Gm24366	0.819023	wt_m6a_p_BCSP
Gm24924	0.844618	wt_m6a_p_BCSP
Gm25369	0.99859	wt_m6a_p_BCSP
Gm25535	1.68787	wt_m6a_p_BCSP
Gm26532	1.17073	wt_m6a_p_BCSP
Gm26788	1.10412	wt_m6a_p_BCSP
Gm26813	0.987062	wt_m6a_p_BCSP
Gm26982	1.08771	wt_m6a_p_BCSP
Gm27201	0.941142	wt_m6a_p_BCSP
Gm27206	0.841673	wt_m6a_p_BCSP
Gm27572	1.05999	wt_m6a_p_BCSP
Gm27596	1.22263	wt_m6a_p_BCSP
Gm27782	0.901385	wt_m6a_p_BCSP
Gm28119	0.949399	wt_m6a_p_BCSP
Gm28153	1.39288	wt_m6a_p_BCSP
Gm28437	1.44125	wt_m6a_p_BCSP
Gm28439	1.0896	wt_m6a_p_BCSP
Gm28661	1.75063	wt_m6a_p_BCSP
Gm29093	1.00879	wt_m6a_p_BCSP
Gm29216	1.9494	wt_m6a_p_BCSP
Gm29367	0.823237	wt_m6a_p_BCSP
Gm32950	0.910179	wt_m6a_p_BCSP
Gm3336	1.12777	wt_m6a_p_BCSP
Gm37084	0.874651	wt_m6a_p_BCSP
Gm37163	0.868077	wt_m6a_p_BCSP
Gm37219	1.70997	wt_m6a_p_BCSP
Gm37238	1.07108	wt_m6a_p_BCSP
Gm37305	0.855505	wt_m6a_p_BCSP
Gm37333	0.872311	wt_m6a_p_BCSP
Gm37519	1.3887	wt_m6a_p_BCSP
Gm37558	0.893323	wt_m6a_p_BCSP
Gm37733	0.922128	wt_m6a_p_BCSP
Gm37755	0.86111	wt_m6a_p_BCSP
Gm37780	1.13138	wt_m6a_p_BCSP
Gm37894	0.875281	wt_m6a_p_BCSP
Gm37899	1.51377	wt_m6a_p_BCSP
Gm37906	1.06803	wt_m6a_p_BCSP
Gm37914	0.997055	wt_m6a_p_BCSP
Gm38126	0.903782	wt_m6a_p_BCSP
Gm38162	1.18973	wt_m6a_p_BCSP
Gm38211	1.60367	wt_m6a_p_BCSP
Gm38357	1.52003	wt_m6a_p_BCSP
Gm38359	1.00512	wt_m6a_p_BCSP
Gm38384	0.82305	wt_m6a_p_BCSP
Gm38394	1.38576	wt_m6a_p_BCSP
Gm3934	1.23271	wt_m6a_p_BCSP
Gm4149	0.860975	wt_m6a_p_BCSP
Gm4221	0.871858	wt_m6a_p_BCSP
Gm42432	1.47788	wt_m6a_p_BCSP
Gm42441	1.25476	wt_m6a_p_BCSP
Gm42443	1.13301	wt_m6a_p_BCSP
Gm42460	1.73547	wt_m6a_p_BCSP
Gm42462	0.836986	wt_m6a_p_BCSP
Gm42467	1.67567	wt_m6a_p_BCSP
Gm42504	0.878568	wt_m6a_p_BCSP
Gm42514	1.1849	wt_m6a_p_BCSP
Gm42547	1.05994	wt_m6a_p_BCSP
Gm42549	1.39871	wt_m6a_p_BCSP
Gm42551	0.989812	wt_m6a_p_BCSP
Gm42559	1.87676	wt_m6a_p_BCSP
Gm42572	1.0934	wt_m6a_p_BCSP
Gm4258	1.232	wt_m6a_p_BCSP
Gm42585	0.869463	wt_m6a_p_BCSP
Gm42595	1.78921	wt_m6a_p_BCSP
Gm42611	1.7526	wt_m6a_p_BCSP
Gm42636	1.15357	wt_m6a_p_BCSP
Gm42679	1.49384	wt_m6a_p_BCSP
Gm42788	1.65981	wt_m6a_p_BCSP
Gm42819	0.844224	wt_m6a_p_BCSP
Gm4285	1.33474	wt_m6a_p_BCSP
Gm42858	1.18682	wt_m6a_p_BCSP
Gm42908	0.914621	wt_m6a_p_BCSP
Gm4294	1.30262	wt_m6a_p_BCSP
Gm42967	0.82795	wt_m6a_p_BCSP
Gm42982	0.895212	wt_m6a_p_BCSP
Gm42986	1.41269	wt_m6a_p_BCSP
Gm43031	1.02536	wt_m6a_p_BCSP
Gm43050	0.949322	wt_m6a_p_BCSP
Gm43058	0.817891	wt_m6a_p_BCSP
Gm43063	0.954527	wt_m6a_p_BCSP
Gm43154	1.56621	wt_m6a_p_BCSP
Gm43300	1.01744	wt_m6a_p_BCSP
Gm4332	1.13513	wt_m6a_p_BCSP
Gm43336	0.967612	wt_m6a_p_BCSP
Gm43360	1.00261	wt_m6a_p_BCSP
Gm43379	0.921669	wt_m6a_p_BCSP
Gm43412	0.88106	wt_m6a_p_BCSP
Gm43483	0.878534	wt_m6a_p_BCSP
Gm43533	1.05852	wt_m6a_p_BCSP
Gm43581	1.83313	wt_m6a_p_BCSP
Gm43597	0.914577	wt_m6a_p_BCSP
Gm43660	0.947779	wt_m6a_p_BCSP
Gm43677	1.1868	wt_m6a_p_BCSP
Gm43681	0.969246	wt_m6a_p_BCSP
Gm43727	0.829451	wt_m6a_p_BCSP
Gm43788	1.03689	wt_m6a_p_BCSP
Gm43794	1.42965	wt_m6a_p_BCSP
Gm43848	0.996034	wt_m6a_p_BCSP
Gm43890	1.29019	wt_m6a_p_BCSP
Gm43980	1.07992	wt_m6a_p_BCSP
Gm44044	1.55313	wt_m6a_p_BCSP
Gm44164	1.63201	wt_m6a_p_BCSP
Gm44187	2.703	wt_m6a_p_BCSP
Gm44250	2.16556	wt_m6a_p_BCSP
Gm44270	1.35331	wt_m6a_p_BCSP
Gm44276	1.06245	wt_m6a_p_BCSP
Gm44321	1.55211	wt_m6a_p_BCSP
Gm5475	1.00375	wt_m6a_p_BCSP
Gm5617	1.41732	wt_m6a_p_BCSP
Gm5776	0.921754	wt_m6a_p_BCSP
Gm5850	0.950815	wt_m6a_p_BCSP
Gm5851	0.952288	wt_m6a_p_BCSP
Gm6055	0.99807	wt_m6a_p_BCSP
Gm6136	1.03115	wt_m6a_p_BCSP
Gm6263	1.01027	wt_m6a_p_BCSP
Gm6548	0.966395	wt_m6a_p_BCSP
Gm7162	1.44903	wt_m6a_p_BCSP
Gm7180	2.71079	wt_m6a_p_BCSP
Gm7536	1.27408	wt_m6a_p_BCSP
Gm7628	0.872617	wt_m6a_p_BCSP
Gm7665	1.41729	wt_m6a_p_BCSP
Gm8251	1.22925	wt_m6a_p_BCSP
Gm8430	0.944434	wt_m6a_p_BCSP
Gm8883	1.11032	wt_m6a_p_BCSP
Gm8974	1.28867	wt_m6a_p_BCSP
Gm9385	0.88784	wt_m6a_p_BCSP
Gm9843	0.984708	wt_m6a_p_BCSP
Gm9903	1.10162	wt_m6a_p_BCSP
Gna12	1.77248	wt_m6a_p_BCSP
Gnai2	2.77592	wt_m6a_p_BCSP
Gnb1	2.99193	wt_m6a_p_BCSP
Gnb2l1	2.46316	wt_m6a_p_BCSP
Gng11	1.94344	wt_m6a_p_BCSP
Gng5	3.13459	wt_m6a_p_BCSP
Gngt2	1.09074	wt_m6a_p_BCSP
Gnl3l	2.7375	wt_m6a_p_BCSP
Golga4	1.25158	wt_m6a_p_BCSP
Golgb1	2.78158	wt_m6a_p_BCSP
Gpr135	0.99669	wt_m6a_p_BCSP
Gpr161	1.29866	wt_m6a_p_BCSP
Gpr171	0.945462	wt_m6a_p_BCSP
Gpx1	2.40377	wt_m6a_p_BCSP
Gpx8	2.90263	wt_m6a_p_BCSP
Grb2	1.74591	wt_m6a_p_BCSP
Grem1	1.62507	wt_m6a_p_BCSP
Grik5	1.10616	wt_m6a_p_BCSP
Grip1	1.15459	wt_m6a_p_BCSP
Gsk3a	0.955013	wt_m6a_p_BCSP
Gsk3b	3.20259	wt_m6a_p_BCSP
Gstm5	2.3375	wt_m6a_p_BCSP
Gt(ROSA)26Sor	1.36912	wt_m6a_p_BCSP
Gtf2a2	2.36738	wt_m6a_p_BCSP
Gtf2b	1.6634	wt_m6a_p_BCSP
Gtf2h5	2.11252	wt_m6a_p_BCSP
Gxylt2	1.73497	wt_m6a_p_BCSP
H19	4.16569	wt_m6a_p_BCSP
H2-Pb	1.31566	wt_m6a_p_BCSP
H2-T24	1.39635	wt_m6a_p_BCSP
H2afy	1.78177	wt_m6a_p_BCSP
H2afz	2.02433	wt_m6a_p_BCSP
H3f3a	2.40312	wt_m6a_p_BCSP
Hacd1	1.55953	wt_m6a_p_BCSP
Hand2	0.813333	wt_m6a_p_BCSP
Has2	3.5831	wt_m6a_p_BCSP
Hcfc1r1	2.21054	wt_m6a_p_BCSP
Heatr1	1.68811	wt_m6a_p_BCSP
Heca	2.20859	wt_m6a_p_BCSP
Helz2	0.837483	wt_m6a_p_BCSP
Higd1a	1.97547	wt_m6a_p_BCSP
Higd2a	2.78548	wt_m6a_p_BCSP
Hilpda	1.93086	wt_m6a_p_BCSP
Hint1	2.10862	wt_m6a_p_BCSP
Hint3	1.07409	wt_m6a_p_BCSP
Hipk1	2.09401	wt_m6a_p_BCSP
Hipk3	1.49577	wt_m6a_p_BCSP
Hira	0.813452	wt_m6a_p_BCSP
Hist1h2ae	0.824421	wt_m6a_p_BCSP
Hist1h2bc	1.8579	wt_m6a_p_BCSP
Hist1h4c	0.811117	wt_m6a_p_BCSP
Hivep1	0.952035	wt_m6a_p_BCSP
Hivep2	1.75656	wt_m6a_p_BCSP
Hlf	1.02213	wt_m6a_p_BCSP
Hltf	1.13079	wt_m6a_p_BCSP
Hmcn1	1.3155	wt_m6a_p_BCSP
Hmga2	1.51931	wt_m6a_p_BCSP
Hmgn3	1.55997	wt_m6a_p_BCSP
Hmgn5	1.15052	wt_m6a_p_BCSP
Hnrnpa0	3.23478	wt_m6a_p_BCSP
Hnrnpab	1.37923	wt_m6a_p_BCSP
Hnrnpd	3.91262	wt_m6a_p_BCSP
Hnrnpul2	2.44854	wt_m6a_p_BCSP
Homer1	1.95544	wt_m6a_p_BCSP
Hopx	0.884933	wt_m6a_p_BCSP
Hoxa13	1.19324	wt_m6a_p_BCSP
Hoxc9	0.947478	wt_m6a_p_BCSP
Hoxd13	0.886911	wt_m6a_p_BCSP
Hs2st1	2.24693	wt_m6a_p_BCSP
Hs3st3a1	0.983458	wt_m6a_p_BCSP
Hs6st1	1.30551	wt_m6a_p_BCSP
Hsbp1l1	1.21525	wt_m6a_p_BCSP
Hsd11b1	0.990058	wt_m6a_p_BCSP
Hsd17b11	1.82584	wt_m6a_p_BCSP
Hsd17b14	1.06892	wt_m6a_p_BCSP
Hsf2	1.46031	wt_m6a_p_BCSP
Hsp90aa1	2.22959	wt_m6a_p_BCSP
Hspb11	1.47156	wt_m6a_p_BCSP
Hspe1	2.35153	wt_m6a_p_BCSP
Hspg2	2.80837	wt_m6a_p_BCSP
Huwe1	1.51468	wt_m6a_p_BCSP
Iah1	0.91251	wt_m6a_p_BCSP
Ice1	1.99163	wt_m6a_p_BCSP
Ict1	1.48517	wt_m6a_p_BCSP
Id2	3.94788	wt_m6a_p_BCSP
Id4	1.21946	wt_m6a_p_BCSP
Idnk	1.27921	wt_m6a_p_BCSP
Ier5	1.88402	wt_m6a_p_BCSP
Ier5l	1.75865	wt_m6a_p_BCSP
Iffo2	1.73747	wt_m6a_p_BCSP
Ifi203	0.837836	wt_m6a_p_BCSP
Ifi27l2a	1.01712	wt_m6a_p_BCSP
Ifi30	1.42784	wt_m6a_p_BCSP
Ifitm2	2.88881	wt_m6a_p_BCSP
Ifitm3	3.35235	wt_m6a_p_BCSP
Ift22	0.890457	wt_m6a_p_BCSP
Ift43	1.71342	wt_m6a_p_BCSP
Igf1r	2.846	wt_m6a_p_BCSP
Igf2r	2.1165	wt_m6a_p_BCSP
Igfbp5	1.38889	wt_m6a_p_BCSP
Ikzf5	0.943867	wt_m6a_p_BCSP
Il17d	3.31511	wt_m6a_p_BCSP
Immp1l	1.84184	wt_m6a_p_BCSP
Imp3	1.43947	wt_m6a_p_BCSP
Impact	2.35525	wt_m6a_p_BCSP
Impad1	2.73066	wt_m6a_p_BCSP
Ino80	1.34772	wt_m6a_p_BCSP
Ino80d	1.33485	wt_m6a_p_BCSP
Inpp4a	2.05621	wt_m6a_p_BCSP
Insr	1.29585	wt_m6a_p_BCSP
Ints6	2.20721	wt_m6a_p_BCSP
Ints8	0.942775	wt_m6a_p_BCSP
Ipo7	1.54949	wt_m6a_p_BCSP
Iqsec2	0.957041	wt_m6a_p_BCSP
Irak1	1.50935	wt_m6a_p_BCSP
Ireb2	1.48281	wt_m6a_p_BCSP
Irf2bp2	2.14701	wt_m6a_p_BCSP
Irx5	1.13816	wt_m6a_p_BCSP
Isca2	2.04709	wt_m6a_p_BCSP
Isg20	1.72525	wt_m6a_p_BCSP
Itga10	1.6109	wt_m6a_p_BCSP
Itga6	1.2755	wt_m6a_p_BCSP
Itga9	1.95082	wt_m6a_p_BCSP
Itgav	1.70946	wt_m6a_p_BCSP
Itgb3bp	1.19377	wt_m6a_p_BCSP
Itgb5	2.21211	wt_m6a_p_BCSP
Itpr3	1.64132	wt_m6a_p_BCSP
Itpripl1	1.81707	wt_m6a_p_BCSP
Itpripl2	2.01117	wt_m6a_p_BCSP
Jade1	1.57356	wt_m6a_p_BCSP
Jag1	2.24071	wt_m6a_p_BCSP
Jmjd1c	1.8472	wt_m6a_p_BCSP
Jmy	2.02551	wt_m6a_p_BCSP
Josd1	0.983928	wt_m6a_p_BCSP
Jund	4.16016	wt_m6a_p_BCSP
Kansl1l	1.03675	wt_m6a_p_BCSP
Kat2b	1.1561	wt_m6a_p_BCSP
Kat6a	2.00951	wt_m6a_p_BCSP
Kat6b	1.64371	wt_m6a_p_BCSP
Kbtbd3	0.91917	wt_m6a_p_BCSP
Kcmf1	1.74689	wt_m6a_p_BCSP
Kcnk6	1.46851	wt_m6a_p_BCSP
Kcnq1ot1	1.84416	wt_m6a_p_BCSP
Kctd12	1.24556	wt_m6a_p_BCSP
Kctd2	0.877924	wt_m6a_p_BCSP
Kdelr2	2.14003	wt_m6a_p_BCSP
Kdm1a	1.36066	wt_m6a_p_BCSP
Kdm5c	1.59903	wt_m6a_p_BCSP
Kdm6b	2.26405	wt_m6a_p_BCSP
Kdm7a	1.42121	wt_m6a_p_BCSP
Khsrp	1.85417	wt_m6a_p_BCSP
Kidins220	1.23433	wt_m6a_p_BCSP
Kif13b	2.03309	wt_m6a_p_BCSP
Kif1c	0.887582	wt_m6a_p_BCSP
Kif24	1.34812	wt_m6a_p_BCSP
Kif2a	2.05505	wt_m6a_p_BCSP
Kifap3	1.69754	wt_m6a_p_BCSP
Kirrel3	0.840943	wt_m6a_p_BCSP
Klf12	1.24551	wt_m6a_p_BCSP
Klf13	3.30165	wt_m6a_p_BCSP
Klf14	1.42693	wt_m6a_p_BCSP
Klf4	2.12667	wt_m6a_p_BCSP
Klhdc10	1.26323	wt_m6a_p_BCSP
Klhl9	3.03215	wt_m6a_p_BCSP
Kmt2a	1.81671	wt_m6a_p_BCSP
Kmt2b	1.52333	wt_m6a_p_BCSP
Kmt2c	1.35256	wt_m6a_p_BCSP
Kpna4	2.12054	wt_m6a_p_BCSP
Kras	1.5131	wt_m6a_p_BCSP
Krt10	1.33412	wt_m6a_p_BCSP
Krtcap2	2.68984	wt_m6a_p_BCSP
Ktn1	1.88018	wt_m6a_p_BCSP
L3mbtl3	1.016	wt_m6a_p_BCSP
Lage3	1.28491	wt_m6a_p_BCSP
Lamtor5	2.33976	wt_m6a_p_BCSP
Larp1	1.76559	wt_m6a_p_BCSP
Larp1b	1.22265	wt_m6a_p_BCSP
Larp4	1.72496	wt_m6a_p_BCSP
Lars2	3.15311	wt_m6a_p_BCSP
Lats1	1.77191	wt_m6a_p_BCSP
Lcn2	0.906882	wt_m6a_p_BCSP
Ldb1	1.1366	wt_m6a_p_BCSP
Lemd2	1.03522	wt_m6a_p_BCSP
Lemd3	1.24799	wt_m6a_p_BCSP
Lgals1	2.06558	wt_m6a_p_BCSP
Lgr4	3.61394	wt_m6a_p_BCSP
Limch1	1.88286	wt_m6a_p_BCSP
Lingo4	1.10375	wt_m6a_p_BCSP
Lix1	1.20279	wt_m6a_p_BCSP
Lix1l	1.91519	wt_m6a_p_BCSP
Lmbrd2	1.03442	wt_m6a_p_BCSP
Lnpep	2.046	wt_m6a_p_BCSP
Lockd	1.41009	wt_m6a_p_BCSP
Lpgat1	2.84839	wt_m6a_p_BCSP
Lrba	0.942564	wt_m6a_p_BCSP
Lrig1	0.964726	wt_m6a_p_BCSP
Lrig3	1.55996	wt_m6a_p_BCSP
Lrp3	1.34067	wt_m6a_p_BCSP
Lrp6	2.29925	wt_m6a_p_BCSP
Lrp8	0.924225	wt_m6a_p_BCSP
Lrrc1	1.23053	wt_m6a_p_BCSP
Lrrc75b	0.893845	wt_m6a_p_BCSP
Lrrc8a	2.26747	wt_m6a_p_BCSP
Lsm10	2.32968	wt_m6a_p_BCSP
Lsm11	1.30903	wt_m6a_p_BCSP
Lsm14b	1.11065	wt_m6a_p_BCSP
Lsm2	1.39683	wt_m6a_p_BCSP
Lsm3	1.80593	wt_m6a_p_BCSP
Lsm5	2.01465	wt_m6a_p_BCSP
Lsm7	1.91749	wt_m6a_p_BCSP
Luc7l2	2.34512	wt_m6a_p_BCSP
Ly6a	1.07187	wt_m6a_p_BCSP
Ly6c1	0.820736	wt_m6a_p_BCSP
Ly6e	1.54205	wt_m6a_p_BCSP
Ly6g5b	0.983179	wt_m6a_p_BCSP
Ly96	2.40479	wt_m6a_p_BCSP
Lyrm1	1.34291	wt_m6a_p_BCSP
Lyrm2	1.70472	wt_m6a_p_BCSP
Lyrm4	2.87707	wt_m6a_p_BCSP
Macf1	1.99827	wt_m6a_p_BCSP
Maf	1.64087	wt_m6a_p_BCSP
Mafa	1.47208	wt_m6a_p_BCSP
Magi3	0.973884	wt_m6a_p_BCSP
Magoh	2.94029	wt_m6a_p_BCSP
Magohb	1.05602	wt_m6a_p_BCSP
Mak16	1.70782	wt_m6a_p_BCSP
Malat1	3.13126	wt_m6a_p_BCSP
Maml1	1.14354	wt_m6a_p_BCSP
Man2a1	2.57568	wt_m6a_p_BCSP
Manf	1.11238	wt_m6a_p_BCSP
Map3k10	1.02354	wt_m6a_p_BCSP
Map3k14	0.879147	wt_m6a_p_BCSP
Map3k2	1.69541	wt_m6a_p_BCSP
Map3k3	1.3143	wt_m6a_p_BCSP
Map3k5	1.38162	wt_m6a_p_BCSP
Map3k7	1.42932	wt_m6a_p_BCSP
Map4k3	1.5159	wt_m6a_p_BCSP
Map4k4	1.45026	wt_m6a_p_BCSP
Mapkapk2	3.01917	wt_m6a_p_BCSP
Marcks	1.955	wt_m6a_p_BCSP
Marf1	3.64451	wt_m6a_p_BCSP
Mark1	1.06029	wt_m6a_p_BCSP
Mark3	1.77046	wt_m6a_p_BCSP
Marveld1	2.00991	wt_m6a_p_BCSP
Mbd2	3.57824	wt_m6a_p_BCSP
Mbtd1	1.85915	wt_m6a_p_BCSP
Mcat	0.807661	wt_m6a_p_BCSP
Mcee	1.2842	wt_m6a_p_BCSP
Mcmbp	3.1877	wt_m6a_p_BCSP
Mcts1	2.26225	wt_m6a_p_BCSP
Mdm4	1.71828	wt_m6a_p_BCSP
Mea1	1.54838	wt_m6a_p_BCSP
Med11	1.06683	wt_m6a_p_BCSP
Med13	1.83251	wt_m6a_p_BCSP
Med13l	2.3873	wt_m6a_p_BCSP
Med19	1.655	wt_m6a_p_BCSP
Med21	2.71747	wt_m6a_p_BCSP
Med31	1.85145	wt_m6a_p_BCSP
Medag	1.38052	wt_m6a_p_BCSP
Mepce	2.48278	wt_m6a_p_BCSP
Mettl20	1.24395	wt_m6a_p_BCSP
Mfap5	1.24075	wt_m6a_p_BCSP
Mfsd7b	1.20597	wt_m6a_p_BCSP
Mga	1.4463	wt_m6a_p_BCSP
Mgat3	1.04024	wt_m6a_p_BCSP
Mgat4b	1.00911	wt_m6a_p_BCSP
Mgea5	1.47168	wt_m6a_p_BCSP
Mgmt	1.33207	wt_m6a_p_BCSP
Mgp	4.12591	wt_m6a_p_BCSP
Mgst2	1.22372	wt_m6a_p_BCSP
Mgst3	1.02256	wt_m6a_p_BCSP
Mib1	1.25731	wt_m6a_p_BCSP
Micu3	3.00574	wt_m6a_p_BCSP
Midn	1.4783	wt_m6a_p_BCSP
Mien1	0.838551	wt_m6a_p_BCSP
Mier1	1.33269	wt_m6a_p_BCSP
Mif	1.26054	wt_m6a_p_BCSP
Minos1	2.46726	wt_m6a_p_BCSP
Mir1931	0.809067	wt_m6a_p_BCSP
Mir376b	0.996592	wt_m6a_p_BCSP
Mir703	1.34269	wt_m6a_p_BCSP
Mirg	0.959716	wt_m6a_p_BCSP
Mkl2	2.03706	wt_m6a_p_BCSP
Mllt10	1.57533	wt_m6a_p_BCSP
Mllt4	1.19492	wt_m6a_p_BCSP
Mllt6	1.54878	wt_m6a_p_BCSP
Mmgt2	1.50967	wt_m6a_p_BCSP
Mogat1	0.821429	wt_m6a_p_BCSP
Mogs	1.70185	wt_m6a_p_BCSP
Mon2	1.92892	wt_m6a_p_BCSP
Morn2	1.00487	wt_m6a_p_BCSP
Mpc2	2.37507	wt_m6a_p_BCSP
Mpnd	0.854711	wt_m6a_p_BCSP
Mpo	1.11375	wt_m6a_p_BCSP
Mprip	1.78339	wt_m6a_p_BCSP
Mrln	0.822488	wt_m6a_p_BCSP
Mrpl13	1.94241	wt_m6a_p_BCSP
Mrpl14	1.63599	wt_m6a_p_BCSP
Mrpl18	1.39475	wt_m6a_p_BCSP
Mrpl20	1.70988	wt_m6a_p_BCSP
Mrpl23	1.74483	wt_m6a_p_BCSP
Mrpl27	2.00823	wt_m6a_p_BCSP
Mrpl30	2.10958	wt_m6a_p_BCSP
Mrpl32	1.76889	wt_m6a_p_BCSP
Mrpl33	2.35932	wt_m6a_p_BCSP
Mrpl34	1.61228	wt_m6a_p_BCSP
Mrpl35	2.78671	wt_m6a_p_BCSP
Mrpl36	1.54434	wt_m6a_p_BCSP
Mrpl41	1.64475	wt_m6a_p_BCSP
Mrpl42	2.29505	wt_m6a_p_BCSP
Mrpl47	1.19688	wt_m6a_p_BCSP
Mrpl51	1.64067	wt_m6a_p_BCSP
Mrpl54	2.02508	wt_m6a_p_BCSP
Mrpl55	1.89164	wt_m6a_p_BCSP
Mrps14	2.45143	wt_m6a_p_BCSP
Mrps16	1.41253	wt_m6a_p_BCSP
Mrps17	1.99676	wt_m6a_p_BCSP
Mrps18c	1.83276	wt_m6a_p_BCSP
Mrps21	2.28634	wt_m6a_p_BCSP
Mrps33	1.93865	wt_m6a_p_BCSP
Mrps36	1.50607	wt_m6a_p_BCSP
Mrps6	1.70251	wt_m6a_p_BCSP
Msantd2	1.96173	wt_m6a_p_BCSP
Msl1	1.44107	wt_m6a_p_BCSP
mt-Atp6	2.93556	wt_m6a_p_BCSP
mt-Atp8	0.886353	wt_m6a_p_BCSP
mt-Co1	3.2706	wt_m6a_p_BCSP
mt-Co2	1.99859	wt_m6a_p_BCSP
mt-Co3	1.75985	wt_m6a_p_BCSP
mt-Cytb	3.34577	wt_m6a_p_BCSP
mt-Nd1	3.79297	wt_m6a_p_BCSP
mt-Nd2	4.31434	wt_m6a_p_BCSP
mt-Nd4	4.69267	wt_m6a_p_BCSP
mt-Nd4l	0.903728	wt_m6a_p_BCSP
mt-Nd5	3.89737	wt_m6a_p_BCSP
mt-Nd6	4.27024	wt_m6a_p_BCSP
mt-Rnr1	3.45229	wt_m6a_p_BCSP
mt-Rnr2	2.97347	wt_m6a_p_BCSP
Mt1	2.43489	wt_m6a_p_BCSP
Mt2	1.50108	wt_m6a_p_BCSP
Mta1	3.10055	wt_m6a_p_BCSP
Mtch1	2.17762	wt_m6a_p_BCSP
Mtmr3	2.02127	wt_m6a_p_BCSP
Mtss1l	2.16649	wt_m6a_p_BCSP
Muc1	1.34522	wt_m6a_p_BCSP
Musk	1.06392	wt_m6a_p_BCSP
Mustn1	2.10685	wt_m6a_p_BCSP
Mvb12b	1.05903	wt_m6a_p_BCSP
Mxi1	1.42846	wt_m6a_p_BCSP
Mybl1	1.09491	wt_m6a_p_BCSP
Mycbp2	1.63127	wt_m6a_p_BCSP
Myeov2	2.16018	wt_m6a_p_BCSP
Myl12a	2.28971	wt_m6a_p_BCSP
Mylpf	0.993265	wt_m6a_p_BCSP
Myo5a	1.34736	wt_m6a_p_BCSP
Myo9a	1.95925	wt_m6a_p_BCSP
Myrf	0.972217	wt_m6a_p_BCSP
N4bp1	1.33504	wt_m6a_p_BCSP
N4bp2	1.4416	wt_m6a_p_BCSP
N6amt2	1.81902	wt_m6a_p_BCSP
Naa38	1.37732	wt_m6a_p_BCSP
Naca	2.15394	wt_m6a_p_BCSP
Nap1l1	2.15858	wt_m6a_p_BCSP
Nat2	1.13757	wt_m6a_p_BCSP
Nav1	0.93964	wt_m6a_p_BCSP
Nav2	1.54087	wt_m6a_p_BCSP
Nbas	1.22214	wt_m6a_p_BCSP
Nbea	1.23556	wt_m6a_p_BCSP
Nbeal1	2.05634	wt_m6a_p_BCSP
Ncapd3	0.849604	wt_m6a_p_BCSP
Ncoa1	1.36229	wt_m6a_p_BCSP
Ncoa3	2.51877	wt_m6a_p_BCSP
Ncoa6	1.52636	wt_m6a_p_BCSP
Ncoa7	0.911775	wt_m6a_p_BCSP
Ncor1	2.4273	wt_m6a_p_BCSP
Ndst1	2.02366	wt_m6a_p_BCSP
Ndufa1	2.58008	wt_m6a_p_BCSP
Ndufa11	1.66862	wt_m6a_p_BCSP
Ndufa12	2.90503	wt_m6a_p_BCSP
Ndufa13	1.95434	wt_m6a_p_BCSP
Ndufa2	2.30433	wt_m6a_p_BCSP
Ndufa3	1.46559	wt_m6a_p_BCSP
Ndufa4	2.83419	wt_m6a_p_BCSP
Ndufa5	1.92618	wt_m6a_p_BCSP
Ndufa6	1.97097	wt_m6a_p_BCSP
Ndufa7	2.5912	wt_m6a_p_BCSP
Ndufab1	1.76377	wt_m6a_p_BCSP
Ndufaf2	1.26202	wt_m6a_p_BCSP
Ndufaf4	2.50434	wt_m6a_p_BCSP
Ndufb11	2.51725	wt_m6a_p_BCSP
Ndufb2	1.00708	wt_m6a_p_BCSP
Ndufb3	1.70462	wt_m6a_p_BCSP
Ndufb4	2.48847	wt_m6a_p_BCSP
Ndufb6	2.29331	wt_m6a_p_BCSP
Ndufb7	1.95765	wt_m6a_p_BCSP
Ndufc1	2.09859	wt_m6a_p_BCSP
Ndufc2	2.61704	wt_m6a_p_BCSP
Ndufs4	2.48599	wt_m6a_p_BCSP
Ndufs5	2.13652	wt_m6a_p_BCSP
Ndufs6	1.4388	wt_m6a_p_BCSP
Ndufv2	2.07602	wt_m6a_p_BCSP
Nedd8	2.98609	wt_m6a_p_BCSP
Nek9	1.73998	wt_m6a_p_BCSP
Nf1	1.96483	wt_m6a_p_BCSP
Nfib	1.07993	wt_m6a_p_BCSP
Nfix	2.10656	wt_m6a_p_BCSP
Nfxl1	1.35017	wt_m6a_p_BCSP
Nhp2	1.60201	wt_m6a_p_BCSP
Nipal1	0.978403	wt_m6a_p_BCSP
Nipal3	1.7092	wt_m6a_p_BCSP
Nipbl	1.92127	wt_m6a_p_BCSP
Nkiras1	0.995746	wt_m6a_p_BCSP
Nkrf	1.34433	wt_m6a_p_BCSP
Nlgn2	1.47546	wt_m6a_p_BCSP
Nlk	1.11869	wt_m6a_p_BCSP
Nme4	0.903323	wt_m6a_p_BCSP
Nme5	1.29729	wt_m6a_p_BCSP
Nop10	1.61051	wt_m6a_p_BCSP
Notch2	2.97778	wt_m6a_p_BCSP
Nova2	1.06048	wt_m6a_p_BCSP
Npc1	1.39822	wt_m6a_p_BCSP
Npy	1.50884	wt_m6a_p_BCSP
Nr4a3	1.33677	wt_m6a_p_BCSP
Nrg1	0.873277	wt_m6a_p_BCSP
Nrip1	1.35235	wt_m6a_p_BCSP
Nrk	2.8074	wt_m6a_p_BCSP
Nsa2	2.73761	wt_m6a_p_BCSP
Nsd1	1.91128	wt_m6a_p_BCSP
Nt5dc3	2.11631	wt_m6a_p_BCSP
Ntn1	1.45516	wt_m6a_p_BCSP
Ntng1	0.826775	wt_m6a_p_BCSP
Nuak1	1.42756	wt_m6a_p_BCSP
Nudt2	0.884546	wt_m6a_p_BCSP
Nufip2	3.23746	wt_m6a_p_BCSP
Nup153	1.92544	wt_m6a_p_BCSP
Nup214	1.72577	wt_m6a_p_BCSP
Nup37	1.06674	wt_m6a_p_BCSP
Nupr1	1.82556	wt_m6a_p_BCSP
Nutf2	1.47605	wt_m6a_p_BCSP
Nynrin	0.904069	wt_m6a_p_BCSP
Oas1a	0.852205	wt_m6a_p_BCSP
Odc1	1.501	wt_m6a_p_BCSP
Ogfrl1	0.816872	wt_m6a_p_BCSP
Ola1	1.16935	wt_m6a_p_BCSP
Omg	1.41683	wt_m6a_p_BCSP
Ooep	1.17742	wt_m6a_p_BCSP
Opn1sw	0.919663	wt_m6a_p_BCSP
Ormdl2	1.39701	wt_m6a_p_BCSP
Osbp	1.7655	wt_m6a_p_BCSP
Osbpl8	1.10861	wt_m6a_p_BCSP
Ost4	1.87485	wt_m6a_p_BCSP
Ostc	2.27844	wt_m6a_p_BCSP
Otos	0.950781	wt_m6a_p_BCSP
Otud1	1.4403	wt_m6a_p_BCSP
Otud4	2.18092	wt_m6a_p_BCSP
Otulin	2.01769	wt_m6a_p_BCSP
Oxa1l	1.0566	wt_m6a_p_BCSP
Oxld1	0.920483	wt_m6a_p_BCSP
Oxsr1	1.10881	wt_m6a_p_BCSP
P3h3	2.38585	wt_m6a_p_BCSP
Pabpc1	4.4037	wt_m6a_p_BCSP
Pabpc4	2.6017	wt_m6a_p_BCSP
Paip1	2.36804	wt_m6a_p_BCSP
Pak2	2.40326	wt_m6a_p_BCSP
Pam16	1.28406	wt_m6a_p_BCSP
Pan3	3.85327	wt_m6a_p_BCSP
Pank3	1.51459	wt_m6a_p_BCSP
Pantr1	1.56962	wt_m6a_p_BCSP
Papd7	2.16471	wt_m6a_p_BCSP
Pappa	2.18557	wt_m6a_p_BCSP
Pappa2	2.56583	wt_m6a_p_BCSP
Pard3	1.45039	wt_m6a_p_BCSP
Pbdc1	1.6461	wt_m6a_p_BCSP
Pbx1	1.12661	wt_m6a_p_BCSP
Pbx2	1.811	wt_m6a_p_BCSP
Pcbp2	2.72548	wt_m6a_p_BCSP
Pcdh10	0.865445	wt_m6a_p_BCSP
Pcdh15	1.00397	wt_m6a_p_BCSP
Pcdh17	1.53571	wt_m6a_p_BCSP
Pcdh19	0.949548	wt_m6a_p_BCSP
Pcdh7	1.19047	wt_m6a_p_BCSP
Pcf11	1.8433	wt_m6a_p_BCSP
Pcm1	1.55579	wt_m6a_p_BCSP
Pcsk6	1.60487	wt_m6a_p_BCSP
Pdcd11	1.39178	wt_m6a_p_BCSP
Pdcd4	2.2425	wt_m6a_p_BCSP
Pdcd5	2.21795	wt_m6a_p_BCSP
Pdcd7	1.03755	wt_m6a_p_BCSP
Pde3a	1.88529	wt_m6a_p_BCSP
Pde3b	1.95699	wt_m6a_p_BCSP
Pdpn	1.93012	wt_m6a_p_BCSP
Pdzd11	1.44648	wt_m6a_p_BCSP
Pdzd8	2.95055	wt_m6a_p_BCSP
Pdzk1ip1	1.49018	wt_m6a_p_BCSP
Pdzrn3	1.60943	wt_m6a_p_BCSP
Peak1	0.959068	wt_m6a_p_BCSP
Peg10	0.80598	wt_m6a_p_BCSP
Pemt	1.08391	wt_m6a_p_BCSP
Per3	2.17227	wt_m6a_p_BCSP
Pex11a	1.0727	wt_m6a_p_BCSP
Pfas	1.92647	wt_m6a_p_BCSP
Pfdn1	2.32491	wt_m6a_p_BCSP
Pfdn4	2.88918	wt_m6a_p_BCSP
Pfdn5	2.04339	wt_m6a_p_BCSP
Pfn1	2.55524	wt_m6a_p_BCSP
Phc1	0.919108	wt_m6a_p_BCSP
Phf12	1.05474	wt_m6a_p_BCSP
Phf14	0.947458	wt_m6a_p_BCSP
Phf2	1.53746	wt_m6a_p_BCSP
Phf3	2.37209	wt_m6a_p_BCSP
Phf5a	1.62124	wt_m6a_p_BCSP
Phlda2	1.07757	wt_m6a_p_BCSP
Phxr4	1.74344	wt_m6a_p_BCSP
Phyhip	1.03651	wt_m6a_p_BCSP
Pi4k2a	2.15318	wt_m6a_p_BCSP
Picalm	2.16689	wt_m6a_p_BCSP
Pigf	0.989471	wt_m6a_p_BCSP
Pigp	2.11488	wt_m6a_p_BCSP
Pik3ca	1.62596	wt_m6a_p_BCSP
Pik3cb	0.925095	wt_m6a_p_BCSP
Pikfyve	1.16974	wt_m6a_p_BCSP
Pin4	1.33475	wt_m6a_p_BCSP
Pinx1	0.876528	wt_m6a_p_BCSP
Pipox	0.856419	wt_m6a_p_BCSP
Pirb	1.27108	wt_m6a_p_BCSP
Pitpna	2.59782	wt_m6a_p_BCSP
Pitpnm2	1.23356	wt_m6a_p_BCSP
Pkd2	2.84225	wt_m6a_p_BCSP
Pkdcc	2.51063	wt_m6a_p_BCSP
Pkn2	1.34836	wt_m6a_p_BCSP
Pkp4	1.10053	wt_m6a_p_BCSP
Plac8	1.08612	wt_m6a_p_BCSP
Plagl1	1.36373	wt_m6a_p_BCSP
Plau	0.902453	wt_m6a_p_BCSP
Plcl1	1.01469	wt_m6a_p_BCSP
Plekha3	2.27884	wt_m6a_p_BCSP
Plekha5	1.27269	wt_m6a_p_BCSP
Plekha8	0.810092	wt_m6a_p_BCSP
Plekhm2	1.55673	wt_m6a_p_BCSP
Plgrkt	1.63153	wt_m6a_p_BCSP
Plp2	1.45257	wt_m6a_p_BCSP
Plxna1	1.42498	wt_m6a_p_BCSP
Pmepa1	4.38075	wt_m6a_p_BCSP
Pmf1	1.34745	wt_m6a_p_BCSP
Pogk	1.22357	wt_m6a_p_BCSP
Pola1	1.95859	wt_m6a_p_BCSP
Pold4	1.19998	wt_m6a_p_BCSP
Pole	1.5813	wt_m6a_p_BCSP
Pole2	0.907579	wt_m6a_p_BCSP
Polr1d	2.16052	wt_m6a_p_BCSP
Polr2f	1.99711	wt_m6a_p_BCSP
Polr2h	1.12043	wt_m6a_p_BCSP
Polr2i	1.38768	wt_m6a_p_BCSP
Polr2j	1.4681	wt_m6a_p_BCSP
Polr2k	2.2246	wt_m6a_p_BCSP
Polr2l	2.40609	wt_m6a_p_BCSP
Pomp	2.49583	wt_m6a_p_BCSP
Pou3f1	1.15186	wt_m6a_p_BCSP
Ppard	1.11907	wt_m6a_p_BCSP
Ppfia1	1.12967	wt_m6a_p_BCSP
Ppia	2.11543	wt_m6a_p_BCSP
Ppm1a	2.15254	wt_m6a_p_BCSP
Ppm1b	1.62054	wt_m6a_p_BCSP
Ppm1e	1.21144	wt_m6a_p_BCSP
Ppm1h	1.50925	wt_m6a_p_BCSP
Ppm1k	1.39191	wt_m6a_p_BCSP
Ppp1cc	1.29815	wt_m6a_p_BCSP
Ppp1r11	1.65341	wt_m6a_p_BCSP
Ppp1r12c	1.13275	wt_m6a_p_BCSP
Ppp1r14b	1.00698	wt_m6a_p_BCSP
Ppp1r9b	1.26694	wt_m6a_p_BCSP
Ppp2ca	3.67664	wt_m6a_p_BCSP
Ppp2cb	2.28252	wt_m6a_p_BCSP
Ppp2r3a	1.11954	wt_m6a_p_BCSP
Ppp2r5a	2.13926	wt_m6a_p_BCSP
Ppp3cb	2.45413	wt_m6a_p_BCSP
Ppp4r2	2.48089	wt_m6a_p_BCSP
Ppp6r1	1.04451	wt_m6a_p_BCSP
Ppp6r2	1.6896	wt_m6a_p_BCSP
Pptc7	1.32369	wt_m6a_p_BCSP
Prdm10	0.95869	wt_m6a_p_BCSP
Prdx1	2.17077	wt_m6a_p_BCSP
Prg4	2.77485	wt_m6a_p_BCSP
Prkar2a	1.96538	wt_m6a_p_BCSP
Proca1	1.27616	wt_m6a_p_BCSP
Prorsd1	1.44718	wt_m6a_p_BCSP
Prr12	1.40912	wt_m6a_p_BCSP
Prr36	1.2444	wt_m6a_p_BCSP
Prr9	1.30957	wt_m6a_p_BCSP
Prrc2b	1.95222	wt_m6a_p_BCSP
Prrc2c	1.95273	wt_m6a_p_BCSP
Prrx1	1.29761	wt_m6a_p_BCSP
Prtn3	1.55375	wt_m6a_p_BCSP
Prune2	1.70771	wt_m6a_p_BCSP
Psenen	2.32894	wt_m6a_p_BCSP
Psma2	2.19365	wt_m6a_p_BCSP
Psma6	1.73194	wt_m6a_p_BCSP
Psmb1	2.01085	wt_m6a_p_BCSP
Psmb2	2.56281	wt_m6a_p_BCSP
Psmb3	1.56475	wt_m6a_p_BCSP
Psme4	2.2232	wt_m6a_p_BCSP
Psmg4	1.33092	wt_m6a_p_BCSP
Ptbp3	1.92068	wt_m6a_p_BCSP
Ptch1	1.47404	wt_m6a_p_BCSP
Pten	2.93044	wt_m6a_p_BCSP
Ptgfrn	2.42818	wt_m6a_p_BCSP
Ptms	1.26559	wt_m6a_p_BCSP
Ptpn14	1.58507	wt_m6a_p_BCSP
Ptpn22	0.923655	wt_m6a_p_BCSP
Ptpn3	0.97945	wt_m6a_p_BCSP
Ptpn9	0.935609	wt_m6a_p_BCSP
Ptpra	1.02965	wt_m6a_p_BCSP
Ptprd	2.2483	wt_m6a_p_BCSP
Ptprg	0.820425	wt_m6a_p_BCSP
Ptrhd1	1.52735	wt_m6a_p_BCSP
Pttg1	1.47143	wt_m6a_p_BCSP
Pura	2.8642	wt_m6a_p_BCSP
Purb	2.44296	wt_m6a_p_BCSP
Pvrl3	1.64947	wt_m6a_p_BCSP
Pwwp2a	1.54985	wt_m6a_p_BCSP
Pygo1	1.11168	wt_m6a_p_BCSP
Pyurf	1.23038	wt_m6a_p_BCSP
Qk	2.28331	wt_m6a_p_BCSP
Qser1	1.7741	wt_m6a_p_BCSP
R3hdm2	1.37284	wt_m6a_p_BCSP
Rab11fip2	1.31794	wt_m6a_p_BCSP
Rab12	3.52659	wt_m6a_p_BCSP
Rab21	2.09561	wt_m6a_p_BCSP
Rab3b	0.892925	wt_m6a_p_BCSP
Rabgap1	1.44206	wt_m6a_p_BCSP
Rad21	1.46349	wt_m6a_p_BCSP
Rai1	1.73064	wt_m6a_p_BCSP
Ralgapa1	1.65825	wt_m6a_p_BCSP
Ralgapb	1.3859	wt_m6a_p_BCSP
Ramp3	1.10498	wt_m6a_p_BCSP
Ranbp9	1.61066	wt_m6a_p_BCSP
Rap2a	1.46228	wt_m6a_p_BCSP
Rap2b	1.42963	wt_m6a_p_BCSP
Rapgef1	1.75715	wt_m6a_p_BCSP
Rapgef2	1.78413	wt_m6a_p_BCSP
Raph1	2.22138	wt_m6a_p_BCSP
Rarres2	1.2669	wt_m6a_p_BCSP
Rasa1	2.23287	wt_m6a_p_BCSP
Rasal2	0.806714	wt_m6a_p_BCSP
Rassf3	1.30992	wt_m6a_p_BCSP
Rassf8	1.08576	wt_m6a_p_BCSP
Rbbp6	2.03926	wt_m6a_p_BCSP
Rbfox2	1.4425	wt_m6a_p_BCSP
Rbm15	2.08659	wt_m6a_p_BCSP
Rbm15b	1.80943	wt_m6a_p_BCSP
Rbm26	1.49406	wt_m6a_p_BCSP
Rbm27	2.18526	wt_m6a_p_BCSP
Rbm33	2.12981	wt_m6a_p_BCSP
Rbp1	0.823625	wt_m6a_p_BCSP
Rbx1	2.20905	wt_m6a_p_BCSP
Rcc2	2.02733	wt_m6a_p_BCSP
Rcor1	1.99118	wt_m6a_p_BCSP
Rdh13	2.21102	wt_m6a_p_BCSP
Retnlg	0.819793	wt_m6a_p_BCSP
Rfwd2	2.13733	wt_m6a_p_BCSP
Rfx3	0.822062	wt_m6a_p_BCSP
Rfx7	1.33747	wt_m6a_p_BCSP
Rfxap	1.06841	wt_m6a_p_BCSP
Rgs10	0.910578	wt_m6a_p_BCSP
Rgs2	2.70465	wt_m6a_p_BCSP
Rhobtb3	1.43767	wt_m6a_p_BCSP
Rhog	1.21795	wt_m6a_p_BCSP
Rhoq	1.61767	wt_m6a_p_BCSP
Rhou	1.3671	wt_m6a_p_BCSP
Ric1	3.37731	wt_m6a_p_BCSP
Rictor	1.53144	wt_m6a_p_BCSP
Rif1	1.19922	wt_m6a_p_BCSP
Riiad1	1.04424	wt_m6a_p_BCSP
Rmnd5a	1.79231	wt_m6a_p_BCSP
Rn18s-rs5	3.99737	wt_m6a_p_BCSP
Rn7sk	0.8964	wt_m6a_p_BCSP
Rnaseh2b	1.18598	wt_m6a_p_BCSP
Rnf103	1.15714	wt_m6a_p_BCSP
Rnf11	3.13226	wt_m6a_p_BCSP
Rnf149	1.01222	wt_m6a_p_BCSP
Rnf165	1.07087	wt_m6a_p_BCSP
Rnf169	0.864097	wt_m6a_p_BCSP
Rnf19b	2.08376	wt_m6a_p_BCSP
Rnf217	2.11275	wt_m6a_p_BCSP
Rnf220	1.5927	wt_m6a_p_BCSP
Rnf38	1.152	wt_m6a_p_BCSP
Rnu2-10	0.863652	wt_m6a_p_BCSP
Rock1	1.98573	wt_m6a_p_BCSP
Rock2	2.69147	wt_m6a_p_BCSP
Romo1	1.67467	wt_m6a_p_BCSP
RP23-174K7.2	1.33997	wt_m6a_p_BCSP
RP23-216D14.3	0.827071	wt_m6a_p_BCSP
RP23-218K15.3	0.995189	wt_m6a_p_BCSP
RP23-21B1.1	0.891606	wt_m6a_p_BCSP
RP23-285C18.7	1.15918	wt_m6a_p_BCSP
RP23-328F4.2	1.0715	wt_m6a_p_BCSP
RP23-328F4.3	1.05251	wt_m6a_p_BCSP
RP23-331I23.5	0.850497	wt_m6a_p_BCSP
RP23-338G5.3	1.11431	wt_m6a_p_BCSP
RP23-413C19.2	2.2402	wt_m6a_p_BCSP
RP23-51L15.5	1.19581	wt_m6a_p_BCSP
RP23-52F4.1	1.01249	wt_m6a_p_BCSP
RP23-74N13.1	1.19144	wt_m6a_p_BCSP
RP23-88B16.4	1.00688	wt_m6a_p_BCSP
RP24-120F8.5	1.01332	wt_m6a_p_BCSP
RP24-252B21.3	1.5024	wt_m6a_p_BCSP
RP24-281E22.3	1.61912	wt_m6a_p_BCSP
RP24-344N22.5	0.964217	wt_m6a_p_BCSP
RP24-439I22.3	2.19226	wt_m6a_p_BCSP
RP24-439I22.6	0.815639	wt_m6a_p_BCSP
RP24-510K1.8	1.16733	wt_m6a_p_BCSP
Rpa3	1.53266	wt_m6a_p_BCSP
Rpf2	1.47876	wt_m6a_p_BCSP
Rpl10	3.047	wt_m6a_p_BCSP
Rpl10a	3.01332	wt_m6a_p_BCSP
Rpl10a-ps1	1.02959	wt_m6a_p_BCSP
Rpl11	2.61708	wt_m6a_p_BCSP
Rpl12	2.69229	wt_m6a_p_BCSP
Rpl13a	1.69391	wt_m6a_p_BCSP
Rpl14	2.18699	wt_m6a_p_BCSP
Rpl14-ps1	1.07461	wt_m6a_p_BCSP
Rpl15	2.2683	wt_m6a_p_BCSP
Rpl17	3.16383	wt_m6a_p_BCSP
Rpl17-ps10	1.08183	wt_m6a_p_BCSP
Rpl18	2.61216	wt_m6a_p_BCSP
Rpl18a	2.58707	wt_m6a_p_BCSP
Rpl19	2.11326	wt_m6a_p_BCSP
Rpl21	3.07073	wt_m6a_p_BCSP
Rpl22	2.44492	wt_m6a_p_BCSP
Rpl22l1	2.22778	wt_m6a_p_BCSP
Rpl23	3.29564	wt_m6a_p_BCSP
Rpl23a	2.21058	wt_m6a_p_BCSP
Rpl23a-ps2	1.30887	wt_m6a_p_BCSP
Rpl24	0.995556	wt_m6a_p_BCSP
Rpl26	2.65266	wt_m6a_p_BCSP
Rpl27a	2.30696	wt_m6a_p_BCSP
Rpl28	3.37422	wt_m6a_p_BCSP
Rpl28-ps1	0.988936	wt_m6a_p_BCSP
Rpl29	2.9562	wt_m6a_p_BCSP
Rpl3	1.79387	wt_m6a_p_BCSP
Rpl30	2.79238	wt_m6a_p_BCSP
Rpl31	3.15308	wt_m6a_p_BCSP
Rpl31-ps6	1.11469	wt_m6a_p_BCSP
Rpl31-ps8	0.828263	wt_m6a_p_BCSP
Rpl32	2.44515	wt_m6a_p_BCSP
Rpl34	2.36951	wt_m6a_p_BCSP
Rpl35	2.78087	wt_m6a_p_BCSP
Rpl35a	2.56657	wt_m6a_p_BCSP
Rpl36	2.25278	wt_m6a_p_BCSP
Rpl36a	2.05222	wt_m6a_p_BCSP
Rpl36a-ps2	0.830492	wt_m6a_p_BCSP
Rpl37	2.71501	wt_m6a_p_BCSP
Rpl37a	2.38738	wt_m6a_p_BCSP
Rpl38	2.25317	wt_m6a_p_BCSP
Rpl39	2.39973	wt_m6a_p_BCSP
Rpl41	2.79816	wt_m6a_p_BCSP
Rpl5	2.96376	wt_m6a_p_BCSP
Rpl6	2.34658	wt_m6a_p_BCSP
Rpl7	3.77633	wt_m6a_p_BCSP
Rpl7a	2.84289	wt_m6a_p_BCSP
Rpl8	2.43751	wt_m6a_p_BCSP
Rpl9	2.45329	wt_m6a_p_BCSP
Rplp1	2.50168	wt_m6a_p_BCSP
Rplp2	2.06516	wt_m6a_p_BCSP
Rpp21	2.17635	wt_m6a_p_BCSP
Rpp25l	1.37317	wt_m6a_p_BCSP
Rpp38	1.15503	wt_m6a_p_BCSP
Rps11	2.67739	wt_m6a_p_BCSP
Rps12	3.68037	wt_m6a_p_BCSP
Rps13	3.06892	wt_m6a_p_BCSP
Rps13-ps1	0.911457	wt_m6a_p_BCSP
Rps13-ps2	0.872967	wt_m6a_p_BCSP
Rps15	2.67909	wt_m6a_p_BCSP
Rps15a	2.88799	wt_m6a_p_BCSP
Rps16	2.69739	wt_m6a_p_BCSP
Rps16-ps2	0.903039	wt_m6a_p_BCSP
Rps17	2.98707	wt_m6a_p_BCSP
Rps19	2.38749	wt_m6a_p_BCSP
Rps19bp1	1.76363	wt_m6a_p_BCSP
Rps2	3.07191	wt_m6a_p_BCSP
Rps20	3.2495	wt_m6a_p_BCSP
Rps21	1.86194	wt_m6a_p_BCSP
Rps23	2.47344	wt_m6a_p_BCSP
Rps24	2.81871	wt_m6a_p_BCSP
Rps26	3.08925	wt_m6a_p_BCSP
Rps27	2.43888	wt_m6a_p_BCSP
Rps27a	3.08792	wt_m6a_p_BCSP
Rps27l	2.8624	wt_m6a_p_BCSP
Rps27rt	1.09621	wt_m6a_p_BCSP
Rps29	2.21376	wt_m6a_p_BCSP
Rps3	2.90007	wt_m6a_p_BCSP
Rps3a1	2.70062	wt_m6a_p_BCSP
Rps4x	3.79165	wt_m6a_p_BCSP
Rps5	2.78336	wt_m6a_p_BCSP
Rps6ka3	2.06041	wt_m6a_p_BCSP
Rps7	2.24303	wt_m6a_p_BCSP
Rps8	3.37518	wt_m6a_p_BCSP
Rps9	2.08104	wt_m6a_p_BCSP
Rpsa	3.26512	wt_m6a_p_BCSP
Rpsa-ps2	1.1203	wt_m6a_p_BCSP
Rragc	2.17741	wt_m6a_p_BCSP
Rras	1.81361	wt_m6a_p_BCSP
Rrn3	1.90724	wt_m6a_p_BCSP
Rsbn1l	1.39487	wt_m6a_p_BCSP
Rufy3	0.920548	wt_m6a_p_BCSP
Rybp	0.974796	wt_m6a_p_BCSP
Ryk	1.99939	wt_m6a_p_BCSP
S100a1	2.46146	wt_m6a_p_BCSP
S100a10	2.7599	wt_m6a_p_BCSP
S100a11	3.21377	wt_m6a_p_BCSP
S100a13	1.86406	wt_m6a_p_BCSP
S100a6	2.83209	wt_m6a_p_BCSP
S100a8	1.36082	wt_m6a_p_BCSP
Samd4b	2.08956	wt_m6a_p_BCSP
Samd8	1.05336	wt_m6a_p_BCSP
Sap18	2.02987	wt_m6a_p_BCSP
Sap30l	1.52329	wt_m6a_p_BCSP
Sav1	1.72119	wt_m6a_p_BCSP
Saysd1	1.87991	wt_m6a_p_BCSP
Sbf2	1.69203	wt_m6a_p_BCSP
Scaf1	1.25483	wt_m6a_p_BCSP
Scaper	1.10456	wt_m6a_p_BCSP
Scarf2	2.07744	wt_m6a_p_BCSP
Scd2	1.9837	wt_m6a_p_BCSP
Scml2	0.862634	wt_m6a_p_BCSP
Scn2a1	1.07774	wt_m6a_p_BCSP
Scn2b	1.24593	wt_m6a_p_BCSP
Scnm1	1.40067	wt_m6a_p_BCSP
Scrg1	2.90828	wt_m6a_p_BCSP
Scube3	1.27895	wt_m6a_p_BCSP
Sdc4	2.05393	wt_m6a_p_BCSP
Sdhaf4	1.64984	wt_m6a_p_BCSP
Sec61b	2.46627	wt_m6a_p_BCSP
Sec61g	2.84509	wt_m6a_p_BCSP
Secisbp2l	1.47065	wt_m6a_p_BCSP
Selt	1.78762	wt_m6a_p_BCSP
Senp6	2.84887	wt_m6a_p_BCSP
Sepn1	2.03049	wt_m6a_p_BCSP
Serf1	1.24513	wt_m6a_p_BCSP
Serpine1	3.33317	wt_m6a_p_BCSP
Sertad4	1.73051	wt_m6a_p_BCSP
Setbp1	2.4717	wt_m6a_p_BCSP
Setd1a	2.03435	wt_m6a_p_BCSP
Setd1b	1.21935	wt_m6a_p_BCSP
Setd2	1.48052	wt_m6a_p_BCSP
Setd7	1.50663	wt_m6a_p_BCSP
Setd8	1.87537	wt_m6a_p_BCSP
Setmar	0.868813	wt_m6a_p_BCSP
Setx	1.07297	wt_m6a_p_BCSP
Sf3b5	1.95547	wt_m6a_p_BCSP
Sf3b6	2.74689	wt_m6a_p_BCSP
Sfpq	4.34324	wt_m6a_p_BCSP
Sfxn5	0.965238	wt_m6a_p_BCSP
Sgcd	0.811018	wt_m6a_p_BCSP
Sh3bgrl3	2.37494	wt_m6a_p_BCSP
Sh3d19	1.12037	wt_m6a_p_BCSP
Sh3pxd2a	3.32426	wt_m6a_p_BCSP
Shank1	0.829266	wt_m6a_p_BCSP
Shc3	0.808795	wt_m6a_p_BCSP
Shfm1	2.32765	wt_m6a_p_BCSP
Shprh	0.914195	wt_m6a_p_BCSP
Shroom4	2.29488	wt_m6a_p_BCSP
Siah1a	1.04085	wt_m6a_p_BCSP
Siah2	1.51779	wt_m6a_p_BCSP
Sik3	1.38897	wt_m6a_p_BCSP
Sim2	0.967829	wt_m6a_p_BCSP
Sirt1	2.3454	wt_m6a_p_BCSP
Sirt6	1.35671	wt_m6a_p_BCSP
Ski	2.90509	wt_m6a_p_BCSP
Skil	2.61614	wt_m6a_p_BCSP
Slc12a2	1.30002	wt_m6a_p_BCSP
Slc12a6	1.07174	wt_m6a_p_BCSP
Slc22a23	0.882315	wt_m6a_p_BCSP
Slc25a28	1.10147	wt_m6a_p_BCSP
Slc25a30	1.34574	wt_m6a_p_BCSP
Slc25a37	1.43317	wt_m6a_p_BCSP
Slc2a13	1.2752	wt_m6a_p_BCSP
Slc30a1	2.68736	wt_m6a_p_BCSP
Slc30a4	1.51486	wt_m6a_p_BCSP
Slc35e1	1.4791	wt_m6a_p_BCSP
Slc39a1	2.13759	wt_m6a_p_BCSP
Slc44a1	2.28697	wt_m6a_p_BCSP
Slc6a8	1.92346	wt_m6a_p_BCSP
Slc7a5	1.14641	wt_m6a_p_BCSP
Slco5a1	1.27755	wt_m6a_p_BCSP
Slf1	1.12416	wt_m6a_p_BCSP
Slfn10-ps	1.01205	wt_m6a_p_BCSP
Slfn9	1.12673	wt_m6a_p_BCSP
Slk	2.8635	wt_m6a_p_BCSP
Slpi	0.952761	wt_m6a_p_BCSP
Slurp1	0.974563	wt_m6a_p_BCSP
Smad1	1.36302	wt_m6a_p_BCSP
Smad4	3.10086	wt_m6a_p_BCSP
Smad6	1.18881	wt_m6a_p_BCSP
Smad7	2.92604	wt_m6a_p_BCSP
Smap2	1.17728	wt_m6a_p_BCSP
Smarca5	1.77518	wt_m6a_p_BCSP
Smc1b	1.18179	wt_m6a_p_BCSP
Smc2	1.30987	wt_m6a_p_BCSP
Smco4	1.09062	wt_m6a_p_BCSP
Smdt1	1.70599	wt_m6a_p_BCSP
Smg1	1.37751	wt_m6a_p_BCSP
Smim11	1.85548	wt_m6a_p_BCSP
Smim20	1.41154	wt_m6a_p_BCSP
Smim4	1.16103	wt_m6a_p_BCSP
Smim8	1.41308	wt_m6a_p_BCSP
Sms	1.00249	wt_m6a_p_BCSP
Smurf1	1.40061	wt_m6a_p_BCSP
Smurf2	2.13301	wt_m6a_p_BCSP
Sncg	0.863721	wt_m6a_p_BCSP
Snhg1	1.52387	wt_m6a_p_BCSP
Snhg12	1.4724	wt_m6a_p_BCSP
Snhg18	2.34051	wt_m6a_p_BCSP
Snhg20	1.11418	wt_m6a_p_BCSP
Snhg8	1.18333	wt_m6a_p_BCSP
Snora57	0.805888	wt_m6a_p_BCSP
Snord104	1.4323	wt_m6a_p_BCSP
Snord92	0.86303	wt_m6a_p_BCSP
Snrpb2	2.35947	wt_m6a_p_BCSP
Snrpc	2.0793	wt_m6a_p_BCSP
Snrpd1	2.38319	wt_m6a_p_BCSP
Snrpd2	2.32201	wt_m6a_p_BCSP
Snrpe	2.36997	wt_m6a_p_BCSP
Snrpg	2.33402	wt_m6a_p_BCSP
Snx25	1.61026	wt_m6a_p_BCSP
Sobp	2.4554	wt_m6a_p_BCSP
Son	2.52896	wt_m6a_p_BCSP
Sort1	0.852312	wt_m6a_p_BCSP
Sos1	1.74238	wt_m6a_p_BCSP
Sox12	0.963153	wt_m6a_p_BCSP
Sox18	0.884847	wt_m6a_p_BCSP
Sox4	1.24575	wt_m6a_p_BCSP
Sp1	1.71382	wt_m6a_p_BCSP
Spa17	0.810623	wt_m6a_p_BCSP
Spag9	1.83808	wt_m6a_p_BCSP
Spast	1.07866	wt_m6a_p_BCSP
Spats2	1.30257	wt_m6a_p_BCSP
Spcs1	3.24771	wt_m6a_p_BCSP
Spen	1.90223	wt_m6a_p_BCSP
Spink2	1.23414	wt_m6a_p_BCSP
Sppl3	1.71408	wt_m6a_p_BCSP
Spred1	2.18159	wt_m6a_p_BCSP
Sprr1a	1.59355	wt_m6a_p_BCSP
Spry2	3.17356	wt_m6a_p_BCSP
Sptan1	1.75766	wt_m6a_p_BCSP
Sptbn1	2.0701	wt_m6a_p_BCSP
Srek1ip1	1.37308	wt_m6a_p_BCSP
Srf	0.869062	wt_m6a_p_BCSP
Srgap1	1.42705	wt_m6a_p_BCSP
Srgn	1.17024	wt_m6a_p_BCSP
Srp19	2.31473	wt_m6a_p_BCSP
Srp72	1.82881	wt_m6a_p_BCSP
Srrm1	2.4265	wt_m6a_p_BCSP
Srsf1	1.93058	wt_m6a_p_BCSP
Srsf2	2.23226	wt_m6a_p_BCSP
Ssbp3	2.10162	wt_m6a_p_BCSP
Ssfa2	0.984404	wt_m6a_p_BCSP
Ssr4	2.17807	wt_m6a_p_BCSP
Stk4	1.27218	wt_m6a_p_BCSP
Stmn1	1.25534	wt_m6a_p_BCSP
Stra13	2.4017	wt_m6a_p_BCSP
Strn3	2.32547	wt_m6a_p_BCSP
Stx8	1.13644	wt_m6a_p_BCSP
Stxbp5	1.42269	wt_m6a_p_BCSP
Sub1	2.87003	wt_m6a_p_BCSP
Sucnr1	1.08458	wt_m6a_p_BCSP
Suco	2.01282	wt_m6a_p_BCSP
Sumo1	2.42526	wt_m6a_p_BCSP
Supt16	1.40191	wt_m6a_p_BCSP
Supt4a	2.01952	wt_m6a_p_BCSP
Suz12	2.21881	wt_m6a_p_BCSP
Svbp	2.26488	wt_m6a_p_BCSP
Svep1	0.917915	wt_m6a_p_BCSP
Svil	1.69137	wt_m6a_p_BCSP
Swt1	1.48887	wt_m6a_p_BCSP
Syce2	1.07946	wt_m6a_p_BCSP
Sycp3	0.830098	wt_m6a_p_BCSP
Syde2	0.866043	wt_m6a_p_BCSP
Sympk	2.49326	wt_m6a_p_BCSP
Syne1	2.15323	wt_m6a_p_BCSP
Syngap1	0.890877	wt_m6a_p_BCSP
Syngr4	1.02824	wt_m6a_p_BCSP
Tab2	1.95618	wt_m6a_p_BCSP
Tab3	0.860408	wt_m6a_p_BCSP
Taf10	1.39653	wt_m6a_p_BCSP
Taf5	1.06675	wt_m6a_p_BCSP
Taf7	2.37831	wt_m6a_p_BCSP
Tanc2	1.29376	wt_m6a_p_BCSP
Taok1	1.89316	wt_m6a_p_BCSP
Tapt1	2.68932	wt_m6a_p_BCSP
Tatdn1	1.162	wt_m6a_p_BCSP
Tbc1d10b	1.00477	wt_m6a_p_BCSP
Tbc1d13	1.34548	wt_m6a_p_BCSP
Tbc1d8b	1.43615	wt_m6a_p_BCSP
Tbca	2.07381	wt_m6a_p_BCSP
Tbcel	1.69491	wt_m6a_p_BCSP
Tbl1xr1	1.54459	wt_m6a_p_BCSP
Tbx18	1.17189	wt_m6a_p_BCSP
Tceal8	2.31209	wt_m6a_p_BCSP
Tceb2	2.50711	wt_m6a_p_BCSP
Tcf20	1.41401	wt_m6a_p_BCSP
Tcf7l1	1.99053	wt_m6a_p_BCSP
Tcf7l2	2.30715	wt_m6a_p_BCSP
Tcp11l1	0.8569	wt_m6a_p_BCSP
Tctex1d2	1.39479	wt_m6a_p_BCSP
Tead1	2.7627	wt_m6a_p_BCSP
Tenm4	0.98204	wt_m6a_p_BCSP
Terf2	1.479	wt_m6a_p_BCSP
Tet2	1.60003	wt_m6a_p_BCSP
Tg	1.77593	wt_m6a_p_BCSP
Them4	0.949443	wt_m6a_p_BCSP
Thra	2.30359	wt_m6a_p_BCSP
Thyn1	1.27729	wt_m6a_p_BCSP
Tial1	1.85005	wt_m6a_p_BCSP
Tigd2	1.39687	wt_m6a_p_BCSP
Timm10	1.48227	wt_m6a_p_BCSP
Timm8b	1.83973	wt_m6a_p_BCSP
Timp1	1.8134	wt_m6a_p_BCSP
Timp2	2.62646	wt_m6a_p_BCSP
Tjp1	1.49168	wt_m6a_p_BCSP
Tle4	1.20086	wt_m6a_p_BCSP
Tlk2	2.15569	wt_m6a_p_BCSP
Tm4sf1	1.94896	wt_m6a_p_BCSP
Tma7	2.3194	wt_m6a_p_BCSP
Tmbim4	2.12573	wt_m6a_p_BCSP
Tmed7	1.31884	wt_m6a_p_BCSP
Tmem126a	2.75483	wt_m6a_p_BCSP
Tmem131	1.27416	wt_m6a_p_BCSP
Tmem132c	1.11151	wt_m6a_p_BCSP
Tmem14a	0.88926	wt_m6a_p_BCSP
Tmem165	2.6456	wt_m6a_p_BCSP
Tmem167	3.20638	wt_m6a_p_BCSP
Tmem170	1.29355	wt_m6a_p_BCSP
Tmem189	1.0928	wt_m6a_p_BCSP
Tmem208	1.57568	wt_m6a_p_BCSP
Tmem212	1.0934	wt_m6a_p_BCSP
Tmem216	1.48735	wt_m6a_p_BCSP
Tmem218	1.61119	wt_m6a_p_BCSP
Tmem245	1.30025	wt_m6a_p_BCSP
Tmem256	1.70583	wt_m6a_p_BCSP
Tmem258	1.78757	wt_m6a_p_BCSP
Tmem261	1.59014	wt_m6a_p_BCSP
Tmem29	2.11984	wt_m6a_p_BCSP
Tmem57	0.915113	wt_m6a_p_BCSP
Tmem60	2.42656	wt_m6a_p_BCSP
Tmem64	2.72792	wt_m6a_p_BCSP
Tmem65	1.83909	wt_m6a_p_BCSP
Tmem87a	0.994865	wt_m6a_p_BCSP
Tmem88b	0.964217	wt_m6a_p_BCSP
Tmf1	1.60479	wt_m6a_p_BCSP
Tmsb10	2.63853	wt_m6a_p_BCSP
Tmsb4x	3.86529	wt_m6a_p_BCSP
Tmtc1	2.47114	wt_m6a_p_BCSP
Tnfrsf14	0.884018	wt_m6a_p_BCSP
Tnks	1.46357	wt_m6a_p_BCSP
Tnks2	2.53306	wt_m6a_p_BCSP
Tnrc6a	1.44472	wt_m6a_p_BCSP
Tnrc6b	1.13279	wt_m6a_p_BCSP
Tomm5	1.85546	wt_m6a_p_BCSP
Tomm7	1.56667	wt_m6a_p_BCSP
Topbp1	1.92579	wt_m6a_p_BCSP
Toporsos	1.23684	wt_m6a_p_BCSP
Tpcn1	1.20968	wt_m6a_p_BCSP
Tpgs2	1.03361	wt_m6a_p_BCSP
Tprkb	1.66114	wt_m6a_p_BCSP
Tpt1	4.80418	wt_m6a_p_BCSP
Tpt1-ps3	2.07716	wt_m6a_p_BCSP
Trabd2b	1.70263	wt_m6a_p_BCSP
Traf3	1.2187	wt_m6a_p_BCSP
Tram2	2.24931	wt_m6a_p_BCSP
Trappc1	1.57053	wt_m6a_p_BCSP
Trappc10	1.14827	wt_m6a_p_BCSP
Trappc2	1.08911	wt_m6a_p_BCSP
Trappc2l	1.878	wt_m6a_p_BCSP
Trappc8	1.74888	wt_m6a_p_BCSP
Trdj1	0.982632	wt_m6a_p_BCSP
Trim24	0.969321	wt_m6a_p_BCSP
Trim25	0.850317	wt_m6a_p_BCSP
Trim38	0.845883	wt_m6a_p_BCSP
Trim41	1.47752	wt_m6a_p_BCSP
Trim56	1.11865	wt_m6a_p_BCSP
Trio	2.13726	wt_m6a_p_BCSP
Trmt13	0.945199	wt_m6a_p_BCSP
Trmt6	1.33488	wt_m6a_p_BCSP
Tro	1.74503	wt_m6a_p_BCSP
Trpm7	1.51215	wt_m6a_p_BCSP
Tsacc	0.971661	wt_m6a_p_BCSP
Tshz1	1.1259	wt_m6a_p_BCSP
Tspan8	0.887946	wt_m6a_p_BCSP
Ttbk2	1.04338	wt_m6a_p_BCSP
Ttc19	1.44885	wt_m6a_p_BCSP
Ttc28	2.11374	wt_m6a_p_BCSP
Ttc32	1.80526	wt_m6a_p_BCSP
Ttc37	0.88542	wt_m6a_p_BCSP
Ttc7b	0.92407	wt_m6a_p_BCSP
Ttll7	1.81692	wt_m6a_p_BCSP
Ttyh2	2.78298	wt_m6a_p_BCSP
Tubb5	3.78139	wt_m6a_p_BCSP
Tusc1	1.37508	wt_m6a_p_BCSP
Twist1	1.65263	wt_m6a_p_BCSP
Twist2	0.842988	wt_m6a_p_BCSP
Txk	0.872311	wt_m6a_p_BCSP
Txn1	2.45215	wt_m6a_p_BCSP
Tyw5	1.78466	wt_m6a_p_BCSP
Uba6	1.00864	wt_m6a_p_BCSP
Ube2c	1.2641	wt_m6a_p_BCSP
Ube2h	1.99522	wt_m6a_p_BCSP
Ube2o	1.63775	wt_m6a_p_BCSP
Ube2q1	1.71649	wt_m6a_p_BCSP
Ube2r2	2.01971	wt_m6a_p_BCSP
Ubl5	2.76208	wt_m6a_p_BCSP
Ubr3	1.44161	wt_m6a_p_BCSP
Ubr5	1.8091	wt_m6a_p_BCSP
Ugcg	1.81004	wt_m6a_p_BCSP
Uhmk1	1.93978	wt_m6a_p_BCSP
Uhrf1bp1	0.908225	wt_m6a_p_BCSP
Uhrf2	1.75087	wt_m6a_p_BCSP
Ulk1	1.132	wt_m6a_p_BCSP
Ulk2	0.942727	wt_m6a_p_BCSP
Unc5c	1.39879	wt_m6a_p_BCSP
Upf1	1.43265	wt_m6a_p_BCSP
Upf2	1.14451	wt_m6a_p_BCSP
Upf3b	1.51818	wt_m6a_p_BCSP
Upp1	1.00946	wt_m6a_p_BCSP
Uqcc3	1.49183	wt_m6a_p_BCSP
Uqcr10	2.82487	wt_m6a_p_BCSP
Uqcrb	3.43744	wt_m6a_p_BCSP
Uqcrh	3.28333	wt_m6a_p_BCSP
Uqcrq	2.26522	wt_m6a_p_BCSP
Urah	0.921209	wt_m6a_p_BCSP
Urb1	0.867039	wt_m6a_p_BCSP
Usf2	1.7024	wt_m6a_p_BCSP
Usf3	1.08078	wt_m6a_p_BCSP
Usmg5	2.21037	wt_m6a_p_BCSP
Usp24	1.72862	wt_m6a_p_BCSP
Usp25	1.04977	wt_m6a_p_BCSP
Usp27x	1.136	wt_m6a_p_BCSP
Usp31	0.973432	wt_m6a_p_BCSP
Usp34	2.73022	wt_m6a_p_BCSP
Usp49	1.09559	wt_m6a_p_BCSP
Usp7	3.12115	wt_m6a_p_BCSP
Uvssa	1.72927	wt_m6a_p_BCSP
Uxt	1.10507	wt_m6a_p_BCSP
Vac14	1.21926	wt_m6a_p_BCSP
Vamp8	2.38293	wt_m6a_p_BCSP
Vcan	1.41489	wt_m6a_p_BCSP
Vegfa	4.11696	wt_m6a_p_BCSP
Vegfb	1.97439	wt_m6a_p_BCSP
Vim	1.72018	wt_m6a_p_BCSP
Vps13c	0.838766	wt_m6a_p_BCSP
Vps13d	1.08943	wt_m6a_p_BCSP
Vps54	1.18367	wt_m6a_p_BCSP
Wapl	2.58437	wt_m6a_p_BCSP
Wbp5	2.63078	wt_m6a_p_BCSP
Wdr26	2.28462	wt_m6a_p_BCSP
[truncated: 102 more rows]

## Sheet: BCSP 1333 m6A mRNA
Gene	m6a_level	cluster
0610009B22Rik	2.52229	wt_m6a_bcsp
0610009E02Rik	1.13707	wt_m6a_bcsp
0610040B10Rik	1.57156	wt_m6a_bcsp
1110001J03Rik	1.81628	wt_m6a_bcsp
1110025M09Rik	1.20964	wt_m6a_bcsp
1110032A03Rik	2.31729	wt_m6a_bcsp
1110037F02Rik	1.72586	wt_m6a_bcsp
1110038B12Rik	1.79112	wt_m6a_bcsp
1110059G10Rik	1.70635	wt_m6a_bcsp
1110065P20Rik	1.27259	wt_m6a_bcsp
1190002N15Rik	2.19019	wt_m6a_bcsp
1500011K16Rik	1.84808	wt_m6a_bcsp
1500015O10Rik	2.44277	wt_m6a_bcsp
1700001L19Rik	1.90704	wt_m6a_bcsp
1700007L15Rik	1.87673	wt_m6a_bcsp
1700025G04Rik	2.3784	wt_m6a_bcsp
1700036A12Rik	1.1032	wt_m6a_bcsp
1700047M11Rik	1.1578	wt_m6a_bcsp
1700049E15Rik	1.53117	wt_m6a_bcsp
1700086L19Rik	2.05057	wt_m6a_bcsp
1810022K09Rik	2.42093	wt_m6a_bcsp
1810024B03Rik	1.37757	wt_m6a_bcsp
1810026B05Rik	1.69823	wt_m6a_bcsp
1810037I17Rik	2.35125	wt_m6a_bcsp
1810058I24Rik	3.25652	wt_m6a_bcsp
1810062G17Rik	1.2612	wt_m6a_bcsp
2024-03-02	1.12111	wt_m6a_bcsp
2010107E04Rik	2.62821	wt_m6a_bcsp
2010204K13Rik	1.13714	wt_m6a_bcsp
2010320M18Rik	1.33016	wt_m6a_bcsp
2200002D01Rik	1.19293	wt_m6a_bcsp
2210013O21Rik	2.77015	wt_m6a_bcsp
2310009A05Rik	1.26323	wt_m6a_bcsp
2310009B15Rik	1.31757	wt_m6a_bcsp
2310010J17Rik	1.38843	wt_m6a_bcsp
2310034G01Rik	1.26343	wt_m6a_bcsp
2310035C23Rik	1.56185	wt_m6a_bcsp
2310036O22Rik	1.79967	wt_m6a_bcsp
2310039H08Rik	2.94814	wt_m6a_bcsp
2310040G07Rik	2.24047	wt_m6a_bcsp
2410006H16Rik	1.76618	wt_m6a_bcsp
2610028H24Rik	1.347	wt_m6a_bcsp
2610037D02Rik	2.02923	wt_m6a_bcsp
2700060E02Rik	2.13738	wt_m6a_bcsp
2700069I18Rik	1.33987	wt_m6a_bcsp
2700094K13Rik	1.71654	wt_m6a_bcsp
2810402E24Rik	1.44355	wt_m6a_bcsp
2810403D21Rik	1.17831	wt_m6a_bcsp
2810414N06Rik	1.55933	wt_m6a_bcsp
2810417H13Rik	1.39095	wt_m6a_bcsp
2810442N19Rik	1.2061	wt_m6a_bcsp
3110079O15Rik	2.15449	wt_m6a_bcsp
3222401L13Rik	1.4186	wt_m6a_bcsp
3830403N18Rik	1.39781	wt_m6a_bcsp
4732440D04Rik	1.40961	wt_m6a_bcsp
4930558J18Rik	1.30114	wt_m6a_bcsp
4930589L23Rik	1.15264	wt_m6a_bcsp
4931406P16Rik	1.51895	wt_m6a_bcsp
4932438A13Rik	2.2369	wt_m6a_bcsp
4933400C23Rik	2.2436	wt_m6a_bcsp
4933413J09Rik	1.32821	wt_m6a_bcsp
5033430I15Rik	2.12039	wt_m6a_bcsp
5730420D15Rik	1.14031	wt_m6a_bcsp
7530428D23Rik	1.1162	wt_m6a_bcsp
2024-03-08	1.91529	wt_m6a_bcsp
8030462N17Rik	3.10278	wt_m6a_bcsp
9330160F10Rik	1.13904	wt_m6a_bcsp
9530026P05Rik	1.21458	wt_m6a_bcsp
A3galt2	1.24946	wt_m6a_bcsp
A430010J10Rik	1.16415	wt_m6a_bcsp
A930004J17Rik	1.458	wt_m6a_bcsp
A930029G22Rik	1.23406	wt_m6a_bcsp
Abca5	1.35046	wt_m6a_bcsp
Abhd2	1.31948	wt_m6a_bcsp
Abi3bp	2.84924	wt_m6a_bcsp
Abl2	2.63538	wt_m6a_bcsp
Acap2	1.94159	wt_m6a_bcsp
Acot13	1.99952	wt_m6a_bcsp
Acot2	2.31376	wt_m6a_bcsp
Acsl4	1.91839	wt_m6a_bcsp
Acyp1	1.83071	wt_m6a_bcsp
Adgrg6	1.30657	wt_m6a_bcsp
Adgrl1	1.85304	wt_m6a_bcsp
Adi1	1.20273	wt_m6a_bcsp
Aebp2	1.56434	wt_m6a_bcsp
Aff4	2.92985	wt_m6a_bcsp
Ago1	1.26539	wt_m6a_bcsp
Ahi1	1.7612	wt_m6a_bcsp
Ahnak	2.98743	wt_m6a_bcsp
Airn	2.11179	wt_m6a_bcsp
Ak6	1.5088	wt_m6a_bcsp
Ak8	1.31584	wt_m6a_bcsp
Akap11	1.39513	wt_m6a_bcsp
Akap12	1.80661	wt_m6a_bcsp
Akt1	1.69071	wt_m6a_bcsp
Akt3	1.50897	wt_m6a_bcsp
Alcam	1.44656	wt_m6a_bcsp
Alg10b	1.25095	wt_m6a_bcsp
Alox5ap	1.22633	wt_m6a_bcsp
Amot	1.28368	wt_m6a_bcsp
Anapc13	2.01381	wt_m6a_bcsp
Angptl3	1.28772	wt_m6a_bcsp
Ankhd1	1.19633	wt_m6a_bcsp
Anln	1.44358	wt_m6a_bcsp
Anp32a	1.86801	wt_m6a_bcsp
Ap2b1	2.13254	wt_m6a_bcsp
Ap5s1	1.46193	wt_m6a_bcsp
Apbb1ip	1.22882	wt_m6a_bcsp
Aph1b	1.3106	wt_m6a_bcsp
Apod	1.22402	wt_m6a_bcsp
Arf6	2.23447	wt_m6a_bcsp
Arhgap21	1.56254	wt_m6a_bcsp
Arhgap29	1.93938	wt_m6a_bcsp
Arhgap32	1.16817	wt_m6a_bcsp
Arhgap5	2.40078	wt_m6a_bcsp
Arhgap6	1.2281	wt_m6a_bcsp
Arhgdig	1.50135	wt_m6a_bcsp
Arhgef18	1.27044	wt_m6a_bcsp
Arhgef28	1.70781	wt_m6a_bcsp
Arhgef5	1.54525	wt_m6a_bcsp
Arid3a	1.43133	wt_m6a_bcsp
Arl8a	1.39705	wt_m6a_bcsp
Armc2	1.24705	wt_m6a_bcsp
Armc6	1.22621	wt_m6a_bcsp
Ascc3	1.75402	wt_m6a_bcsp
Ascl3	1.38673	wt_m6a_bcsp
Aspn	1.70022	wt_m6a_bcsp
Asxl3	2.65956	wt_m6a_bcsp
Atad2	1.60069	wt_m6a_bcsp
Atad2b	1.60805	wt_m6a_bcsp
Atf6	1.50641	wt_m6a_bcsp
Atox1	2.75786	wt_m6a_bcsp
Atp10d	1.11221	wt_m6a_bcsp
Atp13a3	2.16567	wt_m6a_bcsp
Atp2a2	1.81265	wt_m6a_bcsp
Atp5e	2.04572	wt_m6a_bcsp
Atp5g1	1.90713	wt_m6a_bcsp
Atp5g2	1.66249	wt_m6a_bcsp
Atp5g3	1.49661	wt_m6a_bcsp
Atp5h	2.44409	wt_m6a_bcsp
Atp5j2	2.05466	wt_m6a_bcsp
Atp5k	1.71877	wt_m6a_bcsp
Atp5l	2.2147	wt_m6a_bcsp
Atp5o	2.36596	wt_m6a_bcsp
Atp6v1f	2.33285	wt_m6a_bcsp
Atpif1	2.26165	wt_m6a_bcsp
Aven	1.3855	wt_m6a_bcsp
AW549877	1.25307	wt_m6a_bcsp
AW554918	1.87092	wt_m6a_bcsp
B230369F24Rik	1.45071	wt_m6a_bcsp
B2m	2.52721	wt_m6a_bcsp
B330016D10Rik	1.16141	wt_m6a_bcsp
B3gat2	1.10682	wt_m6a_bcsp
B4galt1	3.16402	wt_m6a_bcsp
Bach1	1.62078	wt_m6a_bcsp
Bag6	2.33203	wt_m6a_bcsp
Basp1	1.43004	wt_m6a_bcsp
Baz1a	1.26286	wt_m6a_bcsp
Bbip1	1.64596	wt_m6a_bcsp
BC002059	1.31475	wt_m6a_bcsp
BC030336	1.29468	wt_m6a_bcsp
Birc6	3.50748	wt_m6a_bcsp
Blvrb	1.44283	wt_m6a_bcsp
Bmp2k	1.2999	wt_m6a_bcsp
Bmp6	1.71493	wt_m6a_bcsp
Bmpr2	2.09797	wt_m6a_bcsp
Bod1	1.91293	wt_m6a_bcsp
Bola1	1.23923	wt_m6a_bcsp
Bola2	1.90946	wt_m6a_bcsp
Bola3	1.78467	wt_m6a_bcsp
Borcs7	2.42201	wt_m6a_bcsp
Brpf3	1.48143	wt_m6a_bcsp
Btbd7	1.59211	wt_m6a_bcsp
Btf3	2.49944	wt_m6a_bcsp
Bud31	2.34831	wt_m6a_bcsp
C130036L24Rik	1.11206	wt_m6a_bcsp
C1ql1	1.77361	wt_m6a_bcsp
C1qtnf4	1.49716	wt_m6a_bcsp
C530008M17Rik	1.49289	wt_m6a_bcsp
Cab39	2.2587	wt_m6a_bcsp
Cables2	1.28176	wt_m6a_bcsp
Cad	1.24085	wt_m6a_bcsp
Cadps2	1.23421	wt_m6a_bcsp
Calm1	2.29027	wt_m6a_bcsp
Calml4	2.23641	wt_m6a_bcsp
Camsap2	2.13672	wt_m6a_bcsp
Capns1	2.19578	wt_m6a_bcsp
Car11	1.10984	wt_m6a_bcsp
Carf	1.34881	wt_m6a_bcsp
Casc5	1.48226	wt_m6a_bcsp
Catsper3	1.17249	wt_m6a_bcsp
Cbl	2.15545	wt_m6a_bcsp
Cbx3	1.22091	wt_m6a_bcsp
Ccdc191	1.28091	wt_m6a_bcsp
Ccdc53	1.9951	wt_m6a_bcsp
Ccdc59	2.7239	wt_m6a_bcsp
Ccl2	1.14607	wt_m6a_bcsp
Ccl7	1.77838	wt_m6a_bcsp
Ccpg1os	1.13754	wt_m6a_bcsp
Cd2ap	1.31345	wt_m6a_bcsp
Cd302	1.95072	wt_m6a_bcsp
Cd53	1.5329	wt_m6a_bcsp
Cd68	1.43262	wt_m6a_bcsp
Cd93	1.34129	wt_m6a_bcsp
Cdh11	1.28224	wt_m6a_bcsp
Cdk13	1.51177	wt_m6a_bcsp
Cdk2ap1	1.35617	wt_m6a_bcsp
Cdk6	1.81505	wt_m6a_bcsp
Cdkn1b	1.68488	wt_m6a_bcsp
Cdkn3	1.57274	wt_m6a_bcsp
Cdr2	1.69189	wt_m6a_bcsp
Cdr2l	2.01556	wt_m6a_bcsp
Cebpa	1.23326	wt_m6a_bcsp
Cebpb	1.14834	wt_m6a_bcsp
Cebpg	1.82429	wt_m6a_bcsp
Cebpz	1.57309	wt_m6a_bcsp
Cebpzos	1.11872	wt_m6a_bcsp
Celf4	1.52145	wt_m6a_bcsp
Cenpb	1.76882	wt_m6a_bcsp
Cenpw	1.81612	wt_m6a_bcsp
Cep126	1.69457	wt_m6a_bcsp
Cep192	1.29033	wt_m6a_bcsp
Cetn4	1.11511	wt_m6a_bcsp
Chadl	2.70649	wt_m6a_bcsp
Chchd1	1.84801	wt_m6a_bcsp
Chchd5	1.7642	wt_m6a_bcsp
Chchd7	1.86892	wt_m6a_bcsp
Chd6	1.6823	wt_m6a_bcsp
Chd9	2.19906	wt_m6a_bcsp
Chmp4b	3.27181	wt_m6a_bcsp
Cir1	1.25426	wt_m6a_bcsp
Cit	1.81805	wt_m6a_bcsp
Cited2	1.62261	wt_m6a_bcsp
Ckap4	1.72327	wt_m6a_bcsp
Ckap5	1.48589	wt_m6a_bcsp
Cks2	1.31134	wt_m6a_bcsp
Clcn5	1.54264	wt_m6a_bcsp
Cldn7	1.24673	wt_m6a_bcsp
Clec2l	1.34144	wt_m6a_bcsp
Cln6	1.31594	wt_m6a_bcsp
Clstn1	1.86189	wt_m6a_bcsp
Cmas	1.13537	wt_m6a_bcsp
Cmc1	1.87813	wt_m6a_bcsp
Cmc2	1.27296	wt_m6a_bcsp
Cnot11	1.23755	wt_m6a_bcsp
Cnot4	1.89479	wt_m6a_bcsp
Cnot6	2.28274	wt_m6a_bcsp
Cnot6l	1.21555	wt_m6a_bcsp
Coa3	2.45759	wt_m6a_bcsp
Coa6	1.99859	wt_m6a_bcsp
Col14a1	1.41773	wt_m6a_bcsp
Cox16	1.37862	wt_m6a_bcsp
Cox19	1.55179	wt_m6a_bcsp
Cox5a	1.80355	wt_m6a_bcsp
Cox5b	2.02833	wt_m6a_bcsp
Cox6a1	3.0484	wt_m6a_bcsp
Cox6b1	2.63866	wt_m6a_bcsp
Cox6b2	1.58249	wt_m6a_bcsp
Cox6c	2.56765	wt_m6a_bcsp
Cox7a2	2.69334	wt_m6a_bcsp
Cox7b	2.87717	wt_m6a_bcsp
Cox7c	2.6439	wt_m6a_bcsp
Cox8a	1.95226	wt_m6a_bcsp
Cp	1.65447	wt_m6a_bcsp
Cpd	1.87064	wt_m6a_bcsp
Cpeb1	1.96614	wt_m6a_bcsp
Cpeb4	1.51581	wt_m6a_bcsp
Crebl2	1.4977	wt_m6a_bcsp
Crebrf	2.21066	wt_m6a_bcsp
Crim1	2.68819	wt_m6a_bcsp
Crip1	3.36615	wt_m6a_bcsp
Cript	1.77907	wt_m6a_bcsp
Crls1	1.45383	wt_m6a_bcsp
Cryab	1.91389	wt_m6a_bcsp
Csnk2a2	2.34354	wt_m6a_bcsp
Csnk2b	2.07267	wt_m6a_bcsp
Cstb	2.89907	wt_m6a_bcsp
Ctcf	1.82063	wt_m6a_bcsp
Ctdnep1	1.32934	wt_m6a_bcsp
Ctdspl	2.70295	wt_m6a_bcsp
Ctxn3	1.25181	wt_m6a_bcsp
Cuta	2.04206	wt_m6a_bcsp
Cwc25	1.85453	wt_m6a_bcsp
Cxcl3	1.31632	wt_m6a_bcsp
Cxx1c	1.57723	wt_m6a_bcsp
Cycs	2.60801	wt_m6a_bcsp
Cys1	1.49002	wt_m6a_bcsp
D130007C19Rik	1.17886	wt_m6a_bcsp
D530018E20Rik	1.13374	wt_m6a_bcsp
D930015E06Rik	1.22665	wt_m6a_bcsp
Dact1	1.94065	wt_m6a_bcsp
Dad1	2.51776	wt_m6a_bcsp
Dapk1	1.25592	wt_m6a_bcsp
Dbi	3.41127	wt_m6a_bcsp
Dcp2	1.20957	wt_m6a_bcsp
Dctn4	3.19182	wt_m6a_bcsp
Dctpp1	1.74453	wt_m6a_bcsp
Dcun1d1	2.00244	wt_m6a_bcsp
Ddah1	2.16403	wt_m6a_bcsp
Ddc	1.42731	wt_m6a_bcsp
Ddhd1	1.72285	wt_m6a_bcsp
Ddt	1.41311	wt_m6a_bcsp
Ddx19a	1.70806	wt_m6a_bcsp
Ddx6	3.22846	wt_m6a_bcsp
Dennd1b	1.86647	wt_m6a_bcsp
Dgkz	1.77566	wt_m6a_bcsp
Dhx36	2.19469	wt_m6a_bcsp
Dhx58os	3.01671	wt_m6a_bcsp
Dhx9	2.57684	wt_m6a_bcsp
Dirc2	1.95444	wt_m6a_bcsp
Dlc1	3.4016	wt_m6a_bcsp
Dmkn	1.34247	wt_m6a_bcsp
Dmwd	1.66847	wt_m6a_bcsp
Dmxl1	1.12651	wt_m6a_bcsp
Dnajc13	1.88579	wt_m6a_bcsp
Dnajc15	1.89616	wt_m6a_bcsp
Dnajc19	1.85886	wt_m6a_bcsp
Dnajc25	1.99156	wt_m6a_bcsp
Dnm1	1.74682	wt_m6a_bcsp
Dopey1	1.99485	wt_m6a_bcsp
Dph3	2.11879	wt_m6a_bcsp
Dpm3	2.43573	wt_m6a_bcsp
Dpp6	1.60549	wt_m6a_bcsp
Dpy19l1	1.43315	wt_m6a_bcsp
Dpy30	2.11738	wt_m6a_bcsp
Dsel	1.54702	wt_m6a_bcsp
Dst	1.74411	wt_m6a_bcsp
Dusp11	3.22328	wt_m6a_bcsp
Dynll1	3.63539	wt_m6a_bcsp
Dynlrb1	2.41103	wt_m6a_bcsp
Dynlt1b	1.3754	wt_m6a_bcsp
Dynlt1c	1.11808	wt_m6a_bcsp
Dyrk1a	2.06807	wt_m6a_bcsp
Dyrk2	1.72583	wt_m6a_bcsp
E2f6	1.23543	wt_m6a_bcsp
Eapp	1.66505	wt_m6a_bcsp
Egln1	1.16404	wt_m6a_bcsp
Egr3	1.43048	wt_m6a_bcsp
Eid1	3.36242	wt_m6a_bcsp
Eid2	1.69223	wt_m6a_bcsp
Eif2s2	2.12323	wt_m6a_bcsp
Eif3f	2.27116	wt_m6a_bcsp
Eif4ebp2	2.1117	wt_m6a_bcsp
Elane	1.40775	wt_m6a_bcsp
Elf1	1.59897	wt_m6a_bcsp
Eml4	1.8345	wt_m6a_bcsp
En1	1.26228	wt_m6a_bcsp
Enah	2.01509	wt_m6a_bcsp
Entpd7	1.68531	wt_m6a_bcsp
Ep300	1.21819	wt_m6a_bcsp
Epb41l4aos	1.48023	wt_m6a_bcsp
Epc2	1.91292	wt_m6a_bcsp
Erbb2ip	2.50363	wt_m6a_bcsp
Erf	1.91769	wt_m6a_bcsp
Esco2	2.45698	wt_m6a_bcsp
Fabp3	1.41304	wt_m6a_bcsp
Fabp4	1.76677	wt_m6a_bcsp
Fam117b	1.71444	wt_m6a_bcsp
Fam133b	2.11238	wt_m6a_bcsp
Fam149b	1.39003	wt_m6a_bcsp
Fam160b1	1.44865	wt_m6a_bcsp
Fam208b	1.51369	wt_m6a_bcsp
Fam63b	2.48204	wt_m6a_bcsp
Fam8a1	1.61311	wt_m6a_bcsp
Fam98b	2.67903	wt_m6a_bcsp
Fancl	1.76202	wt_m6a_bcsp
Fau	2.09747	wt_m6a_bcsp
Fcf1	2.49399	wt_m6a_bcsp
Fcho2	1.27724	wt_m6a_bcsp
Fermt2	2.3195	wt_m6a_bcsp
Fermt3	1.33087	wt_m6a_bcsp
Fgd6	1.24936	wt_m6a_bcsp
Fgf18	1.73169	wt_m6a_bcsp
Fgf2	1.5509	wt_m6a_bcsp
Fgf21	1.42228	wt_m6a_bcsp
Filip1	1.50334	wt_m6a_bcsp
Fkbp3	2.19788	wt_m6a_bcsp
Fkbp7	2.18083	wt_m6a_bcsp
Flrt1	1.77069	wt_m6a_bcsp
Fmnl2	1.98898	wt_m6a_bcsp
Fndc3b	2.86833	wt_m6a_bcsp
Fnip1	1.84079	wt_m6a_bcsp
Foxc1	2.93457	wt_m6a_bcsp
Foxd2	1.33184	wt_m6a_bcsp
Foxn2	2.09274	wt_m6a_bcsp
Foxo3	2.49319	wt_m6a_bcsp
Foxp4	1.28091	wt_m6a_bcsp
Frmpd4	1.39512	wt_m6a_bcsp
Fth1	2.08208	wt_m6a_bcsp
Fuom	1.52561	wt_m6a_bcsp
Fxyd1	2.88679	wt_m6a_bcsp
Fxyd2	1.97445	wt_m6a_bcsp
Fxyd3	1.48457	wt_m6a_bcsp
Fxyd4	1.92331	wt_m6a_bcsp
Fxyd5	2.35711	wt_m6a_bcsp
Fyn	1.91763	wt_m6a_bcsp
Fzd2	1.63802	wt_m6a_bcsp
Fzd8	1.58712	wt_m6a_bcsp
Gabarap	2.43151	wt_m6a_bcsp
Gabrb1	1.12765	wt_m6a_bcsp
Gal	1.92948	wt_m6a_bcsp
Gas5	2.21759	wt_m6a_bcsp
Gast	1.36726	wt_m6a_bcsp
Gatad1	1.96759	wt_m6a_bcsp
Gatad2b	2.05885	wt_m6a_bcsp
Gcc2	1.19814	wt_m6a_bcsp
Gclc	1.89934	wt_m6a_bcsp
Gfod1	1.26654	wt_m6a_bcsp
Gigyf1	1.39748	wt_m6a_bcsp
Gm10076	1.28317	wt_m6a_bcsp
Gm10094	1.65798	wt_m6a_bcsp
Gm10561	1.16249	wt_m6a_bcsp
Gm10925	2.0271	wt_m6a_bcsp
Gm11423	1.11377	wt_m6a_bcsp
Gm11655	1.64943	wt_m6a_bcsp
Gm11802	1.18022	wt_m6a_bcsp
Gm12089	1.86385	wt_m6a_bcsp
Gm12403	1.55948	wt_m6a_bcsp
Gm12987	1.33029	wt_m6a_bcsp
Gm13268	1.21702	wt_m6a_bcsp
Gm13413	1.46053	wt_m6a_bcsp
Gm13436	1.17621	wt_m6a_bcsp
Gm13456	1.10874	wt_m6a_bcsp
Gm13622	1.48228	wt_m6a_bcsp
Gm13889	1.73828	wt_m6a_bcsp
Gm14005	1.21511	wt_m6a_bcsp
Gm14167	1.6902	wt_m6a_bcsp
Gm14323	2.65166	wt_m6a_bcsp
Gm14414	2.65617	wt_m6a_bcsp
Gm14541	1.523	wt_m6a_bcsp
Gm14597	1.73161	wt_m6a_bcsp
Gm15467	1.62098	wt_m6a_bcsp
Gm15500	1.53374	wt_m6a_bcsp
Gm15564	3.91689	wt_m6a_bcsp
Gm15710	1.10335	wt_m6a_bcsp
Gm15893	1.23272	wt_m6a_bcsp
Gm15991	1.93896	wt_m6a_bcsp
Gm16523	1.47362	wt_m6a_bcsp
Gm17082	1.30178	wt_m6a_bcsp
Gm17455	2.41763	wt_m6a_bcsp
Gm17477	1.48549	wt_m6a_bcsp
Gm19705	1.1233	wt_m6a_bcsp
Gm2000	1.63173	wt_m6a_bcsp
Gm20404	1.37669	wt_m6a_bcsp
Gm21710	1.47216	wt_m6a_bcsp
Gm21747	1.13391	wt_m6a_bcsp
Gm22	2.02213	wt_m6a_bcsp
Gm23632	1.52755	wt_m6a_bcsp
Gm2449	1.41625	wt_m6a_bcsp
Gm24840	1.36388	wt_m6a_bcsp
Gm25535	2.03181	wt_m6a_bcsp
Gm26532	1.32565	wt_m6a_bcsp
Gm26788	1.12919	wt_m6a_bcsp
Gm28153	1.1628	wt_m6a_bcsp
Gm28437	1.35603	wt_m6a_bcsp
Gm28661	1.77382	wt_m6a_bcsp
Gm29093	1.47478	wt_m6a_bcsp
Gm29216	2.15924	wt_m6a_bcsp
Gm3235	1.11449	wt_m6a_bcsp
Gm36936	1.56546	wt_m6a_bcsp
Gm37033	1.76729	wt_m6a_bcsp
Gm37069	1.10597	wt_m6a_bcsp
Gm37436	1.55308	wt_m6a_bcsp
Gm37499	1.29161	wt_m6a_bcsp
Gm37689	1.55192	wt_m6a_bcsp
Gm37733	1.93747	wt_m6a_bcsp
Gm37899	2.10639	wt_m6a_bcsp
Gm37902	1.27282	wt_m6a_bcsp
Gm37968	1.13664	wt_m6a_bcsp
Gm38071	1.39815	wt_m6a_bcsp
Gm38162	1.14606	wt_m6a_bcsp
Gm38200	1.37938	wt_m6a_bcsp
Gm38357	2.19509	wt_m6a_bcsp
Gm38394	2.46565	wt_m6a_bcsp
Gm3934	1.89813	wt_m6a_bcsp
Gm42441	1.27205	wt_m6a_bcsp
Gm42467	1.55729	wt_m6a_bcsp
Gm42507	1.39581	wt_m6a_bcsp
Gm42559	1.43767	wt_m6a_bcsp
Gm42589	1.15235	wt_m6a_bcsp
Gm42595	1.19329	wt_m6a_bcsp
Gm43000	1.25192	wt_m6a_bcsp
Gm43006	1.72812	wt_m6a_bcsp
Gm43149	1.1075	wt_m6a_bcsp
Gm43251	1.71263	wt_m6a_bcsp
Gm43260	1.14854	wt_m6a_bcsp
Gm4332	1.52887	wt_m6a_bcsp
Gm43323	2.05521	wt_m6a_bcsp
Gm43329	1.9581	wt_m6a_bcsp
Gm43359	1.11484	wt_m6a_bcsp
Gm43362	1.56587	wt_m6a_bcsp
Gm43387	2.42889	wt_m6a_bcsp
Gm43566	1.23269	wt_m6a_bcsp
Gm43581	1.69519	wt_m6a_bcsp
Gm43585	1.14838	wt_m6a_bcsp
Gm43627	1.97206	wt_m6a_bcsp
Gm43727	2.3075	wt_m6a_bcsp
Gm43823	1.10664	wt_m6a_bcsp
Gm43848	1.20908	wt_m6a_bcsp
Gm43890	1.12653	wt_m6a_bcsp
Gm44187	2.83517	wt_m6a_bcsp
Gm44220	1.45923	wt_m6a_bcsp
Gm4925	1.29039	wt_m6a_bcsp
Gm4944	1.72589	wt_m6a_bcsp
Gm4969	1.17028	wt_m6a_bcsp
Gm5069	1.39057	wt_m6a_bcsp
Gm525	1.82148	wt_m6a_bcsp
Gm561	2.13413	wt_m6a_bcsp
Gm5617	1.90083	wt_m6a_bcsp
Gm5850	1.61779	wt_m6a_bcsp
Gm5851	1.61991	wt_m6a_bcsp
Gm5860	1.77418	wt_m6a_bcsp
Gm6305	1.5929	wt_m6a_bcsp
Gm6397	1.41894	wt_m6a_bcsp
Gm6556	1.22211	wt_m6a_bcsp
Gm684	1.71209	wt_m6a_bcsp
Gm7180	1.95142	wt_m6a_bcsp
Gm7665	1.13839	wt_m6a_bcsp
Gm7694	1.89112	wt_m6a_bcsp
Gm8883	1.33191	wt_m6a_bcsp
Gm9645	1.72378	wt_m6a_bcsp
Gna12	1.20652	wt_m6a_bcsp
Gnai2	2.61973	wt_m6a_bcsp
Gng11	2.20044	wt_m6a_bcsp
Gng2	1.17276	wt_m6a_bcsp
Gng5	2.66258	wt_m6a_bcsp
Gnl3	2.7171	wt_m6a_bcsp
Gnl3l	2.61357	wt_m6a_bcsp
Golgb1	2.02757	wt_m6a_bcsp
Gpr84	1.4676	wt_m6a_bcsp
Gprin3	1.704	wt_m6a_bcsp
Gpx1	2.93096	wt_m6a_bcsp
Gpx8	2.85002	wt_m6a_bcsp
Grem1	1.84383	wt_m6a_bcsp
Grin2d	1.28465	wt_m6a_bcsp
Grip1	1.29735	wt_m6a_bcsp
Gstp2	1.59128	wt_m6a_bcsp
Gtf2a2	2.06281	wt_m6a_bcsp
Gtf2h5	2.11061	wt_m6a_bcsp
Gxylt1	1.83534	wt_m6a_bcsp
Gxylt2	1.34872	wt_m6a_bcsp
H19	2.98853	wt_m6a_bcsp
H2-DMb2	1.21076	wt_m6a_bcsp
H2-T24	1.36542	wt_m6a_bcsp
H3f3a	2.2773	wt_m6a_bcsp
Hacd4	1.18933	wt_m6a_bcsp
Hand2	1.24609	wt_m6a_bcsp
Has2	1.82258	wt_m6a_bcsp
Hbb-bs	1.17858	wt_m6a_bcsp
Hcfc1r1	2.94315	wt_m6a_bcsp
Hcn4	1.23574	wt_m6a_bcsp
Hectd2	1.29745	wt_m6a_bcsp
Hecw1	1.83807	wt_m6a_bcsp
Higd2a	2.93205	wt_m6a_bcsp
Hint1	2.09208	wt_m6a_bcsp
Hipk3	1.72375	wt_m6a_bcsp
Hist1h2ag	1.21705	wt_m6a_bcsp
Hist1h2ap	1.37514	wt_m6a_bcsp
Hist1h2bc	2.40596	wt_m6a_bcsp
Hist1h2bg	1.14932	wt_m6a_bcsp
Hist1h4i	1.47373	wt_m6a_bcsp
Hivep1	1.75112	wt_m6a_bcsp
Hivep2	1.56538	wt_m6a_bcsp
Hmga2	1.987	wt_m6a_bcsp
Hmgn5	1.4624	wt_m6a_bcsp
Hnrnpa0	2.85844	wt_m6a_bcsp
Hnrnpab	2.23334	wt_m6a_bcsp
Hnrnpd	2.54263	wt_m6a_bcsp
Hnrnpul2	1.96804	wt_m6a_bcsp
Homer1	1.65721	wt_m6a_bcsp
Homer2	1.19309	wt_m6a_bcsp
Hook1	1.44798	wt_m6a_bcsp
Hoxb5	1.52965	wt_m6a_bcsp
Hoxc9	1.42468	wt_m6a_bcsp
Hoxd13	1.19116	wt_m6a_bcsp
Hras	1.77958	wt_m6a_bcsp
Hsd11b1	1.22363	wt_m6a_bcsp
Hsd17b11	1.24456	wt_m6a_bcsp
Hspb11	1.49894	wt_m6a_bcsp
Hspe1	2.39797	wt_m6a_bcsp
Icos	1.22649	wt_m6a_bcsp
Id2	3.93449	wt_m6a_bcsp
Idnk	1.80047	wt_m6a_bcsp
Ier5	3.10382	wt_m6a_bcsp
Ier5l	1.58905	wt_m6a_bcsp
Ifitm2	2.78519	wt_m6a_bcsp
Ifitm3	3.62205	wt_m6a_bcsp
Ifitm5	1.20288	wt_m6a_bcsp
Igf1r	3.10957	wt_m6a_bcsp
Igf2	1.52218	wt_m6a_bcsp
Igfbp5	2.55804	wt_m6a_bcsp
Ighm	1.64857	wt_m6a_bcsp
Il17d	3.45885	wt_m6a_bcsp
Immp1l	2.37507	wt_m6a_bcsp
Imp3	2.12302	wt_m6a_bcsp
Impad1	2.95037	wt_m6a_bcsp
Ino80b	1.1385	wt_m6a_bcsp
Insl6	1.19411	wt_m6a_bcsp
Ints6	1.21868	wt_m6a_bcsp
Ipo7	2.02449	wt_m6a_bcsp
Irf2	1.15671	wt_m6a_bcsp
Irx2	1.11608	wt_m6a_bcsp
Itga10	3.44393	wt_m6a_bcsp
Itga6	1.42127	wt_m6a_bcsp
Itgb3bp	1.63214	wt_m6a_bcsp
Itpkb	1.63051	wt_m6a_bcsp
Itpripl2	2.03132	wt_m6a_bcsp
Jade3	1.17808	wt_m6a_bcsp
Jag1	2.11013	wt_m6a_bcsp
Jmy	2.42571	wt_m6a_bcsp
Jund	3.44644	wt_m6a_bcsp
Kat6a	1.91213	wt_m6a_bcsp
Kat6b	2.98189	wt_m6a_bcsp
Kbtbd3	2.41803	wt_m6a_bcsp
Kcna2	1.84231	wt_m6a_bcsp
Kcnk6	1.41068	wt_m6a_bcsp
Kdelr2	1.69566	wt_m6a_bcsp
Kidins220	1.40455	wt_m6a_bcsp
Kif13b	2.41705	wt_m6a_bcsp
Kif17	1.60494	wt_m6a_bcsp
Kif2a	1.77715	wt_m6a_bcsp
Kifap3	2.26323	wt_m6a_bcsp
Kirrel3	1.83105	wt_m6a_bcsp
Klf12	1.87665	wt_m6a_bcsp
Klf2	2.93913	wt_m6a_bcsp
Klhl9	2.16516	wt_m6a_bcsp
Kpna4	1.51252	wt_m6a_bcsp
Kras	1.68662	wt_m6a_bcsp
Krt10	1.16625	wt_m6a_bcsp
Krtcap2	3.1553	wt_m6a_bcsp
Krtdap	1.23518	wt_m6a_bcsp
Ktn1	2.54068	wt_m6a_bcsp
Lage3	1.74536	wt_m6a_bcsp
Lamtor4	1.88859	wt_m6a_bcsp
Lamtor5	2.5782	wt_m6a_bcsp
Larp1	1.84229	wt_m6a_bcsp
Lars2	4.82265	wt_m6a_bcsp
Lcorl	1.57028	wt_m6a_bcsp
Lgals1	2.27517	wt_m6a_bcsp
Lgr4	3.89577	wt_m6a_bcsp
Lin37	1.66945	wt_m6a_bcsp
Lingo4	1.17311	wt_m6a_bcsp
Lmo7	1.22455	wt_m6a_bcsp
Lncpint	1.30538	wt_m6a_bcsp
Lockd	1.22296	wt_m6a_bcsp
Lonrf1	1.45752	wt_m6a_bcsp
Lpgat1	2.3666	wt_m6a_bcsp
Lrba	1.57835	wt_m6a_bcsp
Lrp5	1.25805	wt_m6a_bcsp
Lrrc18	1.23808	wt_m6a_bcsp
Lrrc75aos2	1.17588	wt_m6a_bcsp
Lsm10	2.13976	wt_m6a_bcsp
Lsm11	1.16429	wt_m6a_bcsp
Lsm12	1.86273	wt_m6a_bcsp
Lsm14b	1.21368	wt_m6a_bcsp
Lsm3	1.85814	wt_m6a_bcsp
Lsm5	1.74404	wt_m6a_bcsp
Luc7l2	3.1186	wt_m6a_bcsp
Lurap1	1.31476	wt_m6a_bcsp
Ly96	1.89667	wt_m6a_bcsp
Lypd2	1.56849	wt_m6a_bcsp
Lyrm2	1.81346	wt_m6a_bcsp
Lyrm4	2.43007	wt_m6a_bcsp
Lyst	1.25466	wt_m6a_bcsp
M1ap	1.48433	wt_m6a_bcsp
Macf1	2.00211	wt_m6a_bcsp
Maf	1.24234	wt_m6a_bcsp
Magoh	3.3797	wt_m6a_bcsp
Mak16	1.7867	wt_m6a_bcsp
Malat1	2.44815	wt_m6a_bcsp
Maml1	1.44686	wt_m6a_bcsp
Man2a1	1.15791	wt_m6a_bcsp
Map3k2	2.43621	wt_m6a_bcsp
Map3k5	1.17244	wt_m6a_bcsp
Map4k4	1.96819	wt_m6a_bcsp
Marcks	1.25912	wt_m6a_bcsp
Marf1	3.14761	wt_m6a_bcsp
Marveld2	1.69161	wt_m6a_bcsp
Mbd2	1.85695	wt_m6a_bcsp
Mbtd1	1.88074	wt_m6a_bcsp
Mc5r	1.55996	wt_m6a_bcsp
Mcf2l	1.13409	wt_m6a_bcsp
Mcts1	2.43556	wt_m6a_bcsp
Mdm4	1.90665	wt_m6a_bcsp
Me1	2.13393	wt_m6a_bcsp
Med11	1.32172	wt_m6a_bcsp
Med13	2.18198	wt_m6a_bcsp
Med19	1.35771	wt_m6a_bcsp
Med21	2.75001	wt_m6a_bcsp
Med31	1.13546	wt_m6a_bcsp
Megf10	1.23552	wt_m6a_bcsp
Mex3d	1.17643	wt_m6a_bcsp
Mfsd4	1.11218	wt_m6a_bcsp
Mgp	3.88792	wt_m6a_bcsp
Mgst2	1.78996	wt_m6a_bcsp
Mia	1.63797	wt_m6a_bcsp
Micu3	2.26183	wt_m6a_bcsp
Mid2	1.21495	wt_m6a_bcsp
Midn	1.73267	wt_m6a_bcsp
Mif	1.452	wt_m6a_bcsp
Minos1	2.26056	wt_m6a_bcsp
Mir703	1.76959	wt_m6a_bcsp
Mllt10	1.50043	wt_m6a_bcsp
Mllt6	1.55065	wt_m6a_bcsp
Mnt	1.42856	wt_m6a_bcsp
Mpc2	2.2099	wt_m6a_bcsp
Mpnd	1.7383	wt_m6a_bcsp
Mpo	2.2315	wt_m6a_bcsp
Mpp2	1.20089	wt_m6a_bcsp
Mrpl11	1.68462	wt_m6a_bcsp
Mrpl13	1.97865	wt_m6a_bcsp
Mrpl14	1.46271	wt_m6a_bcsp
Mrpl16	2.28424	wt_m6a_bcsp
Mrpl20	2.02995	wt_m6a_bcsp
Mrpl22	2.26363	wt_m6a_bcsp
Mrpl30	1.98081	wt_m6a_bcsp
Mrpl32	1.7804	wt_m6a_bcsp
Mrpl33	2.75633	wt_m6a_bcsp
Mrpl34	1.49138	wt_m6a_bcsp
Mrpl35	1.72047	wt_m6a_bcsp
Mrpl36	1.88428	wt_m6a_bcsp
Mrpl40	1.95815	wt_m6a_bcsp
Mrpl41	2.36906	wt_m6a_bcsp
Mrpl42	2.52389	wt_m6a_bcsp
Mrpl47	1.28911	wt_m6a_bcsp
Mrpl52	1.62888	wt_m6a_bcsp
Mrpl54	2.29346	wt_m6a_bcsp
Mrpl57	1.9824	wt_m6a_bcsp
Mrps15	1.62063	wt_m6a_bcsp
Mrps17	2.46592	wt_m6a_bcsp
Mrps18c	1.96476	wt_m6a_bcsp
Mrps21	2.58703	wt_m6a_bcsp
Mrps33	2.06384	wt_m6a_bcsp
Mrps6	1.75439	wt_m6a_bcsp
Msantd2	1.84797	wt_m6a_bcsp
Msc	1.5943	wt_m6a_bcsp
Msl1	1.51623	wt_m6a_bcsp
Msra	1.19351	wt_m6a_bcsp
Msrb3	2.02952	wt_m6a_bcsp
mt-Atp6	1.80989	wt_m6a_bcsp
mt-Co1	2.59166	wt_m6a_bcsp
mt-Co2	1.94819	wt_m6a_bcsp
mt-Co3	1.50326	wt_m6a_bcsp
mt-Cytb	2.76304	wt_m6a_bcsp
mt-Nd1	2.93882	wt_m6a_bcsp
mt-Nd2	3.61936	wt_m6a_bcsp
mt-Nd4	3.70049	wt_m6a_bcsp
mt-Nd5	3.42051	wt_m6a_bcsp
mt-Nd6	3.77136	wt_m6a_bcsp
mt-Rnr1	4.07985	wt_m6a_bcsp
mt-Rnr2	4.15463	wt_m6a_bcsp
Mt1	2.91295	wt_m6a_bcsp
Mt2	1.90909	wt_m6a_bcsp
Mta1	2.29778	wt_m6a_bcsp
Mtf1	1.61675	wt_m6a_bcsp
Mtx1	1.96725	wt_m6a_bcsp
Mustn1	1.53144	wt_m6a_bcsp
Myeov2	2.41203	wt_m6a_bcsp
Myl6b	1.36413	wt_m6a_bcsp
Mylpf	1.10316	wt_m6a_bcsp
Myom1	1.35102	wt_m6a_bcsp
Mzf1	1.86262	wt_m6a_bcsp
N4bp2	2.1865	wt_m6a_bcsp
Naa30	1.25863	wt_m6a_bcsp
Naa38	1.80023	wt_m6a_bcsp
Naca	1.95963	wt_m6a_bcsp
Nap1l1	2.31368	wt_m6a_bcsp
Nbea	1.11626	wt_m6a_bcsp
Nbeal1	1.94587	wt_m6a_bcsp
Ncapd3	1.10489	wt_m6a_bcsp
Ncapg2	1.43575	wt_m6a_bcsp
Ncor1	1.86954	wt_m6a_bcsp
Ndufa11	2.19892	wt_m6a_bcsp
Ndufa12	3.11958	wt_m6a_bcsp
Ndufa2	2.0944	wt_m6a_bcsp
Ndufa4	2.75657	wt_m6a_bcsp
Ndufa5	2.33206	wt_m6a_bcsp
Ndufa6	2.33464	wt_m6a_bcsp
Ndufa7	2.45846	wt_m6a_bcsp
Ndufaf4	2.43808	wt_m6a_bcsp
Ndufb11	2.94342	wt_m6a_bcsp
Ndufb3	2.13073	wt_m6a_bcsp
Ndufb4	3.00721	wt_m6a_bcsp
Ndufb6	2.23589	wt_m6a_bcsp
Ndufc1	2.37292	wt_m6a_bcsp
Ndufc2	2.68843	wt_m6a_bcsp
Ndufs4	2.03907	wt_m6a_bcsp
Ndufs5	2.06963	wt_m6a_bcsp
Nedd8	3.03639	wt_m6a_bcsp
Nfatc3	1.14544	wt_m6a_bcsp
Nfix	2.5354	wt_m6a_bcsp
Nln	1.23466	wt_m6a_bcsp
Nmb	1.70008	wt_m6a_bcsp
Nme5	1.48737	wt_m6a_bcsp
Nol6	1.1278	wt_m6a_bcsp
Nostrin	1.74298	wt_m6a_bcsp
Notch2	3.54714	wt_m6a_bcsp
Npc1	1.30186	wt_m6a_bcsp
Npy	2.28994	wt_m6a_bcsp
Nrap	1.24179	wt_m6a_bcsp
Nrgn	1.15497	wt_m6a_bcsp
Nrip1	1.89547	wt_m6a_bcsp
Nrk	2.94169	wt_m6a_bcsp
Nsa2	1.88045	wt_m6a_bcsp
Nsd1	1.82637	wt_m6a_bcsp
Nsun3	1.19907	wt_m6a_bcsp
Nsun6	1.50075	wt_m6a_bcsp
Nt5dc3	2.0629	wt_m6a_bcsp
Ntn4	1.39111	wt_m6a_bcsp
Nuak1	2.29987	wt_m6a_bcsp
Nufip2	3.25538	wt_m6a_bcsp
Nup155	2.67011	wt_m6a_bcsp
Nup214	1.85109	wt_m6a_bcsp
Nupr1	2.22159	wt_m6a_bcsp
Ola1	1.59731	wt_m6a_bcsp
Ooep	1.90562	wt_m6a_bcsp
Osbp	2.19046	wt_m6a_bcsp
Ost4	1.75301	wt_m6a_bcsp
Otulin	1.2867	wt_m6a_bcsp
Pabpc1	2.91324	wt_m6a_bcsp
Pabpc4	1.45237	wt_m6a_bcsp
Pabpc4l	1.74639	wt_m6a_bcsp
Pacs2	1.17019	wt_m6a_bcsp
Pag1	1.25112	wt_m6a_bcsp
Pak2	2.29186	wt_m6a_bcsp
Pam16	1.3149	wt_m6a_bcsp
Pan3	2.35488	wt_m6a_bcsp
Pantr1	2.02791	wt_m6a_bcsp
Papd5	1.63493	wt_m6a_bcsp
Pappa2	1.75354	wt_m6a_bcsp
Pcbd1	1.6757	wt_m6a_bcsp
Pcbp2	2.3288	wt_m6a_bcsp
Pcdh17	2.08709	wt_m6a_bcsp
Pcf11	1.85331	wt_m6a_bcsp
Pcsk6	2.09492	wt_m6a_bcsp
Pdcd11	2.3097	wt_m6a_bcsp
Pdcd4	2.06986	wt_m6a_bcsp
Pde7a	1.12799	wt_m6a_bcsp
Pdzk1ip1	1.30345	wt_m6a_bcsp
Peg10	1.37917	wt_m6a_bcsp
Pfdn1	2.00189	wt_m6a_bcsp
Pfdn4	2.34826	wt_m6a_bcsp
Pfn1	2.02324	wt_m6a_bcsp
Pgrmc2	1.64222	wt_m6a_bcsp
Phex	1.40713	wt_m6a_bcsp
Phf3	1.26369	wt_m6a_bcsp
Phlda2	1.41949	wt_m6a_bcsp
Phtf1	1.42865	wt_m6a_bcsp
Phxr4	1.8463	wt_m6a_bcsp
Pi4k2a	1.3854	wt_m6a_bcsp
Picalm	2.21236	wt_m6a_bcsp
Pigp	2.17584	wt_m6a_bcsp
Pik3ca	1.64813	wt_m6a_bcsp
Pip4k2b	1.35079	wt_m6a_bcsp
Pitpna	2.13251	wt_m6a_bcsp
Pkd2	2.16791	wt_m6a_bcsp
Pkd2l2	1.27171	wt_m6a_bcsp
Pkn2	1.66739	wt_m6a_bcsp
Pkp4	1.57845	wt_m6a_bcsp
Plbd1	1.37602	wt_m6a_bcsp
Plce1	1.1713	wt_m6a_bcsp
Plekha3	1.93301	wt_m6a_bcsp
Plekha8	1.10672	wt_m6a_bcsp
Plgrkt	1.47533	wt_m6a_bcsp
Plxna4	1.53554	wt_m6a_bcsp
Pmepa1	3.28125	wt_m6a_bcsp
Pnmal1	1.21236	wt_m6a_bcsp
Pogk	1.43811	wt_m6a_bcsp
Pola1	1.77154	wt_m6a_bcsp
Pold4	1.7693	wt_m6a_bcsp
Polr1d	2.14108	wt_m6a_bcsp
Polr2a	1.6094	wt_m6a_bcsp
Polr2f	2.40215	wt_m6a_bcsp
Polr2i	1.87195	wt_m6a_bcsp
Polr2j	1.58947	wt_m6a_bcsp
Polr2k	3.18653	wt_m6a_bcsp
Polr2l	2.04567	wt_m6a_bcsp
Pomp	2.35471	wt_m6a_bcsp
Pop7	1.42252	wt_m6a_bcsp
Pou1f1	1.22938	wt_m6a_bcsp
Pou6f1	1.51706	wt_m6a_bcsp
Ppdpf	1.73256	wt_m6a_bcsp
Ppia	2.04059	wt_m6a_bcsp
Ppm1a	2.07722	wt_m6a_bcsp
Ppm1k	1.45811	wt_m6a_bcsp
Ppp1r13b	1.17151	wt_m6a_bcsp
Ppp1r14b	1.62038	wt_m6a_bcsp
Ppp1r26	1.63553	wt_m6a_bcsp
Ppp2ca	2.58246	wt_m6a_bcsp
Ppp2cb	1.67327	wt_m6a_bcsp
Ppp2r3a	1.33729	wt_m6a_bcsp
Ppp2r5a	1.84938	wt_m6a_bcsp
Ppp3cb	1.3502	wt_m6a_bcsp
Ppp4r2	1.27796	wt_m6a_bcsp
Prdm10	1.3728	wt_m6a_bcsp
Prg4	2.60412	wt_m6a_bcsp
Prkar2a	2.08585	wt_m6a_bcsp
Prkd3	2.43963	wt_m6a_bcsp
Prkrir	1.60214	wt_m6a_bcsp
Proca1	1.3092	wt_m6a_bcsp
Prorsd1	1.94666	wt_m6a_bcsp
Prr12	1.35581	wt_m6a_bcsp
Prr15l	1.36707	wt_m6a_bcsp
Prrx2	1.82816	wt_m6a_bcsp
Prtn3	1.71765	wt_m6a_bcsp
Psenen	2.61668	wt_m6a_bcsp
Psmb2	2.46133	wt_m6a_bcsp
Pten	1.83825	wt_m6a_bcsp
Ptgfrn	1.90289	wt_m6a_bcsp
Ptms	2.23618	wt_m6a_bcsp
Ptpn9	1.45961	wt_m6a_bcsp
Ptpra	1.51117	wt_m6a_bcsp
Ptrh2	1.91929	wt_m6a_bcsp
Ptrhd1	1.94188	wt_m6a_bcsp
Pura	2.80109	wt_m6a_bcsp
Pyurf	1.56185	wt_m6a_bcsp
Qk	2.23237	wt_m6a_bcsp
Qser1	2.57761	wt_m6a_bcsp
R74862	1.2017	wt_m6a_bcsp
Rab12	3.18645	wt_m6a_bcsp
Rab21	2.36322	wt_m6a_bcsp
Rab22a	1.5822	wt_m6a_bcsp
Rab9	1.75899	wt_m6a_bcsp
Rai14	1.23077	wt_m6a_bcsp
Ralgapa1	1.6688	wt_m6a_bcsp
Ralgapa2	1.1876	wt_m6a_bcsp
Ramp2	1.50181	wt_m6a_bcsp
Ranbp10	1.87113	wt_m6a_bcsp
Ranbp9	1.23676	wt_m6a_bcsp
Rap2b	1.70853	wt_m6a_bcsp
Raph1	2.40206	wt_m6a_bcsp
Rasa1	1.86832	wt_m6a_bcsp
Rassf2	1.2596	wt_m6a_bcsp
Rassf8	1.45075	wt_m6a_bcsp
Rbm15	1.75015	wt_m6a_bcsp
Rbm26	2.38299	wt_m6a_bcsp
Rbm27	3.02997	wt_m6a_bcsp
Rbm33	1.64446	wt_m6a_bcsp
Rbx1	2.18164	wt_m6a_bcsp
Rfwd2	2.15375	wt_m6a_bcsp
Rfxap	1.59332	wt_m6a_bcsp
Rgs10	1.46534	wt_m6a_bcsp
Rgs2	2.07799	wt_m6a_bcsp
Ric1	2.564	wt_m6a_bcsp
Rictor	1.33531	wt_m6a_bcsp
Riiad1	1.82737	wt_m6a_bcsp
Rmdn1	1.11743	wt_m6a_bcsp
Rmnd5a	1.416	wt_m6a_bcsp
Rn18s-rs5	2.99886	wt_m6a_bcsp
Rn7sk	1.13228	wt_m6a_bcsp
Rnf11	2.25326	wt_m6a_bcsp
Rnf182	1.83826	wt_m6a_bcsp
Rnf19b	1.46888	wt_m6a_bcsp
Rnf213	1.30086	wt_m6a_bcsp
Rnf217	1.40828	wt_m6a_bcsp
Rock2	2.37166	wt_m6a_bcsp
RP23-174K7.2	2.01805	wt_m6a_bcsp
RP23-218K15.3	1.12968	wt_m6a_bcsp
RP23-285C18.7	1.32552	wt_m6a_bcsp
RP23-413C19.2	2.14776	wt_m6a_bcsp
RP23-78N8.6	1.76128	wt_m6a_bcsp
RP24-252B21.3	1.10485	wt_m6a_bcsp
RP24-344N22.3	1.38181	wt_m6a_bcsp
RP24-439I22.3	2.59629	wt_m6a_bcsp
RP24-88J19.2	1.19929	wt_m6a_bcsp
Rpa3	1.79333	wt_m6a_bcsp
Rpl10	2.57816	wt_m6a_bcsp
Rpl10a	3.12669	wt_m6a_bcsp
Rpl10a-ps1	1.25209	wt_m6a_bcsp
Rpl11	2.68165	wt_m6a_bcsp
Rpl12	2.75958	wt_m6a_bcsp
Rpl13a	1.4986	wt_m6a_bcsp
Rpl14	2.61252	wt_m6a_bcsp
Rpl14-ps1	1.28214	wt_m6a_bcsp
Rpl17	3.241	wt_m6a_bcsp
Rpl17-ps10	1.31855	wt_m6a_bcsp
Rpl18	2.63776	wt_m6a_bcsp
Rpl21	2.4581	wt_m6a_bcsp
Rpl22	2.28694	wt_m6a_bcsp
Rpl22l1	2.97782	wt_m6a_bcsp
Rpl23	2.96407	wt_m6a_bcsp
Rpl23a	2.14575	wt_m6a_bcsp
Rpl23a-ps3	1.25947	wt_m6a_bcsp
Rpl26	2.68515	wt_m6a_bcsp
Rpl27a	2.71745	wt_m6a_bcsp
Rpl28	3.35239	wt_m6a_bcsp
Rpl29	2.95243	wt_m6a_bcsp
Rpl30	2.50761	wt_m6a_bcsp
Rpl31	2.75862	wt_m6a_bcsp
Rpl31-ps8	1.2184	wt_m6a_bcsp
Rpl32	2.54324	wt_m6a_bcsp
Rpl34	2.48103	wt_m6a_bcsp
Rpl35	3.09411	wt_m6a_bcsp
Rpl35a	2.44324	wt_m6a_bcsp
Rpl36	2.43071	wt_m6a_bcsp
Rpl36a	2.49971	wt_m6a_bcsp
Rpl37	3.09809	wt_m6a_bcsp
Rpl37a	2.67078	wt_m6a_bcsp
Rpl38	2.15921	wt_m6a_bcsp
Rpl39	2.56141	wt_m6a_bcsp
Rpl39l	1.33253	wt_m6a_bcsp
Rpl41	2.85423	wt_m6a_bcsp
Rpl5	2.62113	wt_m6a_bcsp
Rpl6	2.45602	wt_m6a_bcsp
Rpl7	2.87733	wt_m6a_bcsp
Rpl7a	2.45882	wt_m6a_bcsp
Rpl8	2.2182	wt_m6a_bcsp
Rpl9	2.41844	wt_m6a_bcsp
Rplp1	2.35359	wt_m6a_bcsp
Rplp2	2.20377	wt_m6a_bcsp
Rpp21	2.20115	wt_m6a_bcsp
Rpp38	1.23699	wt_m6a_bcsp
Rps11	2.62276	wt_m6a_bcsp
Rps11-ps1	1.80377	wt_m6a_bcsp
Rps12	3.4244	wt_m6a_bcsp
Rps13	3.10678	wt_m6a_bcsp
Rps15	2.58213	wt_m6a_bcsp
Rps15a	2.87455	wt_m6a_bcsp
Rps16	2.46732	wt_m6a_bcsp
Rps17	2.75107	wt_m6a_bcsp
Rps19-ps1	1.93674	wt_m6a_bcsp
Rps19-ps2	1.94663	wt_m6a_bcsp
Rps2	2.27102	wt_m6a_bcsp
Rps20	2.59116	wt_m6a_bcsp
Rps21	2.53038	wt_m6a_bcsp
Rps23	2.39698	wt_m6a_bcsp
Rps24	2.65072	wt_m6a_bcsp
Rps25	2.26286	wt_m6a_bcsp
Rps26	3.11329	wt_m6a_bcsp
Rps27	2.73125	wt_m6a_bcsp
Rps27-ps1	1.10467	wt_m6a_bcsp
Rps27a	2.67497	wt_m6a_bcsp
Rps27l	2.28007	wt_m6a_bcsp
Rps27rt	1.27716	wt_m6a_bcsp
Rps29	2.55047	wt_m6a_bcsp
Rps3	2.39934	wt_m6a_bcsp
Rps3a1	2.53381	wt_m6a_bcsp
Rps4x	3.17447	wt_m6a_bcsp
Rps5	2.31659	wt_m6a_bcsp
Rps6ka3	1.59483	wt_m6a_bcsp
Rps7	2.43634	wt_m6a_bcsp
Rps8	3.24247	wt_m6a_bcsp
Rps9	2.00861	wt_m6a_bcsp
Rpsa	2.29185	wt_m6a_bcsp
Rragb	1.10423	wt_m6a_bcsp
Rragc	2.62324	wt_m6a_bcsp
Rsf1	1.60576	wt_m6a_bcsp
Rtn4	1.9555	wt_m6a_bcsp
Ryk	1.74896	wt_m6a_bcsp
S100a1	2.67373	wt_m6a_bcsp
S100a10	2.40998	wt_m6a_bcsp
S100a11	3.14033	wt_m6a_bcsp
S100a13	2.57279	wt_m6a_bcsp
S100a3	1.58363	wt_m6a_bcsp
S100a6	3.66468	wt_m6a_bcsp
S1pr1	1.30803	wt_m6a_bcsp
Sacs	1.47644	wt_m6a_bcsp
Sap18	2.33147	wt_m6a_bcsp
Sart1	1.54942	wt_m6a_bcsp
Saysd1	2.23029	wt_m6a_bcsp
Scaf1	1.64267	wt_m6a_bcsp
Scarf2	2.01309	wt_m6a_bcsp
Scd2	1.6077	wt_m6a_bcsp
Scg5	2.09478	wt_m6a_bcsp
Scml2	1.2283	wt_m6a_bcsp
Scnm1	2.16065	wt_m6a_bcsp
Scrg1	3.53087	wt_m6a_bcsp
Scx	1.33637	wt_m6a_bcsp
Sdhaf3	1.35801	wt_m6a_bcsp
Sdhaf4	1.68655	wt_m6a_bcsp
Sdsl	1.88024	wt_m6a_bcsp
Sec61b	2.30521	wt_m6a_bcsp
Sec61g	2.14657	wt_m6a_bcsp
Secisbp2l	1.21699	wt_m6a_bcsp
Selt	1.505	wt_m6a_bcsp
Sema4b	1.23314	wt_m6a_bcsp
Sema7a	1.18163	wt_m6a_bcsp
Senp6	3.33816	wt_m6a_bcsp
Serf1	2.10882	wt_m6a_bcsp
Serp2	1.1144	wt_m6a_bcsp
Serpine1	3.29248	wt_m6a_bcsp
Setbp1	2.01275	wt_m6a_bcsp
Setd1a	1.1205	wt_m6a_bcsp
Setd7	1.93811	wt_m6a_bcsp
Setdb1	1.12706	wt_m6a_bcsp
Sf3b5	1.9392	wt_m6a_bcsp
Sf3b6	2.55217	wt_m6a_bcsp
Sfmbt2	1.36697	wt_m6a_bcsp
Sfpq	2.3005	wt_m6a_bcsp
Sgpp1	1.2886	wt_m6a_bcsp
Sh3bgrl3	2.40821	wt_m6a_bcsp
Sh3pxd2a	2.0694	wt_m6a_bcsp
Shf	1.33954	wt_m6a_bcsp
Shfm1	2.25059	wt_m6a_bcsp
Shroom4	1.26706	wt_m6a_bcsp
Siah2	1.81373	wt_m6a_bcsp
Sirt1	1.18853	wt_m6a_bcsp
Ski	2.79198	wt_m6a_bcsp
Skil	2.27716	wt_m6a_bcsp
Slc22a23	1.39501	wt_m6a_bcsp
Slc25a23	1.48594	wt_m6a_bcsp
Slc30a1	2.24238	wt_m6a_bcsp
Slc30a4	2.14557	wt_m6a_bcsp
Slc35f3	1.32738	wt_m6a_bcsp
Slc38a6	1.26606	wt_m6a_bcsp
Slc39a10	1.21616	wt_m6a_bcsp
Slc44a3	1.21042	wt_m6a_bcsp
Slc9a1	1.43079	wt_m6a_bcsp
Slf1	1.30518	wt_m6a_bcsp
Slk	2.59287	wt_m6a_bcsp
Smad1	1.64394	wt_m6a_bcsp
Smad4	2.42691	wt_m6a_bcsp
Smap1	1.35742	wt_m6a_bcsp
Smarca5	2.50649	wt_m6a_bcsp
Smc1b	1.20122	wt_m6a_bcsp
Smc2	1.40873	wt_m6a_bcsp
Smg1	1.70663	wt_m6a_bcsp
Smim11	2.18573	wt_m6a_bcsp
Smim4	1.81839	wt_m6a_bcsp
Smim8	1.4776	wt_m6a_bcsp
Sms	1.28162	wt_m6a_bcsp
Smurf2	1.50641	wt_m6a_bcsp
Snhg1	2.73041	wt_m6a_bcsp
Snhg12	1.5853	wt_m6a_bcsp
Snhg18	2.68472	wt_m6a_bcsp
Snhg5	1.55773	wt_m6a_bcsp
Snhg8	1.22996	wt_m6a_bcsp
Snrpb2	1.8331	wt_m6a_bcsp
Snrpc	2.14389	wt_m6a_bcsp
Snrpd1	1.99079	wt_m6a_bcsp
Snrpd2	1.85856	wt_m6a_bcsp
Snrpe	1.80434	wt_m6a_bcsp
Snrpg	2.81124	wt_m6a_bcsp
Sobp	1.6429	wt_m6a_bcsp
Son	3.34389	wt_m6a_bcsp
Sorcs2	1.83029	wt_m6a_bcsp
Sos1	1.76597	wt_m6a_bcsp
Sp1	2.1528	wt_m6a_bcsp
Spag16	1.17039	wt_m6a_bcsp
Spag17	1.10897	wt_m6a_bcsp
Spcs1	2.72262	wt_m6a_bcsp
Sppl3	1.42362	wt_m6a_bcsp
Spred1	2.18515	wt_m6a_bcsp
Spry2	2.70197	wt_m6a_bcsp
Sptan1	2.31826	wt_m6a_bcsp
Sptbn1	2.2773	wt_m6a_bcsp
Srek1ip1	1.77835	wt_m6a_bcsp
Srgn	1.22258	wt_m6a_bcsp
Srp19	1.88722	wt_m6a_bcsp
Ssbp3	1.93645	wt_m6a_bcsp
Ssfa2	1.1332	wt_m6a_bcsp
Ssr4	2.17702	wt_m6a_bcsp
St8sia4	1.44432	wt_m6a_bcsp
Stk4	1.45504	wt_m6a_bcsp
Stmnd1	1.76409	wt_m6a_bcsp
Stra13	2.21594	wt_m6a_bcsp
Sub1	2.37681	wt_m6a_bcsp
Suco	2.06247	wt_m6a_bcsp
Supt16	1.574	wt_m6a_bcsp
Supt4a	2.10661	wt_m6a_bcsp
Suz12	1.2926	wt_m6a_bcsp
Svil	1.62283	wt_m6a_bcsp
Swt1	1.78202	wt_m6a_bcsp
Sympk	1.75043	wt_m6a_bcsp
Taf10	1.53554	wt_m6a_bcsp
Taf7	2.33272	wt_m6a_bcsp
Tbc1d2b	1.17669	wt_m6a_bcsp
Tbc1d32	1.39284	wt_m6a_bcsp
Tbc1d8b	1.29717	wt_m6a_bcsp
Tbca	1.76716	wt_m6a_bcsp
Tceb2	2.83815	wt_m6a_bcsp
Tcf7l1	2.56193	wt_m6a_bcsp
Tcp11l1	1.76902	wt_m6a_bcsp
Tead1	1.90613	wt_m6a_bcsp
Tenm3	1.53334	wt_m6a_bcsp
Tfb1m	1.28772	wt_m6a_bcsp
Tgfbr1	1.40629	wt_m6a_bcsp
Tial1	1.7815	wt_m6a_bcsp
Tigd2	1.4478	wt_m6a_bcsp
Timm10	1.83797	wt_m6a_bcsp
Timm8b	2.34503	wt_m6a_bcsp
Timp1	2.1087	wt_m6a_bcsp
Timp2	2.58988	wt_m6a_bcsp
Tjp1	1.73758	wt_m6a_bcsp
Tle4	1.50123	wt_m6a_bcsp
Tlk2	1.58722	wt_m6a_bcsp
Tma7	2.47593	wt_m6a_bcsp
Tmcc1	2.11875	wt_m6a_bcsp
Tmem126a	2.16956	wt_m6a_bcsp
Tmem126b	1.44481	wt_m6a_bcsp
Tmem131	1.67713	wt_m6a_bcsp
Tmem165	1.84269	wt_m6a_bcsp
Tmem167	3.06594	wt_m6a_bcsp
Tmem189	1.10303	wt_m6a_bcsp
Tmem212	1.11387	wt_m6a_bcsp
Tmem216	1.79717	wt_m6a_bcsp
Tmem251	2.77195	wt_m6a_bcsp
Tmem256	2.02642	wt_m6a_bcsp
Tmem261	1.99771	wt_m6a_bcsp
Tmem29	1.99905	wt_m6a_bcsp
Tmem60	2.06003	wt_m6a_bcsp
Tmem65	2.08833	wt_m6a_bcsp
Tmigd1	1.2646	wt_m6a_bcsp
Tmprss13	1.18589	wt_m6a_bcsp
Tmsb10	2.53916	wt_m6a_bcsp
Tmsb15b1	1.13614	wt_m6a_bcsp
Tmsb4x	3.04386	wt_m6a_bcsp
Tnfrsf14	1.16664	wt_m6a_bcsp
Tnfrsf23	1.39204	wt_m6a_bcsp
Tnfsf10	1.52381	wt_m6a_bcsp
Tnmd	2.08146	wt_m6a_bcsp
Tnrc6a	1.77206	wt_m6a_bcsp
Tomm7	1.6089	wt_m6a_bcsp
Toporsos	2.02243	wt_m6a_bcsp
Tpmt	1.19623	wt_m6a_bcsp
Tpt1	3.76818	wt_m6a_bcsp
Tpt1-ps3	2.40548	wt_m6a_bcsp
Trac	1.11658	wt_m6a_bcsp
Tram2	2.38658	wt_m6a_bcsp
Trappc1	1.90162	wt_m6a_bcsp
Trim41	1.11072	wt_m6a_bcsp
Trio	1.59117	wt_m6a_bcsp
Trip11	1.69234	wt_m6a_bcsp
Trmt13	1.24006	wt_m6a_bcsp
Tro	2.28593	wt_m6a_bcsp
Trp53inp1	1.46039	wt_m6a_bcsp
Tspan8	1.10982	wt_m6a_bcsp
Ttc28	1.604	wt_m6a_bcsp
Ttc32	1.18963	wt_m6a_bcsp
Ttll7	1.14397	wt_m6a_bcsp
Ttn	1.13823	wt_m6a_bcsp
Ttyh2	2.68167	wt_m6a_bcsp
Tubb5	3.34722	wt_m6a_bcsp
Tusc1	1.69558	wt_m6a_bcsp
Twist1	1.88988	wt_m6a_bcsp
Txn1	2.58209	wt_m6a_bcsp
Txndc17	2.24983	wt_m6a_bcsp
U2surp	2.25154	wt_m6a_bcsp
Uba7	1.18846	wt_m6a_bcsp
Ube2q1	1.46209	wt_m6a_bcsp
Ube2r2	2.28912	wt_m6a_bcsp
Ube3a	1.6861	wt_m6a_bcsp
Ubl5	2.20085	wt_m6a_bcsp
Uchl4	1.10723	wt_m6a_bcsp
Ugcg	1.52049	wt_m6a_bcsp
Uhrf2	1.52154	wt_m6a_bcsp
Upp2	1.72551	wt_m6a_bcsp
Uqcc2	1.67444	wt_m6a_bcsp
Uqcc3	2.09358	wt_m6a_bcsp
Uqcr10	2.5804	wt_m6a_bcsp
Uqcrb	2.94142	wt_m6a_bcsp
Uqcrh	3.19247	wt_m6a_bcsp
Uqcrq	2.08199	wt_m6a_bcsp
Urah	1.60721	wt_m6a_bcsp
Usf2	1.48856	wt_m6a_bcsp
Usmg5	2.50865	wt_m6a_bcsp
Usp25	1.69237	wt_m6a_bcsp
Usp46	1.15494	wt_m6a_bcsp
Usp7	1.84308	wt_m6a_bcsp
Uvssa	2.05331	wt_m6a_bcsp
Uxt	1.53648	wt_m6a_bcsp
Vcan	1.12407	wt_m6a_bcsp
Vegfa	3.27303	wt_m6a_bcsp
Vim	1.92115	wt_m6a_bcsp
Vkorc1	1.99278	wt_m6a_bcsp
Vps13a	1.11512	wt_m6a_bcsp
Wbp5	2.86519	wt_m6a_bcsp
Wdr44	1.68654	wt_m6a_bcsp
Wdr46-ps	1.56163	wt_m6a_bcsp
Wdr7	2.26375	wt_m6a_bcsp
Wdr76	1.4385	wt_m6a_bcsp
Wdr83os	2.17118	wt_m6a_bcsp
WDR97	1.9607	wt_m6a_bcsp
Whamm	1.12142	wt_m6a_bcsp
Wnk1	2.33315	wt_m6a_bcsp
Wrn	1.29272	wt_m6a_bcsp
Wtip	1.46493	wt_m6a_bcsp
Wwp1	1.34811	wt_m6a_bcsp
Xirp2	2.60456	wt_m6a_bcsp
Xylt1	2.60237	wt_m6a_bcsp
Yap1	1.50447	wt_m6a_bcsp
Ybx3	2.33511	wt_m6a_bcsp
Yes1	1.69946	wt_m6a_bcsp
Ythdf1	2.14681	wt_m6a_bcsp
Zbtb34	1.19417	wt_m6a_bcsp
Zbtb39	1.20363	wt_m6a_bcsp
Zbtb44	1.52601	wt_m6a_bcsp
Zbtb8os	1.34014	wt_m6a_bcsp
Zcchc14	2.30186	wt_m6a_bcsp
Zcchc24	1.56718	wt_m6a_bcsp
Zdbf2	1.47596	wt_m6a_bcsp
Zer1	1.59999	wt_m6a_bcsp
Zfhx3	2.03812	wt_m6a_bcsp
Zfhx4	2.93319	wt_m6a_bcsp
Zfos1	2.28485	wt_m6a_bcsp
Zfp106	1.83044	wt_m6a_bcsp
Zfp275	1.37395	wt_m6a_bcsp
Zfp318	1.49766	wt_m6a_bcsp
Zfp362	1.17337	wt_m6a_bcsp
Zfp36l1	2.42617	wt_m6a_bcsp
Zfp36l1-ps	1.10462	wt_m6a_bcsp
Zfp503	1.71873	wt_m6a_bcsp
Zfp507	1.24472	wt_m6a_bcsp
Zfp511	1.36507	wt_m6a_bcsp
Zfp512b	1.18391	wt_m6a_bcsp
Zfp513	1.19815	wt_m6a_bcsp
Zfp516	1.25629	wt_m6a_bcsp
Zfp518a	1.81163	wt_m6a_bcsp
Zfp532	1.11017	wt_m6a_bcsp
Zfp560	2.53589	wt_m6a_bcsp
Zfp62	1.16096	wt_m6a_bcsp
Zfp644	2.29133	wt_m6a_bcsp
Zfp691	1.66701	wt_m6a_bcsp
Zfp704	1.49055	wt_m6a_bcsp
Zfp729a	1.29133	wt_m6a_bcsp
Zfp746	1.14294	wt_m6a_bcsp
Zfp770	1.23704	wt_m6a_bcsp
Zfp931	1.58662	wt_m6a_bcsp
Zfp950	1.44874	wt_m6a_bcsp
Zfp959	1.45136	wt_m6a_bcsp
Zfyve9	1.46297	wt_m6a_bcsp
Zim1	1.86943	wt_m6a_bcsp
Zkscan1	1.63547	wt_m6a_bcsp
Zmym4	1.25339	wt_m6a_bcsp
Zmynd19	1.10351	wt_m6a_bcsp
Znhit3	1.64214	wt_m6a_bcsp
Znrd1	2.83467	wt_m6a_bcsp
Znrf2	1.74785	wt_m6a_bcsp
Znrf3	3.14351	wt_m6a_bcsp
Zpbp	1.26834	wt_m6a_bcsp
Zscan26	2.65097	wt_m6a_bcsp
Zxdb	1.60356	wt_m6a_bcsp
Zyg11b	1.30177	wt_m6a_bcsp

## Sheet: PCP 2170 m6A mRNA
gene	m6A level	cluster
0610009B22Rik	2.16244	wt_m6a_PCP
0610009L18Rik	1.33345	wt_m6a_PCP
0610011F06Rik	1.11992	wt_m6a_PCP
0610012G03Rik	1.37627	wt_m6a_PCP
2024-03-01	1.14596	wt_m6a_PCP
1110001J03Rik	2.36236	wt_m6a_PCP
1110002E22Rik	1.13914	wt_m6a_PCP
1110006O24Rik	1.12403	wt_m6a_PCP
1110008P14Rik	1.58333	wt_m6a_PCP
1110017D15Rik	0.939899	wt_m6a_PCP
1110019D14Rik	0.925837	wt_m6a_PCP
1110020A21Rik	1.52643	wt_m6a_PCP
1110032A03Rik	1.31093	wt_m6a_PCP
1110034G24Rik	1.91122	wt_m6a_PCP
1110038B12Rik	1.37525	wt_m6a_PCP
1110046J04Rik	1.4363	wt_m6a_PCP
1110059G10Rik	1.78947	wt_m6a_PCP
1190007I07Rik	1.24168	wt_m6a_PCP
1300002E11Rik	1.40327	wt_m6a_PCP
1500009L16Rik	1.52938	wt_m6a_PCP
1500011B03Rik	1.34671	wt_m6a_PCP
1500011K16Rik	1.5977	wt_m6a_PCP
1500015O10Rik	2.77109	wt_m6a_PCP
1500026H17Rik	1.53558	wt_m6a_PCP
1700003G18Rik	0.991531	wt_m6a_PCP
1700022I11Rik	0.891033	wt_m6a_PCP
1700026L06Rik	1.55927	wt_m6a_PCP
1700049E15Rik	1.13917	wt_m6a_PCP
1700084E18Rik	0.973674	wt_m6a_PCP
1700086L19Rik	1.85835	wt_m6a_PCP
1700086P04Rik	1.05827	wt_m6a_PCP
1700109K24Rik	1.28444	wt_m6a_PCP
1700120C14Rik	1.93297	wt_m6a_PCP
1810011O10Rik	1.6315	wt_m6a_PCP
1810022K09Rik	3.5592	wt_m6a_PCP
1810024B03Rik	1.64804	wt_m6a_PCP
1810026B05Rik	1.34812	wt_m6a_PCP
1810037I17Rik	2.90044	wt_m6a_PCP
1810043H04Rik	1.65423	wt_m6a_PCP
1810044D09Rik	1.57766	wt_m6a_PCP
1810058I24Rik	2.58682	wt_m6a_PCP
1810059C17Rik	1.09615	wt_m6a_PCP
2010001A14Rik	1.07258	wt_m6a_PCP
2010107E04Rik	4.24884	wt_m6a_PCP
2010110K18Rik	1.00846	wt_m6a_PCP
2010204K13Rik	1.61938	wt_m6a_PCP
2210013O21Rik	1.7922	wt_m6a_PCP
2310001H17Rik	1.36119	wt_m6a_PCP
2310009A05Rik	2.06417	wt_m6a_PCP
2310009B15Rik	2.0034	wt_m6a_PCP
2310010J17Rik	1.54345	wt_m6a_PCP
2310035C23Rik	1.62052	wt_m6a_PCP
2310039H08Rik	2.23681	wt_m6a_PCP
2410006H16Rik	2.6894	wt_m6a_PCP
2410015M20Rik	2.61608	wt_m6a_PCP
2410080I02Rik	0.978291	wt_m6a_PCP
2610020C07Rik	1.43482	wt_m6a_PCP
2610037D02Rik	2.03776	wt_m6a_PCP
2610203C20Rik	2.52774	wt_m6a_PCP
2700060E02Rik	2.14174	wt_m6a_PCP
2700062C07Rik	1.25637	wt_m6a_PCP
2700078F05Rik	1.98593	wt_m6a_PCP
2700081O15Rik	1.06541	wt_m6a_PCP
2700094K13Rik	1.88906	wt_m6a_PCP
2700099C18Rik	1.17386	wt_m6a_PCP
2810025M15Rik	1.44738	wt_m6a_PCP
2810403D21Rik	1.34464	wt_m6a_PCP
2810407A14Rik	1.92625	wt_m6a_PCP
2810417H13Rik	0.909728	wt_m6a_PCP
2810428I15Rik	1.47584	wt_m6a_PCP
2810428J06Rik	1.23876	wt_m6a_PCP
2810442N19Rik	0.896998	wt_m6a_PCP
2810474O19Rik	1.1892	wt_m6a_PCP
2900005J15Rik	0.894742	wt_m6a_PCP
2900076A07Rik	1.03552	wt_m6a_PCP
2024-03-03	1.00061	wt_m6a_PCP
3010001F23Rik	1.24494	wt_m6a_PCP
3110009E18Rik	1.10978	wt_m6a_PCP
3110056K07Rik	1.19891	wt_m6a_PCP
3110079O15Rik	3.2242	wt_m6a_PCP
3110080O07Rik	0.942597	wt_m6a_PCP
3300005D01Rik	0.903558	wt_m6a_PCP
3830403N18Rik	1.05491	wt_m6a_PCP
4631405J19Rik	1.35163	wt_m6a_PCP
4633401B06Rik	1.08518	wt_m6a_PCP
4732419C18Rik	0.978042	wt_m6a_PCP
4833421G17Rik	1.13962	wt_m6a_PCP
4833422C13Rik	0.940109	wt_m6a_PCP
4930403P22Rik	0.961697	wt_m6a_PCP
4930443O20Rik	1.11808	wt_m6a_PCP
4930512B01Rik	1.74898	wt_m6a_PCP
4930520O04Rik	0.895878	wt_m6a_PCP
4930565N06Rik	1.56683	wt_m6a_PCP
4930578M01Rik	1.19884	wt_m6a_PCP
4930589L23Rik	1.26766	wt_m6a_PCP
4930594M22Rik	1.13423	wt_m6a_PCP
4931406C07Rik	1.70942	wt_m6a_PCP
4931406P16Rik	1.22099	wt_m6a_PCP
4933400C23Rik	1.96172	wt_m6a_PCP
4933400F21Rik	1.09471	wt_m6a_PCP
4933405D12Rik	0.950801	wt_m6a_PCP
4933412L11Rik	0.921335	wt_m6a_PCP
4933415A04Rik	1.03779	wt_m6a_PCP
4933417E11Rik	1.1178	wt_m6a_PCP
4933425D22Rik	1.24637	wt_m6a_PCP
4933428G20Rik	0.943267	wt_m6a_PCP
4933430I17Rik	0.975361	wt_m6a_PCP
5330406M23Rik	1.39584	wt_m6a_PCP
5330439K02Rik	0.910213	wt_m6a_PCP
5430405H02Rik	1.11047	wt_m6a_PCP
5430416N02Rik	0.942666	wt_m6a_PCP
5530601H04Rik	1.20181	wt_m6a_PCP
5730508B09Rik	1.08776	wt_m6a_PCP
5930420M18Rik	1.09177	wt_m6a_PCP
6030400A10Rik	1.9244	wt_m6a_PCP
6330403L08Rik	1.42904	wt_m6a_PCP
6330549D23Rik	1.46132	wt_m6a_PCP
6330562C20Rik	0.96308	wt_m6a_PCP
6430573P05Rik	0.945278	wt_m6a_PCP
6720427I07Rik	1.10701	wt_m6a_PCP
6720464F23Rik	0.980474	wt_m6a_PCP
7330423F06Rik	1.11062	wt_m6a_PCP
7530428D23Rik	0.988452	wt_m6a_PCP
8030462N17Rik	3.05436	wt_m6a_PCP
8430423G03Rik	0.926776	wt_m6a_PCP
9130230N09Rik	1.00207	wt_m6a_PCP
9230105E05Rik	1.56828	wt_m6a_PCP
9230112E08Rik	1.06173	wt_m6a_PCP
9230114K14Rik	0.9824	wt_m6a_PCP
9330020H09Rik	1.06274	wt_m6a_PCP
9330136K24Rik	1.06879	wt_m6a_PCP
9330160F10Rik	1.22393	wt_m6a_PCP
9330175E14Rik	0.920219	wt_m6a_PCP
9430034N14Rik	1.22274	wt_m6a_PCP
9430091E24Rik	0.927197	wt_m6a_PCP
9530046B11Rik	0.905741	wt_m6a_PCP
9530086O07Rik	1.19924	wt_m6a_PCP
9930021J03Rik	1.37133	wt_m6a_PCP
A230065H16Rik	1.22176	wt_m6a_PCP
A230087F16Rik	1.3239	wt_m6a_PCP
A3galt2	0.954546	wt_m6a_PCP
A530016L24Rik	1.39847	wt_m6a_PCP
A630014C17Rik	0.935488	wt_m6a_PCP
A930004J17Rik	2.03707	wt_m6a_PCP
A930005H10Rik	1.01015	wt_m6a_PCP
A930005N03Rik	1.01673	wt_m6a_PCP
A930029G22Rik	1.06532	wt_m6a_PCP
A930032L01Rik	0.99242	wt_m6a_PCP
AA465934	1.163	wt_m6a_PCP
Aamdc	1.36664	wt_m6a_PCP
Abca5	1.33253	wt_m6a_PCP
Abca8a	1.07889	wt_m6a_PCP
Abhd2	3.19471	wt_m6a_PCP
Abi3bp	1.48476	wt_m6a_PCP
Abl2	1.94163	wt_m6a_PCP
Abracl	1.87083	wt_m6a_PCP
Acot13	1.97526	wt_m6a_PCP
Acot2	2.84942	wt_m6a_PCP
Acsl4	1.56644	wt_m6a_PCP
Actb	1.77074	wt_m6a_PCP
Acyp1	1.32168	wt_m6a_PCP
Adamts12	2.23412	wt_m6a_PCP
Adamts9	1.905	wt_m6a_PCP
Adat2	1.44393	wt_m6a_PCP
Adgrf5	1.26898	wt_m6a_PCP
Adgrl1	3.23237	wt_m6a_PCP
Adra2a	1.43977	wt_m6a_PCP
Aebp2	1.60931	wt_m6a_PCP
Agap1	1.42276	wt_m6a_PCP
Agbl3	0.894336	wt_m6a_PCP
Agfg1	1.28463	wt_m6a_PCP
Ago2	1.2688	wt_m6a_PCP
Ahnak	1.63375	wt_m6a_PCP
AI413582	1.63473	wt_m6a_PCP
AI646519	1.03281	wt_m6a_PCP
Aimp1	1.3602	wt_m6a_PCP
Akap5	0.896437	wt_m6a_PCP
Akt3	1.03674	wt_m6a_PCP
Alox8	1.70768	wt_m6a_PCP
Ammecr1	1.70819	wt_m6a_PCP
Amt	2.20444	wt_m6a_PCP
Anapc10	1.96874	wt_m6a_PCP
Anapc11	1.69613	wt_m6a_PCP
Anapc13	2.79987	wt_m6a_PCP
Angptl1	2.19451	wt_m6a_PCP
Ankrd13a	1.37266	wt_m6a_PCP
Ankrd17	2.37399	wt_m6a_PCP
Ankrd50	1.38393	wt_m6a_PCP
Ankub1	0.96685	wt_m6a_PCP
Anp32a	1.96282	wt_m6a_PCP
Antxr1	2.0674	wt_m6a_PCP
Aoc3	1.15321	wt_m6a_PCP
Aox1	1.16957	wt_m6a_PCP
Apbb1ip	1.44038	wt_m6a_PCP
Apc	1.71916	wt_m6a_PCP
Apod	1.48658	wt_m6a_PCP
Apol7d	0.972397	wt_m6a_PCP
Apold1	2.22913	wt_m6a_PCP
Apoo	1.44463	wt_m6a_PCP
Apopt1	1.66429	wt_m6a_PCP
Arfgef1	2.20383	wt_m6a_PCP
Arglu1	2.19308	wt_m6a_PCP
Arhgap21	1.43798	wt_m6a_PCP
Arhgap32	1.14844	wt_m6a_PCP
Arhgef12	1.93233	wt_m6a_PCP
Arid1a	1.98585	wt_m6a_PCP
Arid1b	2.09306	wt_m6a_PCP
Arid5b	1.4134	wt_m6a_PCP
Armc2	1.18108	wt_m6a_PCP
Armcx4	1.16713	wt_m6a_PCP
Arpp19	1.55139	wt_m6a_PCP
Asb14	0.959567	wt_m6a_PCP
Asb16	1.23099	wt_m6a_PCP
Ascc3	1.53192	wt_m6a_PCP
Asnsd1	1.34774	wt_m6a_PCP
Aspn	1.78456	wt_m6a_PCP
Asxl3	1.16424	wt_m6a_PCP
Atcayos	1.40704	wt_m6a_PCP
Atf7ip2	1.49777	wt_m6a_PCP
Atm	1.39611	wt_m6a_PCP
Atn1	1.67672	wt_m6a_PCP
Atox1	3.47786	wt_m6a_PCP
Atp11a	1.47937	wt_m6a_PCP
Atp13a3	1.46737	wt_m6a_PCP
Atp2a2	1.93316	wt_m6a_PCP
Atp2c2	1.19351	wt_m6a_PCP
Atp5e	3.46439	wt_m6a_PCP
Atp5g1	2.83213	wt_m6a_PCP
Atp5g2	2.73211	wt_m6a_PCP
Atp5g3	2.55972	wt_m6a_PCP
Atp5h	2.49298	wt_m6a_PCP
Atp5j	2.51342	wt_m6a_PCP
Atp5j2	3.44626	wt_m6a_PCP
Atp5k	3.70972	wt_m6a_PCP
Atp5l	3.12535	wt_m6a_PCP
Atp5l2-ps	0.984823	wt_m6a_PCP
Atp5o	2.50662	wt_m6a_PCP
Atp6ap1l	1.33941	wt_m6a_PCP
Atp6v0e	2.66613	wt_m6a_PCP
Atp6v1f	2.37229	wt_m6a_PCP
Atp8a2	1.4086	wt_m6a_PCP
Atpif1	2.58054	wt_m6a_PCP
Atraid	1.12102	wt_m6a_PCP
Atxn7l3	1.76946	wt_m6a_PCP
AU020206	1.07551	wt_m6a_PCP
Aven	1.62076	wt_m6a_PCP
AW112010	1.61368	wt_m6a_PCP
Axdnd1	0.986409	wt_m6a_PCP
B230307C23Rik	1.00908	wt_m6a_PCP
B230369F24Rik	1.62585	wt_m6a_PCP
B2m	2.62026	wt_m6a_PCP
B330016D10Rik	0.919049	wt_m6a_PCP
B4galt1	2.2016	wt_m6a_PCP
B630005N14Rik	0.94798	wt_m6a_PCP
Bach1	1.52572	wt_m6a_PCP
Bahcc1	1.22644	wt_m6a_PCP
Banf1	1.83953	wt_m6a_PCP
Barx2	0.906037	wt_m6a_PCP
Basp1	1.3814	wt_m6a_PCP
Baz1a	1.50049	wt_m6a_PCP
BB218582	0.893175	wt_m6a_PCP
Bbip1	1.44721	wt_m6a_PCP
BC005537	2.50132	wt_m6a_PCP
BC028528	1.26422	wt_m6a_PCP
BC030336	2.11645	wt_m6a_PCP
BC085271	0.897445	wt_m6a_PCP
Bcas3os1	1.04522	wt_m6a_PCP
Bcl2l2	1.46591	wt_m6a_PCP
Bcl6	1.56067	wt_m6a_PCP
Bglap	1.73067	wt_m6a_PCP
Bglap2	2.26365	wt_m6a_PCP
Bglap3	2.37111	wt_m6a_PCP
Bhlhe41	1.16613	wt_m6a_PCP
Birc6	2.6834	wt_m6a_PCP
Bloc1s1	1.13664	wt_m6a_PCP
Bloc1s6os	1.50698	wt_m6a_PCP
Blvrb	1.32408	wt_m6a_PCP
Bmp2k	2.68145	wt_m6a_PCP
Bmpr2	2.1855	wt_m6a_PCP
Bola1	1.2741	wt_m6a_PCP
Bola2	3.07544	wt_m6a_PCP
Bola3	1.78765	wt_m6a_PCP
Boll	1.30339	wt_m6a_PCP
Borcs7	1.7055	wt_m6a_PCP
Bptf	1.45033	wt_m6a_PCP
Brd1	2.47279	wt_m6a_PCP
Bri3	1.64757	wt_m6a_PCP
Brk1	1.70056	wt_m6a_PCP
Brpf3	1.80188	wt_m6a_PCP
Brwd3	1.6963	wt_m6a_PCP
Btbd7	1.47122	wt_m6a_PCP
Btf3	2.38474	wt_m6a_PCP
Bud31	1.65445	wt_m6a_PCP
Bvht	0.981162	wt_m6a_PCP
C030013C21Rik	0.96882	wt_m6a_PCP
C130023A14Rik	1.05333	wt_m6a_PCP
C130074G19Rik	1.84327	wt_m6a_PCP
C130075A20Rik	1.93602	wt_m6a_PCP
C1galt1	1.2119	wt_m6a_PCP
C1qtnf4	1.07117	wt_m6a_PCP
C230004F18Rik	1.30267	wt_m6a_PCP
C230031I18Rik	1.42507	wt_m6a_PCP
C430049B03Rik	1.13299	wt_m6a_PCP
C530043K16Rik	1.45301	wt_m6a_PCP
C530044C16Rik	0.901581	wt_m6a_PCP
C5ar2	1.75379	wt_m6a_PCP
C87436	1.13313	wt_m6a_PCP
C920021L13Rik	1.20279	wt_m6a_PCP
Cab39	2.02403	wt_m6a_PCP
Cacna1c	1.2048	wt_m6a_PCP
Cacna2d3	1.02155	wt_m6a_PCP
Cadps2	1.66493	wt_m6a_PCP
Calml4	1.15399	wt_m6a_PCP
Camk2n2	0.975239	wt_m6a_PCP
Camta1	2.25017	wt_m6a_PCP
Car5b	1.2479	wt_m6a_PCP
Card19	1.57371	wt_m6a_PCP
Cbr2	0.985889	wt_m6a_PCP
Cbs	1.15633	wt_m6a_PCP
Cbx1	1.50294	wt_m6a_PCP
Cbx3	2.11103	wt_m6a_PCP
Cbx4	1.03229	wt_m6a_PCP
Ccdc12	1.51054	wt_m6a_PCP
Ccdc146	1.18501	wt_m6a_PCP
Ccdc163	0.928171	wt_m6a_PCP
Ccdc73	0.968646	wt_m6a_PCP
Ccdc85c	2.00234	wt_m6a_PCP
Cck	1.33763	wt_m6a_PCP
Ccl11	1.003	wt_m6a_PCP
Ccl2	1.32017	wt_m6a_PCP
Ccl20	1.35952	wt_m6a_PCP
Ccl27a	0.890702	wt_m6a_PCP
Ccl27b	1.08293	wt_m6a_PCP
Ccl5	0.908291	wt_m6a_PCP
Ccl7	1.50197	wt_m6a_PCP
Ccnb2	1.74956	wt_m6a_PCP
Ccnb2-ps	1.1993	wt_m6a_PCP
Ccni	1.68606	wt_m6a_PCP
Ccpg1os	1.50903	wt_m6a_PCP
Cd24a	1.73216	wt_m6a_PCP
Cd302	1.40212	wt_m6a_PCP
Cda	0.903591	wt_m6a_PCP
Cdc42bpa	1.23315	wt_m6a_PCP
Cdc42ep5	1.56569	wt_m6a_PCP
Cdc73	1.86236	wt_m6a_PCP
Cdk13	1.6081	wt_m6a_PCP
Cdk14	2.22746	wt_m6a_PCP
Cdk6	1.9943	wt_m6a_PCP
Cdkal1	1.44265	wt_m6a_PCP
Cdkl1	1.0959	wt_m6a_PCP
Cdkl5	1.24627	wt_m6a_PCP
Cdkn1b	2.54351	wt_m6a_PCP
Cdkn3	1.68138	wt_m6a_PCP
Cdr2	0.926115	wt_m6a_PCP
Cebpa	1.16934	wt_m6a_PCP
Cebpzos	1.87908	wt_m6a_PCP
Cecr2	1.26066	wt_m6a_PCP
Celf4	1.51653	wt_m6a_PCP
Cenpb	2.60151	wt_m6a_PCP
Cenph	2.04931	wt_m6a_PCP
Cenpk	1.48361	wt_m6a_PCP
Cenpp	1.02692	wt_m6a_PCP
Cenpw	2.62562	wt_m6a_PCP
Cep164	1.23834	wt_m6a_PCP
Cfap53	1.29758	wt_m6a_PCP
Cfap57	1.05056	wt_m6a_PCP
Cfap70	1.02802	wt_m6a_PCP
Chchd1	2.62212	wt_m6a_PCP
Chchd2	1.84554	wt_m6a_PCP
Chchd5	1.14537	wt_m6a_PCP
Chchd7	1.67062	wt_m6a_PCP
Chd3os	1.11792	wt_m6a_PCP
Chd4	1.52279	wt_m6a_PCP
Chml	1.01613	wt_m6a_PCP
Chmp4b	1.6416	wt_m6a_PCP
Chrna1	1.15907	wt_m6a_PCP
Chrna1os	0.952169	wt_m6a_PCP
Chrnb2	0.892728	wt_m6a_PCP
Chsy1	1.68835	wt_m6a_PCP
Churc1	2.00979	wt_m6a_PCP
Cib1	1.29631	wt_m6a_PCP
Cib2	1.38617	wt_m6a_PCP
Cic	1.39001	wt_m6a_PCP
Cisd1	1.9181	wt_m6a_PCP
Cisd3	1.11091	wt_m6a_PCP
Cklf	1.09987	wt_m6a_PCP
Cks1b	2.46219	wt_m6a_PCP
Cks2	2.99674	wt_m6a_PCP
Clcn5	1.30408	wt_m6a_PCP
Clint1	2.16923	wt_m6a_PCP
Clk2	1.06253	wt_m6a_PCP
Clmn	1.20485	wt_m6a_PCP
Cmbl	1.08611	wt_m6a_PCP
Cmc1	1.06463	wt_m6a_PCP
Cmc2	1.44043	wt_m6a_PCP
Cmc4	0.889378	wt_m6a_PCP
Cmtm4	1.61468	wt_m6a_PCP
Cnih4	2.87982	wt_m6a_PCP
Cnnm3	1.33619	wt_m6a_PCP
Cnot6	2.14129	wt_m6a_PCP
Cnot6l	1.384	wt_m6a_PCP
Coa3	1.24788	wt_m6a_PCP
Cobl	0.986173	wt_m6a_PCP
Col10a1	1.70225	wt_m6a_PCP
Col12a1	2.23677	wt_m6a_PCP
Col14a1	1.55853	wt_m6a_PCP
Col23a1	1.19338	wt_m6a_PCP
Col27a1	2.05818	wt_m6a_PCP
Col6a3	1.72513	wt_m6a_PCP
Commd3	1.5958	wt_m6a_PCP
Commd6	1.55504	wt_m6a_PCP
Cox14	2.11049	wt_m6a_PCP
Cox16	2.25528	wt_m6a_PCP
Cox20-ps	1.0483	wt_m6a_PCP
Cox4i1	2.43657	wt_m6a_PCP
Cox4i2	1.67577	wt_m6a_PCP
Cox5a	2.79668	wt_m6a_PCP
Cox5b	2.82468	wt_m6a_PCP
Cox6a1	3.05877	wt_m6a_PCP
Cox6b1	3.70505	wt_m6a_PCP
Cox6b2	1.46601	wt_m6a_PCP
Cox6c	3.63794	wt_m6a_PCP
Cox7a1	1.33864	wt_m6a_PCP
Cox7a2	4.02021	wt_m6a_PCP
Cox7b	3.6673	wt_m6a_PCP
Cox7c	3.56468	wt_m6a_PCP
Cox8a	3.69108	wt_m6a_PCP
Cp	1.35519	wt_m6a_PCP
Cpa2	1.1663	wt_m6a_PCP
Cpd	1.23421	wt_m6a_PCP
Cpeb4	1.99195	wt_m6a_PCP
Cpne3	1.64009	wt_m6a_PCP
Cpne9	1.23244	wt_m6a_PCP
Crabp1	1.71201	wt_m6a_PCP
Crebbp	1.55791	wt_m6a_PCP
Crebl2	1.34969	wt_m6a_PCP
Crebzf	1.51076	wt_m6a_PCP
Crim1	2.35696	wt_m6a_PCP
Crip1	3.35407	wt_m6a_PCP
Cript	1.81008	wt_m6a_PCP
Cryab	1.43977	wt_m6a_PCP
Crygn	1.10392	wt_m6a_PCP
Csnk1g2	1.41107	wt_m6a_PCP
Csnk2a2	2.74122	wt_m6a_PCP
Csnk2b	2.04614	wt_m6a_PCP
Cspg5	1.18192	wt_m6a_PCP
Csrp2	1.36176	wt_m6a_PCP
Cst3	1.18161	wt_m6a_PCP
Cstb	3.06887	wt_m6a_PCP
Ctcfl	1.28707	wt_m6a_PCP
Ctdnep1	1.61287	wt_m6a_PCP
Ctdspl	1.87343	wt_m6a_PCP
Ctf2	0.904854	wt_m6a_PCP
Ctnnd1	1.09616	wt_m6a_PCP
Cul3	2.2589	wt_m6a_PCP
Cuta	2.24916	wt_m6a_PCP
Cxcl10	1.51503	wt_m6a_PCP
Cxcl2	1.87958	wt_m6a_PCP
Cxcl9	1.41758	wt_m6a_PCP
Cyb5a	1.95324	wt_m6a_PCP
Cyba	1.62227	wt_m6a_PCP
Cycs	1.16714	wt_m6a_PCP
Cyp2u1	1.32388	wt_m6a_PCP
Cyp4f17	0.919059	wt_m6a_PCP
D130007C19Rik	1.55113	wt_m6a_PCP
D130019J16Rik	1.38343	wt_m6a_PCP
D17H6S53E	1.42337	wt_m6a_PCP
D330023K18Rik	1.63587	wt_m6a_PCP
D330025C20Rik	1.2181	wt_m6a_PCP
D430013B06Rik	1.05222	wt_m6a_PCP
D530018E20Rik	2.72211	wt_m6a_PCP
D630033O11Rik	1.51467	wt_m6a_PCP
D7Ertd443e	1.2191	wt_m6a_PCP
D8Ertd738e	1.95235	wt_m6a_PCP
D930015M05Rik	0.885986	wt_m6a_PCP
Dach1	1.03963	wt_m6a_PCP
Dact1	1.04487	wt_m6a_PCP
Dact3	2.0324	wt_m6a_PCP
Dad1	3.55424	wt_m6a_PCP
Dancr	1.08201	wt_m6a_PCP
Dbi	2.66939	wt_m6a_PCP
Dchs1	1.50489	wt_m6a_PCP
Dcp2	1.48463	wt_m6a_PCP
Dct	1.36146	wt_m6a_PCP
Dctn4	2.08039	wt_m6a_PCP
Dctpp1	1.79276	wt_m6a_PCP
Ddhd1	1.15243	wt_m6a_PCP
Ddt	1.58066	wt_m6a_PCP
Ddx17	1.17077	wt_m6a_PCP
Ddx19a	2.2004	wt_m6a_PCP
Ddx3x	2.41981	wt_m6a_PCP
Ddx6	1.57538	wt_m6a_PCP
Deb1	2.91226	wt_m6a_PCP
Dennd1b	1.50333	wt_m6a_PCP
Dennd5a	1.25442	wt_m6a_PCP
Dguok	1.27593	wt_m6a_PCP
Dhdh	1.2971	wt_m6a_PCP
Dhps	1.32084	wt_m6a_PCP
Dhx36	2.46609	wt_m6a_PCP
Dhx58os	1.3207	wt_m6a_PCP
Dhx9	1.37723	wt_m6a_PCP
Dkk2	0.942713	wt_m6a_PCP
Dleu2	1.75433	wt_m6a_PCP
Dlg1	1.56705	wt_m6a_PCP
Dlg3	1.53273	wt_m6a_PCP
Dlg5	1.26761	wt_m6a_PCP
Dmkn	0.940613	wt_m6a_PCP
Dmwd	1.28675	wt_m6a_PCP
Dmxl1	1.17376	wt_m6a_PCP
Dnah12	1.30881	wt_m6a_PCP
Dnah7c	1.24705	wt_m6a_PCP
Dnajc15	2.73824	wt_m6a_PCP
Dnajc19	2.11356	wt_m6a_PCP
Dnajc24	1.1537	wt_m6a_PCP
Dnm3	1.21059	wt_m6a_PCP
Dnmt3l-ps1	1.48458	wt_m6a_PCP
Dock3	0.996113	wt_m6a_PCP
Dopey1	1.17846	wt_m6a_PCP
Dpf1	1.35075	wt_m6a_PCP
Dph3	1.81311	wt_m6a_PCP
Dpm2	1.85738	wt_m6a_PCP
Dpm3	2.86288	wt_m6a_PCP
Dpy19l1	2.24302	wt_m6a_PCP
Dpy30	2.25047	wt_m6a_PCP
Dqx1	0.918169	wt_m6a_PCP
Dtna	1.08882	wt_m6a_PCP
Dtx3l	1.44643	wt_m6a_PCP
Dusp11	1.81563	wt_m6a_PCP
Dynll1	1.53983	wt_m6a_PCP
Dynlrb1	3.2082	wt_m6a_PCP
Dynlt1-ps1	1.80675	wt_m6a_PCP
Dynlt1a	0.948642	wt_m6a_PCP
Dynlt1b	1.53962	wt_m6a_PCP
Dynlt1c	1.41931	wt_m6a_PCP
Dynlt1f	1.19355	wt_m6a_PCP
Dyrk1a	2.19956	wt_m6a_PCP
E130114P18Rik	1.22933	wt_m6a_PCP
E230020A03Rik	1.09338	wt_m6a_PCP
E330013P04Rik	0.945007	wt_m6a_PCP
E530011L22Rik	1.18456	wt_m6a_PCP
Ebf3	1.14543	wt_m6a_PCP
Ebpl	1.3482	wt_m6a_PCP
Eda2r	1.19883	wt_m6a_PCP
Eef1a1	1.99218	wt_m6a_PCP
Eef1b2	2.06133	wt_m6a_PCP
Eef2	1.42685	wt_m6a_PCP
Egln1	3.09818	wt_m6a_PCP
Eid1	2.55726	wt_m6a_PCP
Eif1	1.58685	wt_m6a_PCP
Eif3f	2.02141	wt_m6a_PCP
Eif3k	1.91758	wt_m6a_PCP
Eif4a2	1.40912	wt_m6a_PCP
Eif4b	1.09335	wt_m6a_PCP
Eif4ebp2	1.35329	wt_m6a_PCP
Eml6	0.918386	wt_m6a_PCP
Emp3	2.37205	wt_m6a_PCP
Emx2os	0.892683	wt_m6a_PCP
Enah	2.44064	wt_m6a_PCP
Enthd1	0.909844	wt_m6a_PCP
Epb41l4aos	0.890671	wt_m6a_PCP
Epb41l4b	1.18157	wt_m6a_PCP
Epc2	2.59994	wt_m6a_PCP
Epha1	1.32921	wt_m6a_PCP
Epha5	1.01225	wt_m6a_PCP
Epyc	1.04824	wt_m6a_PCP
Erbb2ip	1.70389	wt_m6a_PCP
Erc2	1.02573	wt_m6a_PCP
Erdr1	1.43665	wt_m6a_PCP
Ereg	0.914963	wt_m6a_PCP
Erf	1.43247	wt_m6a_PCP
Erh	1.56015	wt_m6a_PCP
Erich1	1.16932	wt_m6a_PCP
Esco2	1.17644	wt_m6a_PCP
Ext1	2.44889	wt_m6a_PCP
F2	1.35987	wt_m6a_PCP
Fabp3	1.53565	wt_m6a_PCP
Fabp4	2.1936	wt_m6a_PCP
Fabp5	1.94198	wt_m6a_PCP
Fam102b	1.82814	wt_m6a_PCP
Fam117b	0.932341	wt_m6a_PCP
Fam120a	1.79534	wt_m6a_PCP
Fam162a	1.5594	wt_m6a_PCP
Fam193a	1.95233	wt_m6a_PCP
Fam193b	1.09241	wt_m6a_PCP
Fam25c	1.0117	wt_m6a_PCP
Fam63b	2.20996	wt_m6a_PCP
Fam71a	1.23159	wt_m6a_PCP
Fam96b	1.52393	wt_m6a_PCP
Fam98b	2.35261	wt_m6a_PCP
Fastkd1	1.00601	wt_m6a_PCP
Fau	3.2956	wt_m6a_PCP
Fau-ps2	1.85549	wt_m6a_PCP
Fbn1	1.42878	wt_m6a_PCP
Fbn2	1.66932	wt_m6a_PCP
Fbxl22	1.26587	wt_m6a_PCP
Fbxo36	1.27744	wt_m6a_PCP
Fbxw7	1.45146	wt_m6a_PCP
Fcer1g	1.66817	wt_m6a_PCP
Fcf1	1.98481	wt_m6a_PCP
Fcor	1.10084	wt_m6a_PCP
Fgf14	0.977447	wt_m6a_PCP
Fgf2	1.27952	wt_m6a_PCP
Fhl3	2.57968	wt_m6a_PCP
Fkbp11	1.81689	wt_m6a_PCP
Fkbp3	1.98243	wt_m6a_PCP
Fkbp7	1.99377	wt_m6a_PCP
Fmnl2	2.38508	wt_m6a_PCP
Fn3krp	2.49351	wt_m6a_PCP
Fnip2	1.93699	wt_m6a_PCP
Foxc1	3.22099	wt_m6a_PCP
Fry	1.81628	wt_m6a_PCP
Fsd1l	0.992136	wt_m6a_PCP
Ftcd	1.39155	wt_m6a_PCP
Ftx	1.26197	wt_m6a_PCP
Fundc2	1.71225	wt_m6a_PCP
Fuom	1.05585	wt_m6a_PCP
Fxyd1	3.01898	wt_m6a_PCP
Fxyd2	2.33931	wt_m6a_PCP
Fxyd3	1.16528	wt_m6a_PCP
Fxyd4	1.84507	wt_m6a_PCP
Fyb	1.09159	wt_m6a_PCP
Fyn	1.94248	wt_m6a_PCP
Fzd2	1.5822	wt_m6a_PCP
Fzd7	1.19628	wt_m6a_PCP
Fzd8	2.02367	wt_m6a_PCP
Gabarap	2.37441	wt_m6a_PCP
Gabarapl2	1.78593	wt_m6a_PCP
Galc	1.21759	wt_m6a_PCP
Gas5	2.91634	wt_m6a_PCP
Gatad1	1.67863	wt_m6a_PCP
Gatad2b	2.03671	wt_m6a_PCP
Gigyf1	1.50112	wt_m6a_PCP
Gipc2	0.955763	wt_m6a_PCP
Gkap1	1.16603	wt_m6a_PCP
Glis2	1.11355	wt_m6a_PCP
Gls	2.79257	wt_m6a_PCP
Gm10036	1.33397	wt_m6a_PCP
Gm10051	0.98061	wt_m6a_PCP
Gm10059	0.929018	wt_m6a_PCP
Gm10076	2.90275	wt_m6a_PCP
Gm10094	1.34889	wt_m6a_PCP
Gm10097	0.89992	wt_m6a_PCP
Gm10123	1.65343	wt_m6a_PCP
Gm10132	1.0705	wt_m6a_PCP
Gm10146	1.12906	wt_m6a_PCP
Gm10175	1.00052	wt_m6a_PCP
Gm10177	1.50095	wt_m6a_PCP
Gm10180	0.890664	wt_m6a_PCP
Gm10221	1.79366	wt_m6a_PCP
Gm10222	1.64766	wt_m6a_PCP
Gm10269	2.35545	wt_m6a_PCP
Gm10275	0.893929	wt_m6a_PCP
Gm10343	1.01026	wt_m6a_PCP
Gm10371	1.37658	wt_m6a_PCP
Gm10419	0.93754	wt_m6a_PCP
Gm10443	1.09059	wt_m6a_PCP
Gm10524	1.25584	wt_m6a_PCP
Gm10558	1.3259	wt_m6a_PCP
Gm10610	1.00927	wt_m6a_PCP
Gm10717	0.963294	wt_m6a_PCP
Gm10719	1.00862	wt_m6a_PCP
Gm10735	1.72479	wt_m6a_PCP
Gm10736	1.27934	wt_m6a_PCP
Gm10925	2.91465	wt_m6a_PCP
Gm11191	1.24576	wt_m6a_PCP
Gm11263	0.957692	wt_m6a_PCP
Gm11423	0.968068	wt_m6a_PCP
Gm11440	0.916077	wt_m6a_PCP
Gm11478	1.21387	wt_m6a_PCP
Gm11510	1.63113	wt_m6a_PCP
Gm11627	1.23632	wt_m6a_PCP
Gm11639	1.77071	wt_m6a_PCP
Gm11655	1.36613	wt_m6a_PCP
Gm11672	1.2156	wt_m6a_PCP
Gm11831	0.888849	wt_m6a_PCP
Gm11934	1.17997	wt_m6a_PCP
Gm11942	1.2366	wt_m6a_PCP
Gm11973	1.0377	wt_m6a_PCP
Gm12002	0.940055	wt_m6a_PCP
Gm12035	1.2997	wt_m6a_PCP
Gm12043	0.963659	wt_m6a_PCP
Gm12504	0.919861	wt_m6a_PCP
Gm12735	0.971018	wt_m6a_PCP
Gm12940	0.893323	wt_m6a_PCP
Gm12987	1.68101	wt_m6a_PCP
Gm1305	1.81449	wt_m6a_PCP
Gm13056	0.895471	wt_m6a_PCP
Gm13111	1.05159	wt_m6a_PCP
Gm13166	0.928908	wt_m6a_PCP
Gm13274	1.00507	wt_m6a_PCP
Gm13292	1.58685	wt_m6a_PCP
Gm13306	0.9293	wt_m6a_PCP
Gm13339	2.86668	wt_m6a_PCP
Gm13340	1.65066	wt_m6a_PCP
Gm13351	1.21472	wt_m6a_PCP
Gm13369	0.996046	wt_m6a_PCP
Gm13436	1.20388	wt_m6a_PCP
Gm13456	1.26836	wt_m6a_PCP
Gm13470	1.17817	wt_m6a_PCP
Gm13493	0.95226	wt_m6a_PCP
Gm13622	1.03958	wt_m6a_PCP
Gm13641	1.27223	wt_m6a_PCP
Gm13680	0.961391	wt_m6a_PCP
Gm13689	1.0762	wt_m6a_PCP
Gm13828	1.22165	wt_m6a_PCP
Gm13841	0.992933	wt_m6a_PCP
Gm14005	2.58239	wt_m6a_PCP
Gm14154	1.32276	wt_m6a_PCP
Gm14167	1.12238	wt_m6a_PCP
Gm14239	1.7993	wt_m6a_PCP
Gm14303	1.31333	wt_m6a_PCP
Gm14322	1.07042	wt_m6a_PCP
Gm14323	3.20615	wt_m6a_PCP
Gm14414	3.20414	wt_m6a_PCP
Gm14421	0.971101	wt_m6a_PCP
Gm14541	2.63551	wt_m6a_PCP
Gm14547	1.49243	wt_m6a_PCP
Gm14567	1.10874	wt_m6a_PCP
Gm14597	1.49894	wt_m6a_PCP
Gm15050	1.07446	wt_m6a_PCP
Gm15283	0.952513	wt_m6a_PCP
Gm15337	1.37202	wt_m6a_PCP
Gm15417	1.65473	wt_m6a_PCP
Gm15427	1.84394	wt_m6a_PCP
Gm15441	0.96538	wt_m6a_PCP
Gm15500	1.91893	wt_m6a_PCP
Gm15501	1.0462	wt_m6a_PCP
Gm15530	1.27749	wt_m6a_PCP
Gm15564	2.74253	wt_m6a_PCP
Gm15591	0.964498	wt_m6a_PCP
Gm15698	1.25315	wt_m6a_PCP
Gm15706	0.989511	wt_m6a_PCP
Gm15710	1.19204	wt_m6a_PCP
Gm15713	1.11147	wt_m6a_PCP
Gm15772	1.30757	wt_m6a_PCP
Gm15789	1.1382	wt_m6a_PCP
Gm15832	1.43365	wt_m6a_PCP
Gm15889	0.95054	wt_m6a_PCP
Gm15920	1.03563	wt_m6a_PCP
Gm15991	0.950594	wt_m6a_PCP
Gm16045	0.989134	wt_m6a_PCP
Gm16104	0.978451	wt_m6a_PCP
Gm16133	1.71297	wt_m6a_PCP
Gm16225	1.03744	wt_m6a_PCP
Gm16287	0.891952	wt_m6a_PCP
Gm16523	1.02852	wt_m6a_PCP
Gm16585	0.983154	wt_m6a_PCP
Gm1673	2.47566	wt_m6a_PCP
Gm16835	1.01755	wt_m6a_PCP
Gm17066	1.58294	wt_m6a_PCP
Gm17096	0.89243	wt_m6a_PCP
Gm17201	1.67805	wt_m6a_PCP
Gm17227	1.23101	wt_m6a_PCP
Gm17249	1.1876	wt_m6a_PCP
Gm17322	1.06332	wt_m6a_PCP
Gm17477	0.945188	wt_m6a_PCP
Gm17491	1.20001	wt_m6a_PCP
Gm17546	1.33982	wt_m6a_PCP
Gm17971	1.35849	wt_m6a_PCP
Gm19040	1.28675	wt_m6a_PCP
Gm19705	1.30922	wt_m6a_PCP
Gm19817	1.50561	wt_m6a_PCP
Gm2000	2.05771	wt_m6a_PCP
Gm20324	1.10985	wt_m6a_PCP
Gm20379	0.917194	wt_m6a_PCP
Gm20404	1.56154	wt_m6a_PCP
Gm20492	0.953211	wt_m6a_PCP
Gm20546	1.04502	wt_m6a_PCP
Gm20712	1.06602	wt_m6a_PCP
Gm21710	1.34862	wt_m6a_PCP
Gm22270	1.4802	wt_m6a_PCP
Gm22951	1.00841	wt_m6a_PCP
Gm23119	0.964401	wt_m6a_PCP
Gm23251	1.07873	wt_m6a_PCP
Gm23502	1.03132	wt_m6a_PCP
Gm23722	1.19391	wt_m6a_PCP
Gm23935	2.15249	wt_m6a_PCP
Gm24106	0.984753	wt_m6a_PCP
Gm24270	1.62871	wt_m6a_PCP
Gm24303	1.00554	wt_m6a_PCP
Gm24347	1.47678	wt_m6a_PCP
Gm25117	1.74854	wt_m6a_PCP
Gm25535	1.59668	wt_m6a_PCP
Gm25630	0.913835	wt_m6a_PCP
Gm25911	1.03484	wt_m6a_PCP
Gm26268	1.86383	wt_m6a_PCP
Gm26549	0.934634	wt_m6a_PCP
Gm26633	1.02877	wt_m6a_PCP
Gm26692	1.23141	wt_m6a_PCP
Gm26707	1.08177	wt_m6a_PCP
Gm26788	0.980881	wt_m6a_PCP
Gm26802	0.922331	wt_m6a_PCP
Gm26885	0.934945	wt_m6a_PCP
Gm26981	1.1005	wt_m6a_PCP
Gm26982	2.05356	wt_m6a_PCP
Gm27596	0.896864	wt_m6a_PCP
Gm2788	0.991767	wt_m6a_PCP
Gm28010	1.02889	wt_m6a_PCP
Gm28087	1.21829	wt_m6a_PCP
Gm28154	1.18652	wt_m6a_PCP
Gm28417	0.901206	wt_m6a_PCP
Gm28437	3.18876	wt_m6a_PCP
Gm28439	1.95758	wt_m6a_PCP
Gm2862	1.2021	wt_m6a_PCP
Gm28661	2.92664	wt_m6a_PCP
Gm29216	2.32078	wt_m6a_PCP
Gm29245	2.05277	wt_m6a_PCP
Gm29257	1.29083	wt_m6a_PCP
Gm29361	1.49997	wt_m6a_PCP
Gm3081	1.15749	wt_m6a_PCP
Gm3244	0.8893	wt_m6a_PCP
Gm34728	1.44763	wt_m6a_PCP
Gm3511	1.67158	wt_m6a_PCP
Gm3531	1.21286	wt_m6a_PCP
Gm36266	1.35834	wt_m6a_PCP
Gm36970	1.18752	wt_m6a_PCP
Gm3699	1.54694	wt_m6a_PCP
Gm37025	1.11461	wt_m6a_PCP
Gm37033	0.89577	wt_m6a_PCP
Gm37052	1.32123	wt_m6a_PCP
Gm37069	1.85132	wt_m6a_PCP
Gm37070	1.14245	wt_m6a_PCP
Gm37072	1.46552	wt_m6a_PCP
Gm37106	1.92619	wt_m6a_PCP
Gm37111	0.886661	wt_m6a_PCP
Gm37121	1.48183	wt_m6a_PCP
Gm37140	1.71353	wt_m6a_PCP
Gm37204	1.01856	wt_m6a_PCP
Gm37215	1.1848	wt_m6a_PCP
Gm37219	0.919285	wt_m6a_PCP
Gm37238	1.82977	wt_m6a_PCP
Gm37255	1.45991	wt_m6a_PCP
Gm37277	0.985265	wt_m6a_PCP
Gm37283	1.55423	wt_m6a_PCP
Gm37311	1.30359	wt_m6a_PCP
Gm37333	0.945104	wt_m6a_PCP
Gm37364	1.45993	wt_m6a_PCP
Gm37366	1.13452	wt_m6a_PCP
Gm37368	1.45735	wt_m6a_PCP
Gm37399	0.983082	wt_m6a_PCP
Gm37420	1.36126	wt_m6a_PCP
Gm37423	1.34623	wt_m6a_PCP
Gm37452	0.997	wt_m6a_PCP
Gm37465	2.07451	wt_m6a_PCP
Gm37470	0.965715	wt_m6a_PCP
Gm37499	1.1529	wt_m6a_PCP
Gm37522	1.08085	wt_m6a_PCP
Gm37558	1.88828	wt_m6a_PCP
Gm37570	1.59155	wt_m6a_PCP
Gm37583	1.3005	wt_m6a_PCP
Gm37598	1.03962	wt_m6a_PCP
Gm37607	1.12332	wt_m6a_PCP
Gm37696	1.47695	wt_m6a_PCP
Gm37706	1.44959	wt_m6a_PCP
Gm37728	1.43563	wt_m6a_PCP
Gm37729	1.49708	wt_m6a_PCP
Gm37736	1.23215	wt_m6a_PCP
Gm37760	1.18448	wt_m6a_PCP
Gm37780	1.51636	wt_m6a_PCP
Gm37855	0.896666	wt_m6a_PCP
Gm3788	1.34738	wt_m6a_PCP
Gm37894	0.900099	wt_m6a_PCP
Gm37902	1.07674	wt_m6a_PCP
Gm37931	0.925603	wt_m6a_PCP
Gm37940	1.0358	wt_m6a_PCP
Gm37953	1.38347	wt_m6a_PCP
Gm37969	1.66891	wt_m6a_PCP
Gm37978	1.01182	wt_m6a_PCP
Gm38009	0.927959	wt_m6a_PCP
Gm38043	1.16723	wt_m6a_PCP
Gm38056	0.961767	wt_m6a_PCP
Gm38070	1.86913	wt_m6a_PCP
Gm38077	1.14409	wt_m6a_PCP
Gm38104	0.885829	wt_m6a_PCP
Gm38115	1.21587	wt_m6a_PCP
Gm38125	1.33412	wt_m6a_PCP
Gm38157	1.12899	wt_m6a_PCP
Gm38162	0.995664	wt_m6a_PCP
Gm38211	1.90785	wt_m6a_PCP
Gm38235	1.14451	wt_m6a_PCP
Gm38236	1.33783	wt_m6a_PCP
Gm38243	1.14519	wt_m6a_PCP
Gm38248	2.19933	wt_m6a_PCP
Gm3830	1.0334	wt_m6a_PCP
Gm38340	1.46196	wt_m6a_PCP
Gm38351	1.7282	wt_m6a_PCP
Gm38355	1.18028	wt_m6a_PCP
Gm38357	1.90139	wt_m6a_PCP
Gm38384	1.06525	wt_m6a_PCP
Gm38387	1.4192	wt_m6a_PCP
Gm3839	1.00502	wt_m6a_PCP
Gm38394	1.76515	wt_m6a_PCP
Gm3934	2.07986	wt_m6a_PCP
Gm4035	1.02837	wt_m6a_PCP
Gm4045	1.97737	wt_m6a_PCP
Gm4149	1.35953	wt_m6a_PCP
Gm42432	2.15128	wt_m6a_PCP
Gm42443	1.0999	wt_m6a_PCP
Gm42461	1.00049	wt_m6a_PCP
Gm42462	1.0269	wt_m6a_PCP
Gm42467	1.21103	wt_m6a_PCP
Gm42507	0.902134	wt_m6a_PCP
Gm42508	1.3852	wt_m6a_PCP
Gm42514	1.32727	wt_m6a_PCP
Gm42515	0.888782	wt_m6a_PCP
Gm42548	1.28619	wt_m6a_PCP
Gm42551	0.978774	wt_m6a_PCP
Gm42559	1.87933	wt_m6a_PCP
Gm42589	1.00278	wt_m6a_PCP
Gm42611	1.14594	wt_m6a_PCP
Gm42636	0.999301	wt_m6a_PCP
Gm42637	0.93402	wt_m6a_PCP
Gm42648	1.44757	wt_m6a_PCP
Gm42679	1.60618	wt_m6a_PCP
Gm42702	1.2754	wt_m6a_PCP
Gm42725	1.91456	wt_m6a_PCP
Gm42748	1.3654	wt_m6a_PCP
Gm42763	1.24853	wt_m6a_PCP
Gm42792	1.03617	wt_m6a_PCP
Gm42798	0.906804	wt_m6a_PCP
Gm42820	1.80746	wt_m6a_PCP
Gm4285	1.21867	wt_m6a_PCP
Gm42858	0.917119	wt_m6a_PCP
Gm42869	1.16571	wt_m6a_PCP
Gm42939	2.19916	wt_m6a_PCP
Gm4294	1.28363	wt_m6a_PCP
Gm42971	1.04954	wt_m6a_PCP
Gm42973	1.53462	wt_m6a_PCP
Gm42974	1.39034	wt_m6a_PCP
Gm42979	1.85014	wt_m6a_PCP
Gm42986	1.80491	wt_m6a_PCP
Gm43005	1.13634	wt_m6a_PCP
Gm43009	2.19121	wt_m6a_PCP
Gm43010	1.25322	wt_m6a_PCP
Gm43011	0.904736	wt_m6a_PCP
Gm43018	1.63497	wt_m6a_PCP
Gm43061	1.21596	wt_m6a_PCP
Gm43162	1.92751	wt_m6a_PCP
Gm43178	2.2646	wt_m6a_PCP
Gm43187	1.6033	wt_m6a_PCP
Gm43201	1.9237	wt_m6a_PCP
Gm43251	1.30444	wt_m6a_PCP
Gm43260	1.30369	wt_m6a_PCP
Gm43274	1.21823	wt_m6a_PCP
Gm43292	1.30591	wt_m6a_PCP
Gm43307	1.73584	wt_m6a_PCP
Gm43313	1.23255	wt_m6a_PCP
Gm43314	1.46618	wt_m6a_PCP
Gm4332	2.16553	wt_m6a_PCP
Gm43329	1.06872	wt_m6a_PCP
Gm43332	1.0537	wt_m6a_PCP
Gm43336	0.974683	wt_m6a_PCP
Gm43338	1.04502	wt_m6a_PCP
Gm43343	2.08228	wt_m6a_PCP
Gm43379	1.64403	wt_m6a_PCP
Gm43430	1.36257	wt_m6a_PCP
Gm43457	0.889767	wt_m6a_PCP
Gm43462	0.914505	wt_m6a_PCP
Gm43482	1.08669	wt_m6a_PCP
Gm43560	1.16157	wt_m6a_PCP
Gm43627	1.235	wt_m6a_PCP
Gm43667	1.34099	wt_m6a_PCP
Gm43668	0.892522	wt_m6a_PCP
Gm43775	1.01139	wt_m6a_PCP
Gm43788	1.14566	wt_m6a_PCP
Gm43792	1.20599	wt_m6a_PCP
Gm43793	1.04483	wt_m6a_PCP
Gm43794	1.97643	wt_m6a_PCP
Gm43795	0.90909	wt_m6a_PCP
Gm43846	1.31132	wt_m6a_PCP
Gm43848	1.62116	wt_m6a_PCP
Gm43857	0.937549	wt_m6a_PCP
Gm43920	1.46558	wt_m6a_PCP
Gm43946	1.19743	wt_m6a_PCP
Gm43948	0.910369	wt_m6a_PCP
Gm43953	0.999721	wt_m6a_PCP
Gm43958	1.00836	wt_m6a_PCP
Gm43980	1.28144	wt_m6a_PCP
Gm44021	1.6723	wt_m6a_PCP
Gm44022	1.00765	wt_m6a_PCP
Gm44044	0.967155	wt_m6a_PCP
Gm44045	1.46352	wt_m6a_PCP
Gm44067	1.42854	wt_m6a_PCP
Gm44080	2.36085	wt_m6a_PCP
Gm44101	0.995274	wt_m6a_PCP
Gm44164	1.56322	wt_m6a_PCP
Gm44187	3.8651	wt_m6a_PCP
Gm44193	1.02162	wt_m6a_PCP
Gm44250	1.06849	wt_m6a_PCP
Gm44270	1.31455	wt_m6a_PCP
Gm44292	1.05839	wt_m6a_PCP
Gm44321	1.66418	wt_m6a_PCP
Gm44417	1.96335	wt_m6a_PCP
Gm4540	1.65853	wt_m6a_PCP
Gm4604	1.70674	wt_m6a_PCP
Gm4734	1.40842	wt_m6a_PCP
Gm4876	1.11185	wt_m6a_PCP
Gm4890	0.968172	wt_m6a_PCP
Gm5473	1.0511	wt_m6a_PCP
Gm561	1.91038	wt_m6a_PCP
Gm5617	1.5537	wt_m6a_PCP
Gm5850	1.84269	wt_m6a_PCP
Gm5851	1.79099	wt_m6a_PCP
Gm5857	0.905882	wt_m6a_PCP
Gm5869	0.942705	wt_m6a_PCP
Gm6044	0.911944	wt_m6a_PCP
Gm6054	1.26408	wt_m6a_PCP
Gm6136	1.40511	wt_m6a_PCP
Gm6139	1.37418	wt_m6a_PCP
Gm6472	1.08709	wt_m6a_PCP
Gm6733	1.02385	wt_m6a_PCP
Gm6745	1.04604	wt_m6a_PCP
Gm7079	1.10454	wt_m6a_PCP
Gm7180	1.02636	wt_m6a_PCP
Gm7289	1.04059	wt_m6a_PCP
Gm7331	0.971676	wt_m6a_PCP
Gm7536	1.20881	wt_m6a_PCP
Gm7618	0.926553	wt_m6a_PCP
Gm7658	0.893835	wt_m6a_PCP
Gm7665	2.33913	wt_m6a_PCP
Gm7890	1.39595	wt_m6a_PCP
Gm7909	1.24879	wt_m6a_PCP
Gm807	1.01484	wt_m6a_PCP
Gm8174	1.6279	wt_m6a_PCP
Gm8186	1.24196	wt_m6a_PCP
Gm826	1.4558	wt_m6a_PCP
Gm8292	1.21349	wt_m6a_PCP
Gm8430	1.00571	wt_m6a_PCP
Gm8730	1.04289	wt_m6a_PCP
Gm9493	1.11467	wt_m6a_PCP
Gm9530	0.905469	wt_m6a_PCP
Gm9725	0.903489	wt_m6a_PCP
Gm9727	0.893113	wt_m6a_PCP
Gm9780	0.995676	wt_m6a_PCP
Gm9794	0.930974	wt_m6a_PCP
Gm9843	1.7741	wt_m6a_PCP
Gm9844	2.01398	wt_m6a_PCP
Gm9968	0.928268	wt_m6a_PCP
Gnai2	2.33149	wt_m6a_PCP
Gnb1	1.76569	wt_m6a_PCP
Gnb2l1	2.31813	wt_m6a_PCP
Gng11	2.42216	wt_m6a_PCP
Gng5	4.02827	wt_m6a_PCP
Gngt2	0.982023	wt_m6a_PCP
Gnl3	1.27033	wt_m6a_PCP
Gnl3l	1.82443	wt_m6a_PCP
Golgb1	1.53032	wt_m6a_PCP
Gpbp1l1	1.15168	wt_m6a_PCP
Gpha2	1.2337	wt_m6a_PCP
Gpr82	1.7575	wt_m6a_PCP
Gpx1	1.43776	wt_m6a_PCP
Gpx8	1.71733	wt_m6a_PCP
Grcc10	1.43685	wt_m6a_PCP
Greb1	1.24619	wt_m6a_PCP
Grik5	1.01707	wt_m6a_PCP
Gsk3a	1.16992	wt_m6a_PCP
Gsk3b	1.67939	wt_m6a_PCP
Gstm5	1.99591	wt_m6a_PCP
Gstm6	0.954503	wt_m6a_PCP
Gstp1	1.85976	wt_m6a_PCP
Gstp2	1.6449	wt_m6a_PCP
Gt(ROSA)26Sor	1.53545	wt_m6a_PCP
Gtf2a2	2.30001	wt_m6a_PCP
Gtf2h5	2.11572	wt_m6a_PCP
H19	4.06777	wt_m6a_PCP
H2-Q4	1.05076	wt_m6a_PCP
H2-T24	1.42595	wt_m6a_PCP
H3f3a	2.24888	wt_m6a_PCP
H3f3a-ps1	1.11	wt_m6a_PCP
Hacd1	1.4388	wt_m6a_PCP
Hacd4	1.28243	wt_m6a_PCP
Hand2	1.30207	wt_m6a_PCP
Has2	2.55386	wt_m6a_PCP
Has3	1.08257	wt_m6a_PCP
Hba-a1	2.53154	wt_m6a_PCP
Hba-a2	2.5647	wt_m6a_PCP
Hbb-bs	2.35596	wt_m6a_PCP
Hbb-bt	2.20425	wt_m6a_PCP
Hc	1.1276	wt_m6a_PCP
Hcfc1r1	2.97476	wt_m6a_PCP
Heca	1.35887	wt_m6a_PCP
Higd1a	2.83458	wt_m6a_PCP
Higd2a	2.72154	wt_m6a_PCP
Hint1	2.68271	wt_m6a_PCP
Hint2	1.96432	wt_m6a_PCP
Hint3	1.95832	wt_m6a_PCP
Hipk1	1.96032	wt_m6a_PCP
Hipk2	1.2157	wt_m6a_PCP
Hist1h1b	2.61019	wt_m6a_PCP
Hist1h1e	1.78529	wt_m6a_PCP
Hist1h2ab	1.07711	wt_m6a_PCP
Hist1h2ae	2.01228	wt_m6a_PCP
Hist1h2ag	2.37665	wt_m6a_PCP
Hist1h2ak	1.10255	wt_m6a_PCP
Hist1h2ao	1.86772	wt_m6a_PCP
Hist1h2ap	2.74398	wt_m6a_PCP
Hist1h2bc	2.00264	wt_m6a_PCP
Hist1h2bf	1.00414	wt_m6a_PCP
Hist1h4d	3.01049	wt_m6a_PCP
Hist1h4h	1.36739	wt_m6a_PCP
Hist1h4i	1.2599	wt_m6a_PCP
Hist2h2ac	1.38838	wt_m6a_PCP
Hmcn1	2.71495	wt_m6a_PCP
Hmga2	2.5272	wt_m6a_PCP
Hnrnpa0	2.84076	wt_m6a_PCP
Hnrnpa1	1.51382	wt_m6a_PCP
Hnrnpd	4.10143	wt_m6a_PCP
Hnrnpul2	1.51794	wt_m6a_PCP
Hopx	1.58068	wt_m6a_PCP
Hotairm1	1.43066	wt_m6a_PCP
Hoxb5	1.27299	wt_m6a_PCP
Hpgds	1.27915	wt_m6a_PCP
Hs2st1	1.35898	wt_m6a_PCP
Hsbp1	1.6344	wt_m6a_PCP
Hscb	1.48322	wt_m6a_PCP
Hsd17b11	2.03375	wt_m6a_PCP
Hsf2	2.15776	wt_m6a_PCP
Hsp90aa1	1.39456	wt_m6a_PCP
Hspb11	2.02068	wt_m6a_PCP
Hspb2	1.22465	wt_m6a_PCP
Hspb3	1.11412	wt_m6a_PCP
Hspe1	2.00752	wt_m6a_PCP
Hspg2	1.51695	wt_m6a_PCP
Htr1f	0.952201	wt_m6a_PCP
Huwe1	1.55802	wt_m6a_PCP
Iah1	1.32521	wt_m6a_PCP
Ica1l	1.07076	wt_m6a_PCP
Ice1	1.36422	wt_m6a_PCP
Id2	2.11763	wt_m6a_PCP
Idh3b	2.32358	wt_m6a_PCP
Ids	1.73573	wt_m6a_PCP
Ier5	1.71018	wt_m6a_PCP
Ier5l	1.46847	wt_m6a_PCP
Iffo2	2.04895	wt_m6a_PCP
Ifi203	1.05173	wt_m6a_PCP
Ifi27l2a	1.89296	wt_m6a_PCP
Ifi30	1.72687	wt_m6a_PCP
Ifitm1	2.22582	wt_m6a_PCP
Ifitm2	3.17229	wt_m6a_PCP
Ifitm3	3.13258	wt_m6a_PCP
Ifitm5	1.29908	wt_m6a_PCP
Ifitm6	1.09896	wt_m6a_PCP
Ift20	1.3529	wt_m6a_PCP
Igf1r	1.42874	wt_m6a_PCP
Igf2r	1.9266	wt_m6a_PCP
Igsf11	1.00709	wt_m6a_PCP
Ikzf5	1.48483	wt_m6a_PCP
Il17d	1.49449	wt_m6a_PCP
Il1r2	1.42903	wt_m6a_PCP
Il6	1.21449	wt_m6a_PCP
Immp1l	2.08261	wt_m6a_PCP
Imp3	1.26315	wt_m6a_PCP
Inf2	1.4379	wt_m6a_PCP
Inip	1.40165	wt_m6a_PCP
Ino80	1.12841	wt_m6a_PCP
Inpp4a	1.57814	wt_m6a_PCP
Insr	1.1352	wt_m6a_PCP
Ints6	1.86386	wt_m6a_PCP
Iqch	1.30472	wt_m6a_PCP
Irak1	1.72169	wt_m6a_PCP
Irf2bp2	2.72771	wt_m6a_PCP
Itga9	1.56503	wt_m6a_PCP
Itgav	2.09761	wt_m6a_PCP
Itgb3bp	1.1133	wt_m6a_PCP
Jag1	1.32351	wt_m6a_PCP
Jdp2	3.4975	wt_m6a_PCP
Jmy	1.40933	wt_m6a_PCP
Jpx	1.40069	wt_m6a_PCP
Kalrn	2.07569	wt_m6a_PCP
Kat2b	1.39413	wt_m6a_PCP
Kbtbd3	1.59353	wt_m6a_PCP
Kcna2	1.20997	wt_m6a_PCP
Kcnb1	1.304	wt_m6a_PCP
Kcnk6	1.20587	wt_m6a_PCP
Kcnq1ot1	3.13704	wt_m6a_PCP
Kctd12	2.38553	wt_m6a_PCP
Kdelr2	2.36393	wt_m6a_PCP
Kdm6b	1.73935	wt_m6a_PCP
Khdrbs3	1.27607	wt_m6a_PCP
Khsrp	2.47661	wt_m6a_PCP
Kif1c	2.4382	wt_m6a_PCP
Kif21a	1.28885	wt_m6a_PCP
Kif2a	1.50627	wt_m6a_PCP
Kifap3	2.06958	wt_m6a_PCP
Klhdc10	1.62712	wt_m6a_PCP
Klhl9	2.15175	wt_m6a_PCP
Kmt2a	1.75563	wt_m6a_PCP
Kmt2b	1.2942	wt_m6a_PCP
Krt10	1.53372	wt_m6a_PCP
Krtcap2	3.59407	wt_m6a_PCP
Krtdap	1.98951	wt_m6a_PCP
Ktn1	1.9893	wt_m6a_PCP
Lage3	1.67256	wt_m6a_PCP
Lama1	1.00498	wt_m6a_PCP
Lamtor2	1.66586	wt_m6a_PCP
Lamtor4	1.73424	wt_m6a_PCP
Lamtor5	2.0939	wt_m6a_PCP
Large	1.23521	wt_m6a_PCP
Larp1	2.45355	wt_m6a_PCP
Larp1b	1.16553	wt_m6a_PCP
Larp4	1.68114	wt_m6a_PCP
Lars2	3.57466	wt_m6a_PCP
Lemd2	1.13414	wt_m6a_PCP
Leprotl1	1.53684	wt_m6a_PCP
Lgals1	2.89736	wt_m6a_PCP
Lgr4	2.16482	wt_m6a_PCP
Lin7a	1.24349	wt_m6a_PCP
Lingo4	1.13162	wt_m6a_PCP
Lix1l	1.77076	wt_m6a_PCP
Llph	1.26675	wt_m6a_PCP
Lmbrd2	1.43708	wt_m6a_PCP
Lnpep	1.76748	wt_m6a_PCP
Lockd	2.03417	wt_m6a_PCP
Lrch2	1.54899	wt_m6a_PCP
Lrp3	1.70083	wt_m6a_PCP
Lrrc4	0.991971	wt_m6a_PCP
Lrrtm2	1.39864	wt_m6a_PCP
Lsm14b	1.11372	wt_m6a_PCP
Lsm2	1.30189	wt_m6a_PCP
Lsm3	2.26934	wt_m6a_PCP
Lsm5	3.07605	wt_m6a_PCP
Lsm6	1.78514	wt_m6a_PCP
Lsm7	2.59409	wt_m6a_PCP
Lsm8	1.81881	wt_m6a_PCP
Lsmem1	1.489	wt_m6a_PCP
Lst1	1.32691	wt_m6a_PCP
Ltbp3	1.82292	wt_m6a_PCP
Ly6a	1.62569	wt_m6a_PCP
Ly6c1	1.63215	wt_m6a_PCP
Ly6c2	0.920208	wt_m6a_PCP
Ly6e	1.52101	wt_m6a_PCP
Ly6k	1.2222	wt_m6a_PCP
Ly96	2.08722	wt_m6a_PCP
Lyrm2	2.54749	wt_m6a_PCP
Lyrm4	2.42911	wt_m6a_PCP
Lyst	1.58732	wt_m6a_PCP
Macf1	1.87938	wt_m6a_PCP
Maf	1.88174	wt_m6a_PCP
Mafa	1.80282	wt_m6a_PCP
Magi3	1.4298	wt_m6a_PCP
Magoh	2.27152	wt_m6a_PCP
Magohb	1.43062	wt_m6a_PCP
Mak16	1.26179	wt_m6a_PCP
Malat1	2.50064	wt_m6a_PCP
Malsu1	1.47822	wt_m6a_PCP
Map3k13	1.13477	wt_m6a_PCP
Map3k15	1.17381	wt_m6a_PCP
Map3k3	1.37895	wt_m6a_PCP
Map3k5	1.05392	wt_m6a_PCP
Map3k7	1.10394	wt_m6a_PCP
Map4k3	1.02468	wt_m6a_PCP
Map4k4	1.61187	wt_m6a_PCP
Marcks	2.05572	wt_m6a_PCP
Mark1	1.46815	wt_m6a_PCP
Mbd2	2.15409	wt_m6a_PCP
Mc5r	0.988682	wt_m6a_PCP
Mcee	1.91418	wt_m6a_PCP
Mcmbp	1.70762	wt_m6a_PCP
Mcts1	1.80909	wt_m6a_PCP
Mdm4	1.54364	wt_m6a_PCP
Med13	2.45447	wt_m6a_PCP
Med13l	1.77216	wt_m6a_PCP
Med19	1.5758	wt_m6a_PCP
Med21	2.01677	wt_m6a_PCP
Med29	1.26147	wt_m6a_PCP
Med30	1.09805	wt_m6a_PCP
Med31	1.14968	wt_m6a_PCP
Med6	1.80794	wt_m6a_PCP
Mettl14	1.53864	wt_m6a_PCP
Mex3d	1.11768	wt_m6a_PCP
Mgat4c	0.896054	wt_m6a_PCP
Mgp	2.14023	wt_m6a_PCP
Mgst1	0.940842	wt_m6a_PCP
Mgst3	2.60645	wt_m6a_PCP
Mib1	2.24223	wt_m6a_PCP
Micu3	1.83523	wt_m6a_PCP
Mid1	1.23298	wt_m6a_PCP
Midn	2.45008	wt_m6a_PCP
Mien1	0.983727	wt_m6a_PCP
Mif	3.50099	wt_m6a_PCP
Minos1	2.78504	wt_m6a_PCP
Mir1192	0.93959	wt_m6a_PCP
Mir155hg	1.49535	wt_m6a_PCP
Mir1931	1.15576	wt_m6a_PCP
Mir6236	3.26418	wt_m6a_PCP
Mir703	2.20916	wt_m6a_PCP
Mir763	1.21023	wt_m6a_PCP
Mirt1	1.18011	wt_m6a_PCP
Mllt3	1.09393	wt_m6a_PCP
Mllt4	1.34006	wt_m6a_PCP
Mllt6	1.39488	wt_m6a_PCP
Mnat1	1.23999	wt_m6a_PCP
Mon2	1.51112	wt_m6a_PCP
Morn2	1.25772	wt_m6a_PCP
Mospd2	1.27911	wt_m6a_PCP
Mpc1	1.61804	wt_m6a_PCP
Mpc2	2.24648	wt_m6a_PCP
Mreg	1.12759	wt_m6a_PCP
Mrln	0.987525	wt_m6a_PCP
Mroh8	1.11151	wt_m6a_PCP
Mrpl13	1.77829	wt_m6a_PCP
Mrpl14	1.96789	wt_m6a_PCP
Mrpl20	2.07153	wt_m6a_PCP
Mrpl21	2.01229	wt_m6a_PCP
Mrpl22	1.71012	wt_m6a_PCP
Mrpl23	2.18783	wt_m6a_PCP
Mrpl30	2.43135	wt_m6a_PCP
Mrpl32	1.55093	wt_m6a_PCP
Mrpl33	2.97188	wt_m6a_PCP
Mrpl34	1.35752	wt_m6a_PCP
Mrpl35	2.50099	wt_m6a_PCP
Mrpl36	1.40464	wt_m6a_PCP
Mrpl41	1.68284	wt_m6a_PCP
Mrpl42	2.7025	wt_m6a_PCP
Mrpl47	1.12632	wt_m6a_PCP
Mrpl51	1.41116	wt_m6a_PCP
Mrpl52	3.18574	wt_m6a_PCP
Mrpl54	2.33339	wt_m6a_PCP
Mrpl55	1.72842	wt_m6a_PCP
Mrpl57	1.82052	wt_m6a_PCP
Mrps14	2.8184	wt_m6a_PCP
Mrps16	1.83208	wt_m6a_PCP
Mrps17	1.67046	wt_m6a_PCP
Mrps18c	2.28959	wt_m6a_PCP
Mrps21	2.97662	wt_m6a_PCP
Mrps22	1.49454	wt_m6a_PCP
Mrps24	1.84483	wt_m6a_PCP
Mrps28	1.23416	wt_m6a_PCP
Mrps33	2.2347	wt_m6a_PCP
Mrps36	2.35326	wt_m6a_PCP
Mrps36-ps2	1.007	wt_m6a_PCP
Mrps6	1.5296	wt_m6a_PCP
Msrb1	1.17242	wt_m6a_PCP
mt-Atp6	3.1522	wt_m6a_PCP
mt-Atp8	1.565	wt_m6a_PCP
mt-Co1	2.66153	wt_m6a_PCP
mt-Co2	2.48463	wt_m6a_PCP
mt-Co3	3.06394	wt_m6a_PCP
mt-Cytb	2.57708	wt_m6a_PCP
mt-Nd1	3.28242	wt_m6a_PCP
mt-Nd2	4.16494	wt_m6a_PCP
mt-Nd3	1.73265	wt_m6a_PCP
mt-Nd4	4.09898	wt_m6a_PCP
mt-Nd4l	1.47739	wt_m6a_PCP
mt-Nd5	4.02853	wt_m6a_PCP
mt-Nd6	5.23095	wt_m6a_PCP
mt-Rnr1	3.69415	wt_m6a_PCP
mt-Rnr2	3.79705	wt_m6a_PCP
mt-Tp	2.57494	wt_m6a_PCP
Mt1	2.8563	wt_m6a_PCP
Mt2	2.45777	wt_m6a_PCP
Mt3	0.953354	wt_m6a_PCP
Mta1	2.26992	wt_m6a_PCP
Mthfd2l	1.13045	wt_m6a_PCP
Mthfs	0.966366	wt_m6a_PCP
Mthfsl	1.18605	wt_m6a_PCP
Mtif2	1.4491	wt_m6a_PCP
Mtmr2	1.45041	wt_m6a_PCP
Mtss1l	1.5786	wt_m6a_PCP
Mtx3	0.897042	wt_m6a_PCP
Mustn1	1.91805	wt_m6a_PCP
Mybl1	2.22932	wt_m6a_PCP
Mycbp2	1.34885	wt_m6a_PCP
Myeov2	3.50564	wt_m6a_PCP
Myh9	1.59052	wt_m6a_PCP
Myl1	0.930813	wt_m6a_PCP
Myl12a	1.7942	wt_m6a_PCP
Myl6	1.65075	wt_m6a_PCP
Myom2	1.83627	wt_m6a_PCP
N4bp2l2	1.74637	wt_m6a_PCP
N4bp2os	1.09004	wt_m6a_PCP
N6amt2	0.97825	wt_m6a_PCP
Naa38	2.63892	wt_m6a_PCP
Naca	2.19187	wt_m6a_PCP
Nacc1	1.26653	wt_m6a_PCP
Nav2	1.39767	wt_m6a_PCP
Nbas	0.981164	wt_m6a_PCP
Nbea	1.86341	wt_m6a_PCP
Nbeal1	2.26153	wt_m6a_PCP
Ncoa1	1.27475	wt_m6a_PCP
Ncoa6	1.04549	wt_m6a_PCP
Ndst1	2.12468	wt_m6a_PCP
Ndufa1	3.03831	wt_m6a_PCP
Ndufa11	2.70899	wt_m6a_PCP
Ndufa12	2.9337	wt_m6a_PCP
Ndufa13	2.59693	wt_m6a_PCP
Ndufa2	3.11783	wt_m6a_PCP
Ndufa3	3.99828	wt_m6a_PCP
Ndufa4	3.83508	wt_m6a_PCP
Ndufa5	3.09873	wt_m6a_PCP
Ndufa6	2.61746	wt_m6a_PCP
Ndufa7	3.09924	wt_m6a_PCP
Ndufab1	1.74581	wt_m6a_PCP
Ndufaf2	1.40074	wt_m6a_PCP
Ndufaf4	1.26734	wt_m6a_PCP
Ndufb11	2.4054	wt_m6a_PCP
Ndufb2	1.8651	wt_m6a_PCP
Ndufb3	2.54148	wt_m6a_PCP
Ndufb4	3.51816	wt_m6a_PCP
Ndufb5	2.29038	wt_m6a_PCP
Ndufb6	2.57559	wt_m6a_PCP
Ndufb7	2.08677	wt_m6a_PCP
Ndufb8	1.4258	wt_m6a_PCP
Ndufb9	1.96141	wt_m6a_PCP
Ndufc1	3.64985	wt_m6a_PCP
Ndufc2	2.8929	wt_m6a_PCP
Ndufs4	2.2495	wt_m6a_PCP
Ndufs5	2.50761	wt_m6a_PCP
Ndufs6	2.58948	wt_m6a_PCP
Ndufs8	1.15944	wt_m6a_PCP
Ndufv2	1.64569	wt_m6a_PCP
Ndufv3	2.48505	wt_m6a_PCP
Nedd8	2.49031	wt_m6a_PCP
Nek10	0.933947	wt_m6a_PCP
Nenf	1.7406	wt_m6a_PCP
Neurl1b	1.2251	wt_m6a_PCP
Neurl2	0.901028	wt_m6a_PCP
Neurl4	1.10246	wt_m6a_PCP
Nf1	1.71192	wt_m6a_PCP
Nfatc3	1.28882	wt_m6a_PCP
Nfia	1.56423	wt_m6a_PCP
Nfib	1.39498	wt_m6a_PCP
Nfix	1.76478	wt_m6a_PCP
Nhp2l1	1.93876	wt_m6a_PCP
Nhs	0.900023	wt_m6a_PCP
Nlgn2	2.93359	wt_m6a_PCP
Nme1	1.19502	wt_m6a_PCP
Nme5	1.44913	wt_m6a_PCP
Nnt	1.58244	wt_m6a_PCP
Nol7	1.46809	wt_m6a_PCP
Nop10	3.15929	wt_m6a_PCP
Notch2	2.21622	wt_m6a_PCP
Npm1	2.34846	wt_m6a_PCP
Npr2	1.52974	wt_m6a_PCP
Npy	2.12974	wt_m6a_PCP
Nr2f1	1.24311	wt_m6a_PCP
Nr2f2	1.70195	wt_m6a_PCP
Nr4a3	2.16835	wt_m6a_PCP
Nrep	2.04479	wt_m6a_PCP
Nsa2	2.36845	wt_m6a_PCP
Nt5dc3	0.90221	wt_m6a_PCP
Nts	1.39765	wt_m6a_PCP
Nuak1	1.1163	wt_m6a_PCP
Nucks1	2.20795	wt_m6a_PCP
Nudt2	1.50673	wt_m6a_PCP
Nudt7	0.898312	wt_m6a_PCP
Nufip2	3.41895	wt_m6a_PCP
Nup155	1.27017	wt_m6a_PCP
Nupr1l	1.0492	wt_m6a_PCP
Nutf2	1.49278	wt_m6a_PCP
Ocrl	1.12951	wt_m6a_PCP
Odf3l1	1.13549	wt_m6a_PCP
Ogdhl	1.6777	wt_m6a_PCP
Ogn	1.53549	wt_m6a_PCP
Ola1	1.34474	wt_m6a_PCP
Olfr1366	0.906064	wt_m6a_PCP
Olfr1369-ps1	1.4672	wt_m6a_PCP
Olfr1401-ps1	1.10944	wt_m6a_PCP
Olfr373	0.894891	wt_m6a_PCP
Ooep	1.45649	wt_m6a_PCP
Osbp	1.69367	wt_m6a_PCP
Osbpl8	1.34336	wt_m6a_PCP
Ost4	2.32159	wt_m6a_PCP
Ostc	1.62181	wt_m6a_PCP
Otoa	1.34094	wt_m6a_PCP
Otor	0.982581	wt_m6a_PCP
Otulin	1.00326	wt_m6a_PCP
Pabpc1	3.07796	wt_m6a_PCP
Pabpc4	2.10654	wt_m6a_PCP
Pabpn1	1.31845	wt_m6a_PCP
Pacrg	1.20072	wt_m6a_PCP
Paip1	1.42894	wt_m6a_PCP
Pak2	1.6881	wt_m6a_PCP
Pam	3.12224	wt_m6a_PCP
Pam16	1.42816	wt_m6a_PCP
Pan3	2.94788	wt_m6a_PCP
Pantr1	1.25488	wt_m6a_PCP
Papd5	1.79802	wt_m6a_PCP
Papd7	2.10519	wt_m6a_PCP
Pappa	1.06735	wt_m6a_PCP
Pappa2	1.96521	wt_m6a_PCP
Pard3bos1	0.916882	wt_m6a_PCP
Pbx1	1.79602	wt_m6a_PCP
Pbx2	0.992335	wt_m6a_PCP
Pcbd2	1.33187	wt_m6a_PCP
Pcbp2	2.96939	wt_m6a_PCP
Pcdh10	0.995924	wt_m6a_PCP
Pcdh19	1.24304	wt_m6a_PCP
Pcdh7	1.05754	wt_m6a_PCP
Pdcd4	2.06456	wt_m6a_PCP
Pdcd5	2.20962	wt_m6a_PCP
Pde3b	1.87662	wt_m6a_PCP
Pde5a	1.0989	wt_m6a_PCP
Pde7a	1.36907	wt_m6a_PCP
Pde7b	1.3294	wt_m6a_PCP
Pdpn	1.95266	wt_m6a_PCP
Pds5a	1.42074	wt_m6a_PCP
Pdzd8	1.50902	wt_m6a_PCP
Peg10	1.28627	wt_m6a_PCP
Pemt	1.27837	wt_m6a_PCP
Per3	1.20294	wt_m6a_PCP
Pet100	2.64493	wt_m6a_PCP
Pf4	0.918473	wt_m6a_PCP
Pfas	1.40039	wt_m6a_PCP
Pfdn1	2.26371	wt_m6a_PCP
Pfdn4	2.39111	wt_m6a_PCP
Pfdn5	2.16832	wt_m6a_PCP
Pfn1	1.23536	wt_m6a_PCP
Pgap1	1.36893	wt_m6a_PCP
Pgm2l1	1.25756	wt_m6a_PCP
Phf14	1.51031	wt_m6a_PCP
Phf2	1.84992	wt_m6a_PCP
Phf5a	1.75147	wt_m6a_PCP
Phpt1	1.106	wt_m6a_PCP
Phxr4	2.3715	wt_m6a_PCP
Phyhip	0.936483	wt_m6a_PCP
Pi15	1.98009	wt_m6a_PCP
Picalm	1.73087	wt_m6a_PCP
Pigf	0.908526	wt_m6a_PCP
Pigp	2.23217	wt_m6a_PCP
Pigyl	1.29098	wt_m6a_PCP
Pik3c2b	1.59247	wt_m6a_PCP
Pik3ca	2.24407	wt_m6a_PCP
Pim1	1.41631	wt_m6a_PCP
Pin4	1.66597	wt_m6a_PCP
Pinx1	1.06332	wt_m6a_PCP
Pirb	2.44532	wt_m6a_PCP
Pkdcc	1.18363	wt_m6a_PCP
Pkhd1	0.95527	wt_m6a_PCP
Pla2g16	1.34799	wt_m6a_PCP
Plac8	1.34125	wt_m6a_PCP
Plagl1	2.10515	wt_m6a_PCP
Plagl2	1.03671	wt_m6a_PCP
Plau	1.74787	wt_m6a_PCP
Pld1	1.2388	wt_m6a_PCP
Plekha3	1.72266	wt_m6a_PCP
Plekhm2	1.02519	wt_m6a_PCP
Plgrkt	1.93457	wt_m6a_PCP
Plp2	1.81203	wt_m6a_PCP
Plxna1	1.93539	wt_m6a_PCP
Pmepa1	3.51409	wt_m6a_PCP
Pnkd	1.65263	wt_m6a_PCP
Pofut1	1.20902	wt_m6a_PCP
Polh	2.36535	wt_m6a_PCP
Polr1d	1.69797	wt_m6a_PCP
Polr2a	2.19624	wt_m6a_PCP
Polr2f	1.6284	wt_m6a_PCP
Polr2i	2.30297	wt_m6a_PCP
Polr2j	2.24916	wt_m6a_PCP
Polr2k	3.13942	wt_m6a_PCP
Polr2l	2.25115	wt_m6a_PCP
Pomp	1.84855	wt_m6a_PCP
Pou3f3	1.19386	wt_m6a_PCP
Pou6f1	0.996898	wt_m6a_PCP
Ppard	1.34435	wt_m6a_PCP
Ppdpf	1.42048	wt_m6a_PCP
Ppia	2.0902	wt_m6a_PCP
Ppih	1.45489	wt_m6a_PCP
Ppm1a	1.44752	wt_m6a_PCP
Ppm1k	1.02798	wt_m6a_PCP
Ppp1r11	1.1945	wt_m6a_PCP
Ppp1r14b	1.29512	wt_m6a_PCP
Ppp2cb	1.48799	wt_m6a_PCP
Ppp3cb	2.30412	wt_m6a_PCP
Ppp4r2	1.31202	wt_m6a_PCP
Ppp6r2	1.95173	wt_m6a_PCP
Prdm1	1.00013	wt_m6a_PCP
Prdm9	2.0169	wt_m6a_PCP
Prdx1	1.79042	wt_m6a_PCP
Prelid2	1.24992	wt_m6a_PCP
Prg4	2.20109	wt_m6a_PCP
Prkcg	0.996728	wt_m6a_PCP
Prr12	1.06144	wt_m6a_PCP
Prr15	1.07239	wt_m6a_PCP
Prr36	0.975933	wt_m6a_PCP
Prrc2c	2.25022	wt_m6a_PCP
Psenen	3.07417	wt_m6a_PCP
Psma6	1.55913	wt_m6a_PCP
Psma7	1.82072	wt_m6a_PCP
Psmb2	2.19931	wt_m6a_PCP
Psmb3	2.18587	wt_m6a_PCP
Psme4	3.14001	wt_m6a_PCP
Psmg4	2.6317	wt_m6a_PCP
Pten	2.2124	wt_m6a_PCP
Ptges3	1.75746	wt_m6a_PCP
Ptgfrn	3.73497	wt_m6a_PCP
Ptpn12	2.27874	wt_m6a_PCP
Ptpn21	0.931979	wt_m6a_PCP
Ptpn22	0.891916	wt_m6a_PCP
Ptpn3	1.16685	wt_m6a_PCP
Ptprd	1.90111	wt_m6a_PCP
Ptprr	1.0419	wt_m6a_PCP
Ptrhd1	1.82705	wt_m6a_PCP
Pttg1	2.29325	wt_m6a_PCP
Pura	1.70021	wt_m6a_PCP
Purb	2.48438	wt_m6a_PCP
Pwwp2a	1.27869	wt_m6a_PCP
Pxmp4	1.42175	wt_m6a_PCP
Qk	2.37773	wt_m6a_PCP
R3hdm4	1.59596	wt_m6a_PCP
Rab11fip2	1.5405	wt_m6a_PCP
Rab12	1.96364	wt_m6a_PCP
Rab21	2.80276	wt_m6a_PCP
Rab33a	0.942836	wt_m6a_PCP
Ralgapa1	2.1235	wt_m6a_PCP
Ramp1	0.908006	wt_m6a_PCP
Ranbp9	2.18006	wt_m6a_PCP
Rap2b	2.1154	wt_m6a_PCP
Raph1	2.13065	wt_m6a_PCP
Rarres2	1.20745	wt_m6a_PCP
Rasal2	1.08701	wt_m6a_PCP
Rassf3	1.15464	wt_m6a_PCP
Rbbp5	1.21863	wt_m6a_PCP
Rbm15	1.4121	wt_m6a_PCP
Rbm26	2.45335	wt_m6a_PCP
Rbm27	2.00311	wt_m6a_PCP
Rbp1	1.60558	wt_m6a_PCP
Rbp7	1.29438	wt_m6a_PCP
Rbx1	2.41661	wt_m6a_PCP
Rcc2	1.8525	wt_m6a_PCP
Reln	0.965176	wt_m6a_PCP
Reps1	1.11724	wt_m6a_PCP
Rfwd2	1.19663	wt_m6a_PCP
Rfx3	1.14796	wt_m6a_PCP
Rgs10	1.27457	wt_m6a_PCP
Rgs17	0.924755	wt_m6a_PCP
Rgs2	1.60579	wt_m6a_PCP
Rgs22	0.959567	wt_m6a_PCP
Rhoq	1.80143	wt_m6a_PCP
Rhou	2.15443	wt_m6a_PCP
Rhpn2	1.1147	wt_m6a_PCP
Ric1	3.08702	wt_m6a_PCP
Rictor	1.08894	wt_m6a_PCP
Riiad1	1.9966	wt_m6a_PCP
Rmi2	0.960644	wt_m6a_PCP
Rmnd5a	1.59082	wt_m6a_PCP
Rn18s-rs5	4.76442	wt_m6a_PCP
Rn7sk	2.0259	wt_m6a_PCP
Rnaseh2b	1.30328	wt_m6a_PCP
Rnaseh2c	1.29391	wt_m6a_PCP
Rnf150	1.35058	wt_m6a_PCP
Rnf152	1.09344	wt_m6a_PCP
Rnf169	1.34506	wt_m6a_PCP
Rnf217	2.09194	wt_m6a_PCP
Rock1	1.49697	wt_m6a_PCP
Rock2	2.39738	wt_m6a_PCP
Romo1	2.84964	wt_m6a_PCP
Rorb	0.972703	wt_m6a_PCP
RP23-152B12.1	1.41225	wt_m6a_PCP
RP23-174K7.2	1.10888	wt_m6a_PCP
RP23-17C12.8	0.988043	wt_m6a_PCP
RP23-185A21.4	1.88437	wt_m6a_PCP
RP23-207N2.3	1.00059	wt_m6a_PCP
RP23-207N5.3	1.85422	wt_m6a_PCP
RP23-218K15.3	1.12364	wt_m6a_PCP
RP23-25M3.6	0.957397	wt_m6a_PCP
RP23-264H19.2	0.965992	wt_m6a_PCP
RP23-285C18.7	1.54851	wt_m6a_PCP
RP23-335G1.1	1.00346	wt_m6a_PCP
RP23-335G1.4	1.04555	wt_m6a_PCP
RP23-413C19.2	2.63158	wt_m6a_PCP
RP23-428N8.5	1.8787	wt_m6a_PCP
RP23-435E16.3	0.950405	wt_m6a_PCP
RP23-455C13.7	1.22733	wt_m6a_PCP
RP23-49I18.4	1.06513	wt_m6a_PCP
RP23-4H17.3	1.16217	wt_m6a_PCP
RP23-54G8.1	0.984593	wt_m6a_PCP
RP23-74N13.1	1.46945	wt_m6a_PCP
RP24-120F8.5	0.918911	wt_m6a_PCP
RP24-281E22.3	1.65822	wt_m6a_PCP
RP24-344N22.5	1.24525	wt_m6a_PCP
RP24-399H16.1	0.930236	wt_m6a_PCP
RP24-439I22.3	3.85191	wt_m6a_PCP
RP24-439I22.6	1.51295	wt_m6a_PCP
RP24-479J1.1	0.963687	wt_m6a_PCP
RP24-510K1.8	0.891412	wt_m6a_PCP
Rpa3	2.3216	wt_m6a_PCP
Rpl10	3.44318	wt_m6a_PCP
Rpl10-ps1	0.915604	wt_m6a_PCP
Rpl10-ps6	0.977038	wt_m6a_PCP
Rpl10a	3.18029	wt_m6a_PCP
Rpl11	2.83486	wt_m6a_PCP
Rpl12	3.29296	wt_m6a_PCP
Rpl13	2.50504	wt_m6a_PCP
Rpl13a	1.62914	wt_m6a_PCP
Rpl14	2.97679	wt_m6a_PCP
Rpl14-ps1	2.30059	wt_m6a_PCP
Rpl15	2.6218	wt_m6a_PCP
Rpl17	3.61176	wt_m6a_PCP
Rpl17-ps10	1.11756	wt_m6a_PCP
Rpl18	2.98766	wt_m6a_PCP
Rpl18a	3.16873	wt_m6a_PCP
Rpl18a-ps1	0.918551	wt_m6a_PCP
Rpl19	2.49523	wt_m6a_PCP
Rpl19-ps11	1.23406	wt_m6a_PCP
Rpl21	3.07898	wt_m6a_PCP
Rpl21-ps15	1.06773	wt_m6a_PCP
Rpl22	3.6757	wt_m6a_PCP
Rpl22l1	3.33276	wt_m6a_PCP
Rpl23	3.93337	wt_m6a_PCP
Rpl23a	2.32816	wt_m6a_PCP
Rpl23a-ps3	1.05593	wt_m6a_PCP
Rpl26	3.26117	wt_m6a_PCP
Rpl27	3.07102	wt_m6a_PCP
Rpl27-ps2	1.51785	wt_m6a_PCP
Rpl27a	2.97759	wt_m6a_PCP
Rpl28	3.60889	wt_m6a_PCP
Rpl28-ps1	1.01895	wt_m6a_PCP
Rpl29	3.3433	wt_m6a_PCP
Rpl3	2.63216	wt_m6a_PCP
Rpl30	3.45595	wt_m6a_PCP
Rpl31	3.88018	wt_m6a_PCP
Rpl31-ps8	1.25289	wt_m6a_PCP
Rpl31-ps9	1.15893	wt_m6a_PCP
Rpl32	3.358	wt_m6a_PCP
Rpl34	3.4977	wt_m6a_PCP
Rpl35	3.51264	wt_m6a_PCP
Rpl35a	3.84392	wt_m6a_PCP
Rpl36	3.2343	wt_m6a_PCP
Rpl36-ps3	1.25844	wt_m6a_PCP
Rpl36a	3.55236	wt_m6a_PCP
Rpl36a-ps2	1.2958	wt_m6a_PCP
Rpl37	3.82414	wt_m6a_PCP
Rpl37a	4.21561	wt_m6a_PCP
Rpl37rt	1.01336	wt_m6a_PCP
Rpl38	4.02948	wt_m6a_PCP
Rpl38-ps2	1.4197	wt_m6a_PCP
Rpl39	4.61544	wt_m6a_PCP
Rpl39-ps	1.30549	wt_m6a_PCP
Rpl39l	2.76238	wt_m6a_PCP
Rpl41	3.96017	wt_m6a_PCP
Rpl5	2.87782	wt_m6a_PCP
Rpl5-ps1	0.979813	wt_m6a_PCP
Rpl5-ps2	1.1011	wt_m6a_PCP
Rpl6	2.82372	wt_m6a_PCP
Rpl6l	0.978217	wt_m6a_PCP
Rpl7	3.09152	wt_m6a_PCP
Rpl7a	2.12988	wt_m6a_PCP
Rpl8	2.53493	wt_m6a_PCP
Rpl9	2.62183	wt_m6a_PCP
Rpl9-ps4	1.05794	wt_m6a_PCP
Rplp0	2.11723	wt_m6a_PCP
Rplp1	3.7559	wt_m6a_PCP
Rplp2	3.44422	wt_m6a_PCP
Rpp21	2.25807	wt_m6a_PCP
Rpp30	1.43277	wt_m6a_PCP
Rpp40	1.31531	wt_m6a_PCP
Rps11	3.36815	wt_m6a_PCP
Rps11-ps1	2.08274	wt_m6a_PCP
Rps12	3.48413	wt_m6a_PCP
Rps12-ps3	1.22398	wt_m6a_PCP
Rps13	4.20593	wt_m6a_PCP
Rps13-ps1	1.2683	wt_m6a_PCP
Rps14	3.01854	wt_m6a_PCP
Rps15	3.41728	wt_m6a_PCP
Rps15a	3.9973	wt_m6a_PCP
Rps15a-ps6	1.03027	wt_m6a_PCP
Rps16	3.37356	wt_m6a_PCP
Rps16-ps2	1.47256	wt_m6a_PCP
Rps17	3.95962	wt_m6a_PCP
Rps18	2.22492	wt_m6a_PCP
Rps19	2.59188	wt_m6a_PCP
Rps19-ps1	2.09138	wt_m6a_PCP
Rps19-ps2	2.09396	wt_m6a_PCP
Rps2	2.57928	wt_m6a_PCP
Rps20	4.10705	wt_m6a_PCP
Rps21	3.95231	wt_m6a_PCP
Rps23	3.67972	wt_m6a_PCP
Rps24	3.89201	wt_m6a_PCP
Rps25	2.52309	wt_m6a_PCP
Rps25-ps1	1.2339	wt_m6a_PCP
Rps26	3.97239	wt_m6a_PCP
Rps27	3.68955	wt_m6a_PCP
Rps27a	3.53677	wt_m6a_PCP
Rps27l	3.437	wt_m6a_PCP
Rps27rt	2.49773	wt_m6a_PCP
Rps28	3.7296	wt_m6a_PCP
Rps29	4.45294	wt_m6a_PCP
Rps3	2.55128	wt_m6a_PCP
Rps3a1	2.38662	wt_m6a_PCP
Rps3a3	0.951899	wt_m6a_PCP
Rps4x	3.33549	wt_m6a_PCP
Rps5	2.96666	wt_m6a_PCP
Rps6	2.18562	wt_m6a_PCP
Rps6ka3	1.42309	wt_m6a_PCP
Rps7	3.21349	wt_m6a_PCP
Rps8	3.76365	wt_m6a_PCP
Rps9	2.62736	wt_m6a_PCP
Rpsa	2.64111	wt_m6a_PCP
Rpsa-ps10	1.12991	wt_m6a_PCP
Rpsa-ps9	0.965088	wt_m6a_PCP
Rras	1.45306	wt_m6a_PCP
Rrn3	2.04612	wt_m6a_PCP
Rsf1	1.45365	wt_m6a_PCP
Rsl24d1	1.70719	wt_m6a_PCP
Rsph9	1.02153	wt_m6a_PCP
Rtbdn	0.887498	wt_m6a_PCP
Rtl1	1.10032	wt_m6a_PCP
Rttn	1.09833	wt_m6a_PCP
Runx2os1	1.33057	wt_m6a_PCP
Rwdd1	1.70534	wt_m6a_PCP
Rxra	1.34965	wt_m6a_PCP
Rybp	1.02268	wt_m6a_PCP
Ryk	1.78779	wt_m6a_PCP
S100a1	2.41258	wt_m6a_PCP
S100a10	2.20893	wt_m6a_PCP
S100a11	3.95761	wt_m6a_PCP
S100a13	2.99593	wt_m6a_PCP
S100a4	1.97281	wt_m6a_PCP
S100a5	1.00675	wt_m6a_PCP
S100a6	3.31655	wt_m6a_PCP
S100b	1.62588	wt_m6a_PCP
Sag	1.69357	wt_m6a_PCP
Sall2	0.951817	wt_m6a_PCP
Samd1	1.2036	wt_m6a_PCP
Samd4b	2.22528	wt_m6a_PCP
Sass6	0.945135	wt_m6a_PCP
Satb1	1.26284	wt_m6a_PCP
Scai	1.00398	wt_m6a_PCP
Scarletltr	1.00429	wt_m6a_PCP
Scn2a1	1.26049	wt_m6a_PCP
Scrg1	2.14216	wt_m6a_PCP
Sdhaf3	1.05526	wt_m6a_PCP
Sdhaf4	2.3904	wt_m6a_PCP
Sdhc	1.80165	wt_m6a_PCP
Sec24a	0.999029	wt_m6a_PCP
Sec61b	2.43621	wt_m6a_PCP
Sec61g	4.54005	wt_m6a_PCP
Selk	1.61385	wt_m6a_PCP
Selm	2.07089	wt_m6a_PCP
Selt	1.74753	wt_m6a_PCP
Sema4b	2.2417	wt_m6a_PCP
Sephs2	1.80535	wt_m6a_PCP
Sepw1	2.3342	wt_m6a_PCP
Serf1	2.09491	wt_m6a_PCP
Serf2	1.86077	wt_m6a_PCP
Serpine1	3.17401	wt_m6a_PCP
Setbp1	1.96295	wt_m6a_PCP
Setd1a	1.19359	wt_m6a_PCP
Setd1b	2.28256	wt_m6a_PCP
Setd7	1.79337	wt_m6a_PCP
Setd8	1.11103	wt_m6a_PCP
Sf3b5	1.74827	wt_m6a_PCP
Sf3b6	2.57563	wt_m6a_PCP
Sfpq	2.1821	wt_m6a_PCP
Sfrp5	0.898201	wt_m6a_PCP
Sgcd	1.54514	wt_m6a_PCP
Sh3bgrl3	2.45808	wt_m6a_PCP
Sh3pxd2a	3.44475	wt_m6a_PCP
Shfm1	2.92643	wt_m6a_PCP
Shroom4	0.97052	wt_m6a_PCP
Sirt1	2.72288	wt_m6a_PCP
Sirt6	2.67658	wt_m6a_PCP
Siva1	1.67415	wt_m6a_PCP
Ski	1.88452	wt_m6a_PCP
Skil	2.05561	wt_m6a_PCP
Slc12a2	2.53725	wt_m6a_PCP
Slc15a2	0.88677	wt_m6a_PCP
Slc18a1	1.10505	wt_m6a_PCP
Slc1a2	1.80695	wt_m6a_PCP
Slc22a15	0.889743	wt_m6a_PCP
Slc22a2	0.93335	wt_m6a_PCP
Slc24a3	1.0576	wt_m6a_PCP
Slc25a18	0.913269	wt_m6a_PCP
Slc25a23	0.97057	wt_m6a_PCP
Slc25a28	1.68226	wt_m6a_PCP
Slc25a30	1.21772	wt_m6a_PCP
Slc26a8	1.01047	wt_m6a_PCP
Slc30a1	2.07254	wt_m6a_PCP
Slc36a1	1.12393	wt_m6a_PCP
Slc39a1	2.36822	wt_m6a_PCP
Slc4a4	0.997578	wt_m6a_PCP
Slc50a1	1.6855	wt_m6a_PCP
Slc6a20b	0.993248	wt_m6a_PCP
Slc8a1	1.46391	wt_m6a_PCP
Slc9b1	1.31504	wt_m6a_PCP
Slco1c1	1.60732	wt_m6a_PCP
Slf1	1.39194	wt_m6a_PCP
Slfn5	1.71904	wt_m6a_PCP
Slk	1.3066	wt_m6a_PCP
Slurp1	1.54053	wt_m6a_PCP
Smad4	2.44018	wt_m6a_PCP
Smad6	0.93466	wt_m6a_PCP
Smad7	1.58844	wt_m6a_PCP
Smap1	1.80439	wt_m6a_PCP
Smdt1	1.87085	wt_m6a_PCP
Smim11	2.18825	wt_m6a_PCP
Smim4	2.56579	wt_m6a_PCP
Smim8	2.50028	wt_m6a_PCP
Sms	0.919345	wt_m6a_PCP
Smurf2	1.71349	wt_m6a_PCP
Snap91	0.950255	wt_m6a_PCP
Snhg1	2.68409	wt_m6a_PCP
Snhg12	1.58904	wt_m6a_PCP
Snhg18	2.79876	wt_m6a_PCP
Snhg5	1.30998	wt_m6a_PCP
Snhg8	2.11107	wt_m6a_PCP
Snord104	1.01215	wt_m6a_PCP
Snrnp27	1.8988	wt_m6a_PCP
Snrpb2	2.20359	wt_m6a_PCP
Snrpc	2.34604	wt_m6a_PCP
Snrpd1	2.53561	wt_m6a_PCP
Snrpd2	2.29947	wt_m6a_PCP
Snrpe	3.20251	wt_m6a_PCP
Snrpf	1.23377	wt_m6a_PCP
Snrpg	3.7874	wt_m6a_PCP
Sobp	1.89242	wt_m6a_PCP
Sod1	1.61676	wt_m6a_PCP
Son	1.74513	wt_m6a_PCP
Sos1	1.31204	wt_m6a_PCP
Sox12	1.31179	wt_m6a_PCP
Sp1	2.23834	wt_m6a_PCP
Sp3os	1.30052	wt_m6a_PCP
Spa17	1.1111	wt_m6a_PCP
Spag16	1.50446	wt_m6a_PCP
Spats2	0.982361	wt_m6a_PCP
Spcs1	2.87275	wt_m6a_PCP
Spef1	1.30784	wt_m6a_PCP
Spink2	2.35321	wt_m6a_PCP
Spr-ps1	0.972388	wt_m6a_PCP
Spred2	1.4	wt_m6a_PCP
Sprr1a	1.40463	wt_m6a_PCP
Spry1	1.04189	wt_m6a_PCP
Spry2	3.2619	wt_m6a_PCP
Sptbn1	2.27567	wt_m6a_PCP
Srek1ip1	1.60425	wt_m6a_PCP
Srgn	1.25887	wt_m6a_PCP
Srp14	1.54194	wt_m6a_PCP
Srp19	1.63554	wt_m6a_PCP
Srp72	1.40941	wt_m6a_PCP
Ssb	1.35576	wt_m6a_PCP
Ssbp3	2.36484	wt_m6a_PCP
Ssr4	2.68514	wt_m6a_PCP
Stc1	1.75419	wt_m6a_PCP
Stfa3	1.20098	wt_m6a_PCP
Stk32a	0.973293	wt_m6a_PCP
Stmn2	1.35586	wt_m6a_PCP
Ston1	1.16819	wt_m6a_PCP
Stra13	2.01001	wt_m6a_PCP
Strn3	2.47358	wt_m6a_PCP
Stxbp5	1.36693	wt_m6a_PCP
Sub1	1.5999	wt_m6a_PCP
Supt4a	1.68334	wt_m6a_PCP
Suz12	1.82244	wt_m6a_PCP
Svbp	1.63943	wt_m6a_PCP
Svil	2.59948	wt_m6a_PCP
Swt1	1.70084	wt_m6a_PCP
Syngap1	1.15007	wt_m6a_PCP
Synrg	1.95965	wt_m6a_PCP
Tab2	2.55941	wt_m6a_PCP
Tada2b	1.04617	wt_m6a_PCP
Taf10	1.2969	wt_m6a_PCP
Taf1d	1.70989	wt_m6a_PCP
Taf4a	1.64466	wt_m6a_PCP
Taf5	0.914335	wt_m6a_PCP
Taf7	1.30365	wt_m6a_PCP
Taok1	1.63062	wt_m6a_PCP
Tatdn1	1.20322	wt_m6a_PCP
Tbc1d12	0.900984	wt_m6a_PCP
Tbca	2.79783	wt_m6a_PCP
Tbcel	1.21464	wt_m6a_PCP
Tceb1	1.47776	wt_m6a_PCP
Tceb2	3.59153	wt_m6a_PCP
Tcf20	2.15141	wt_m6a_PCP
Tcf7l1	2.62268	wt_m6a_PCP
Tcf7l2	1.38777	wt_m6a_PCP
Tcp11l1	1.20227	wt_m6a_PCP
Tctex1d2	1.48686	wt_m6a_PCP
Tead1	1.83828	wt_m6a_PCP
Tec	1.02734	wt_m6a_PCP
Tep1	0.945484	wt_m6a_PCP
Terf2	1.0954	wt_m6a_PCP
Tfcp2l1	1.30745	wt_m6a_PCP
Thoc7	2.30621	wt_m6a_PCP
Thrsp	0.899039	wt_m6a_PCP
Thy1	2.07735	wt_m6a_PCP
Tigd2	1.28207	wt_m6a_PCP
Timd4	1.02226	wt_m6a_PCP
Timm10	1.59973	wt_m6a_PCP
Timm10b	1.44097	wt_m6a_PCP
Timm13	1.90602	wt_m6a_PCP
Timm8b	2.81769	wt_m6a_PCP
Timmdc1	2.3599	wt_m6a_PCP
Timp1	2.11851	wt_m6a_PCP
Tlk2	1.01716	wt_m6a_PCP
Tln2	1.33681	wt_m6a_PCP
Tm2d3	1.12541	wt_m6a_PCP
Tma7	2.43665	wt_m6a_PCP
Tmbim4	1.9081	wt_m6a_PCP
Tmem107	1.50438	wt_m6a_PCP
Tmem126a	1.78998	wt_m6a_PCP
Tmem128	1.1473	wt_m6a_PCP
Tmem141	1.00484	wt_m6a_PCP
Tmem147	2.00499	wt_m6a_PCP
Tmem160	1.6646	wt_m6a_PCP
Tmem167	2.1138	wt_m6a_PCP
Tmem205	1.57653	wt_m6a_PCP
Tmem208	1.55049	wt_m6a_PCP
Tmem216	1.09768	wt_m6a_PCP
[truncated: 171 more rows]

## Sheet: THY 2172 m6A mRNA
Gene	m6a_level	cluster
0610009B22Rik	1.5731	wt_m6a_THY
0610009L18Rik	1.23936	wt_m6a_THY
0610012G03Rik	1.71939	wt_m6a_THY
1110001J03Rik	2.30728	wt_m6a_THY
1110002J07Rik	0.697047	wt_m6a_THY
1110008P14Rik	2.21907	wt_m6a_THY
1110018N20Rik	0.706305	wt_m6a_THY
1110019D14Rik	0.757414	wt_m6a_THY
1110020A21Rik	1.14561	wt_m6a_THY
1110034G24Rik	1.08394	wt_m6a_THY
1110038B12Rik	0.806323	wt_m6a_THY
1110059G10Rik	1.73121	wt_m6a_THY
1190007I07Rik	0.855536	wt_m6a_THY
1300002E11Rik	1.35854	wt_m6a_THY
1500011B03Rik	1.59226	wt_m6a_THY
1500011K16Rik	1.3143	wt_m6a_THY
1500015O10Rik	2.73172	wt_m6a_THY
1600002K03Rik	0.847898	wt_m6a_THY
1700003G18Rik	0.91726	wt_m6a_THY
1700010I14Rik	1.10277	wt_m6a_THY
1700022I11Rik	0.997746	wt_m6a_THY
1700047M11Rik	0.937931	wt_m6a_THY
1700086L19Rik	1.85181	wt_m6a_THY
1700120C14Rik	1.01835	wt_m6a_THY
1810011O10Rik	1.41795	wt_m6a_THY
1810022K09Rik	4.14291	wt_m6a_THY
1810024B03Rik	1.39575	wt_m6a_THY
1810026B05Rik	1.36437	wt_m6a_THY
1810037I17Rik	3.10018	wt_m6a_THY
1810043H04Rik	1.75454	wt_m6a_THY
1810058I24Rik	3.16331	wt_m6a_THY
2010107E04Rik	4.67926	wt_m6a_THY
2200002D01Rik	1.36677	wt_m6a_THY
2210013O21Rik	2.55488	wt_m6a_THY
2300009A05Rik	0.958675	wt_m6a_THY
2310001H17Rik	1.16353	wt_m6a_THY
2310009A05Rik	2.51738	wt_m6a_THY
2310009B15Rik	2.38049	wt_m6a_THY
2310010J17Rik	1.03819	wt_m6a_THY
2310016G11Rik	0.749953	wt_m6a_THY
2310035C23Rik	1.85753	wt_m6a_THY
2310039H08Rik	2.38121	wt_m6a_THY
2310040G07Rik	0.699017	wt_m6a_THY
2410006H16Rik	2.74207	wt_m6a_THY
2410015M20Rik	2.32582	wt_m6a_THY
2500002B13Rik	1.26894	wt_m6a_THY
2610002M06Rik	0.885915	wt_m6a_THY
2610203C20Rik	2.68485	wt_m6a_THY
2610203C22Rik	0.906122	wt_m6a_THY
2610206C17Rik	0.813748	wt_m6a_THY
2700078F05Rik	0.939302	wt_m6a_THY
2700081O15Rik	1.50182	wt_m6a_THY
2700094K13Rik	1.62569	wt_m6a_THY
2810001G20Rik	0.813278	wt_m6a_THY
2810025M15Rik	0.976049	wt_m6a_THY
2810403D21Rik	0.713234	wt_m6a_THY
2810407A14Rik	1.00581	wt_m6a_THY
2810417H13Rik	1.62102	wt_m6a_THY
2810428I15Rik	1.81187	wt_m6a_THY
2810474O19Rik	1.77892	wt_m6a_THY
2900076A07Rik	1.15333	wt_m6a_THY
2900089D17Rik	0.83023	wt_m6a_THY
2900093K20Rik	0.933573	wt_m6a_THY
3110009E18Rik	1.56991	wt_m6a_THY
3110021N24Rik	0.726534	wt_m6a_THY
3110045C21Rik	1.3247	wt_m6a_THY
3110056K07Rik	0.759488	wt_m6a_THY
3110062M04Rik	0.97927	wt_m6a_THY
3110079O15Rik	2.51564	wt_m6a_THY
3222401L13Rik	0.719333	wt_m6a_THY
3300005D01Rik	0.989593	wt_m6a_THY
3830403N18Rik	0.869009	wt_m6a_THY
4732465J04Rik	0.771109	wt_m6a_THY
4833421G17Rik	0.920106	wt_m6a_THY
4930447F24Rik	0.71397	wt_m6a_THY
4930534D22Rik	0.790379	wt_m6a_THY
4930556M19Rik	0.783336	wt_m6a_THY
4930558J22Rik	1.23661	wt_m6a_THY
4931406C07Rik	0.925104	wt_m6a_THY
4931406P16Rik	1.55806	wt_m6a_THY
4932438A13Rik	1.53864	wt_m6a_THY
4933400C23Rik	1.74358	wt_m6a_THY
4933400F21Rik	0.835369	wt_m6a_THY
4933405D12Rik	0.918252	wt_m6a_THY
4933408N05Rik	0.69643	wt_m6a_THY
4933430I17Rik	0.7309	wt_m6a_THY
5033426O07Rik	1.05777	wt_m6a_THY
5330417C22Rik	0.821002	wt_m6a_THY
5430405H02Rik	1.13428	wt_m6a_THY
5430416N02Rik	0.705982	wt_m6a_THY
5830462I19Rik	0.765338	wt_m6a_THY
5930420M18Rik	1.38818	wt_m6a_THY
5930430L01Rik	0.724663	wt_m6a_THY
6030400A10Rik	0.996481	wt_m6a_THY
6330403L08Rik	0.935797	wt_m6a_THY
6330549D23Rik	1.13314	wt_m6a_THY
6720427I07Rik	0.981874	wt_m6a_THY
7530428D23Rik	0.98716	wt_m6a_THY
8030462N17Rik	3.6084	wt_m6a_THY
9130230N09Rik	0.769643	wt_m6a_THY
9230105E05Rik	0.862656	wt_m6a_THY
9230114K14Rik	1.12579	wt_m6a_THY
9330020H09Rik	1.09534	wt_m6a_THY
9330154J02Rik	0.775589	wt_m6a_THY
9330160F10Rik	1.40838	wt_m6a_THY
9430034N14Rik	0.92497	wt_m6a_THY
9530059O14Rik	0.697361	wt_m6a_THY
9530086O07Rik	0.753682	wt_m6a_THY
9930021J03Rik	2.51759	wt_m6a_THY
A330023F24Rik	0.754112	wt_m6a_THY
A330102I10Rik	0.741139	wt_m6a_THY
A530083I20Rik	0.738251	wt_m6a_THY
A830005F24Rik	1.23835	wt_m6a_THY
A930004J17Rik	1.01387	wt_m6a_THY
A930005H10Rik	1.13568	wt_m6a_THY
A930032L01Rik	0.763141	wt_m6a_THY
AA465934	0.881821	wt_m6a_THY
AA467197	0.97715	wt_m6a_THY
Aamdc	1.80735	wt_m6a_THY
Abca1	0.817983	wt_m6a_THY
Abcb7	0.729027	wt_m6a_THY
Abhd2	4.32606	wt_m6a_THY
Abi3bp	2.19816	wt_m6a_THY
Abl2	1.99883	wt_m6a_THY
Abracl	1.89337	wt_m6a_THY
Ackr1	0.999132	wt_m6a_THY
Acot13	1.70912	wt_m6a_THY
Acot2	3.215	wt_m6a_THY
Acsl4	2.42863	wt_m6a_THY
Acyp1	1.64022	wt_m6a_THY
Acyp2	1.25289	wt_m6a_THY
Adamts12	1.71755	wt_m6a_THY
Adamts9	1.32557	wt_m6a_THY
Adat2	0.920771	wt_m6a_THY
Adcy10	0.702458	wt_m6a_THY
Adcy5	0.998346	wt_m6a_THY
Adgra1	1.02236	wt_m6a_THY
Adgrg6	0.747656	wt_m6a_THY
Adgrl1	2.40154	wt_m6a_THY
Adgrl3	0.755182	wt_m6a_THY
Adra2a	2.19031	wt_m6a_THY
Adtrp	0.71867	wt_m6a_THY
Aebp2	2.43925	wt_m6a_THY
Agap1	1.32363	wt_m6a_THY
Agap2	0.802407	wt_m6a_THY
Agfg1	1.15959	wt_m6a_THY
Ago1	1.33505	wt_m6a_THY
Ago2	1.384	wt_m6a_THY
Ahnak	3.04067	wt_m6a_THY
AI413582	1.60636	wt_m6a_THY
AI646519	1.41742	wt_m6a_THY
AI846148	0.746355	wt_m6a_THY
Ak6	1.24164	wt_m6a_THY
Akt3	1.16442	wt_m6a_THY
Alg14	1.56809	wt_m6a_THY
Alkbh6	1.14243	wt_m6a_THY
Alkbh7	1.07857	wt_m6a_THY
Alms1	0.866296	wt_m6a_THY
Ammecr1	2.41089	wt_m6a_THY
Amot	1.29623	wt_m6a_THY
Amt	0.830146	wt_m6a_THY
Amy1	0.799734	wt_m6a_THY
Anapc10	2.01777	wt_m6a_THY
Anapc11	2.53146	wt_m6a_THY
Anapc13	3.25456	wt_m6a_THY
Angptl1	2.71903	wt_m6a_THY
Ankhd1	1.12971	wt_m6a_THY
Ankmy1	0.697038	wt_m6a_THY
Ankrd13a	1.51276	wt_m6a_THY
Ankrd13b	1.20009	wt_m6a_THY
Ankrd17	1.75745	wt_m6a_THY
Ano2	0.732245	wt_m6a_THY
Anp32a	2.24702	wt_m6a_THY
Antxr1	2.58267	wt_m6a_THY
Aoc3	1.40917	wt_m6a_THY
Ap2a2	2.167	wt_m6a_THY
Ap2b1	1.56697	wt_m6a_THY
Ap2s1	1.45016	wt_m6a_THY
Apc	1.71874	wt_m6a_THY
Apcdd1	0.858466	wt_m6a_THY
Apip	1.30034	wt_m6a_THY
Apoc4	1.11017	wt_m6a_THY
Apol8	0.710652	wt_m6a_THY
Apold1	1.43531	wt_m6a_THY
Apoo	1.48438	wt_m6a_THY
Apool	1.51132	wt_m6a_THY
Apopt1	1.34162	wt_m6a_THY
Ar	0.806418	wt_m6a_THY
Arap2	0.938791	wt_m6a_THY
Arfgef1	1.3795	wt_m6a_THY
Arfip1	0.827534	wt_m6a_THY
Arglu1	1.92674	wt_m6a_THY
Arhgap21	2.2456	wt_m6a_THY
Arhgap23	1.00342	wt_m6a_THY
Arhgap32	0.764416	wt_m6a_THY
Arhgef12	2.16939	wt_m6a_THY
Arhgef5	1.02258	wt_m6a_THY
Arid1a	1.87192	wt_m6a_THY
Arid1b	2.62657	wt_m6a_THY
Arl4d	0.741703	wt_m6a_THY
Armcx4	1.27025	wt_m6a_THY
Arpp19	2.17632	wt_m6a_THY
Ascc3	1.5826	wt_m6a_THY
Asnsd1	1.08833	wt_m6a_THY
Aspm	1.16549	wt_m6a_THY
Aspn	2.25668	wt_m6a_THY
Asxl2	1.0735	wt_m6a_THY
Atad2b	1.18737	wt_m6a_THY
Atg10	1.06506	wt_m6a_THY
Atm	1.03502	wt_m6a_THY
Atn1	1.4116	wt_m6a_THY
Atox1	4.0567	wt_m6a_THY
Atp13a3	1.50957	wt_m6a_THY
Atp2a2	2.30541	wt_m6a_THY
Atp2b4	1.82098	wt_m6a_THY
Atp5e	3.91697	wt_m6a_THY
Atp5g1	3.44342	wt_m6a_THY
Atp5g2	1.88051	wt_m6a_THY
Atp5g3	2.60857	wt_m6a_THY
Atp5h	2.86273	wt_m6a_THY
Atp5j	3.64471	wt_m6a_THY
Atp5j2	3.72894	wt_m6a_THY
Atp5k	4.09573	wt_m6a_THY
Atp5l	3.2919	wt_m6a_THY
Atp5o	2.48421	wt_m6a_THY
Atp6v0e	3.06348	wt_m6a_THY
Atp6v1f	3.18667	wt_m6a_THY
Atp7b	0.757293	wt_m6a_THY
Atpif1	3.59954	wt_m6a_THY
Atxn7l3	1.65335	wt_m6a_THY
AU020206	1.35572	wt_m6a_THY
AU041133	0.894292	wt_m6a_THY
Axin1	0.930459	wt_m6a_THY
B130034C11Rik	0.796011	wt_m6a_THY
B230216N24Rik	0.976163	wt_m6a_THY
B230307C23Rik	0.95367	wt_m6a_THY
B230369F24Rik	1.04152	wt_m6a_THY
B2m	2.42402	wt_m6a_THY
B3gat2	1.15722	wt_m6a_THY
B4galt1	3.52313	wt_m6a_THY
B830012L14Rik	2.03667	wt_m6a_THY
B930036N10Rik	0.85435	wt_m6a_THY
B9d1	1.55349	wt_m6a_THY
Bach1	1.5324	wt_m6a_THY
Bahcc1	1.36967	wt_m6a_THY
Banf1	3.29254	wt_m6a_THY
Bard1	1.09122	wt_m6a_THY
Barx2	1.14769	wt_m6a_THY
Bbip1	1.84065	wt_m6a_THY
BC005537	2.69076	wt_m6a_THY
BC024978	0.864187	wt_m6a_THY
BC030336	1.60845	wt_m6a_THY
BC068281	1.04319	wt_m6a_THY
BC100530	1.42133	wt_m6a_THY
Bcas3os1	0.948738	wt_m6a_THY
Bcl2l2	1.53305	wt_m6a_THY
Bcl6	1.64279	wt_m6a_THY
Bcl9	1.13497	wt_m6a_THY
Bcl9l	1.55741	wt_m6a_THY
Bglap	1.47842	wt_m6a_THY
Bglap2	1.57856	wt_m6a_THY
Bglap3	1.83315	wt_m6a_THY
Bhlhe41	2.64988	wt_m6a_THY
Birc6	3.78682	wt_m6a_THY
Bloc1s1	1.20651	wt_m6a_THY
Bmp2k	3.53738	wt_m6a_THY
Bmpr2	1.82207	wt_m6a_THY
Bmyc	0.718171	wt_m6a_THY
Bola1	1.51143	wt_m6a_THY
Bola2	2.68024	wt_m6a_THY
Bola3	2.64564	wt_m6a_THY
Borcs7	1.54035	wt_m6a_THY
Bptf	1.6587	wt_m6a_THY
Brd1	1.98344	wt_m6a_THY
Bri3	1.47065	wt_m6a_THY
Brk1	1.68787	wt_m6a_THY
Brpf3	1.03805	wt_m6a_THY
Btbd7	1.19954	wt_m6a_THY
Btf3	1.98136	wt_m6a_THY
C130023A14Rik	0.758741	wt_m6a_THY
C130075A20Rik	1.27816	wt_m6a_THY
C1d	1.72342	wt_m6a_THY
C1galt1	1.59892	wt_m6a_THY
C230004F18Rik	1.19072	wt_m6a_THY
C230035I16Rik	0.957474	wt_m6a_THY
C230071H17Rik	1.53316	wt_m6a_THY
C530043K16Rik	1.93128	wt_m6a_THY
C730034F03Rik	0.755415	wt_m6a_THY
C920021L13Rik	0.808049	wt_m6a_THY
Cab39	2.82389	wt_m6a_THY
Cacna1c	0.797977	wt_m6a_THY
Cacna1d	0.894681	wt_m6a_THY
Cacna2d3	0.890282	wt_m6a_THY
Calml4	1.12293	wt_m6a_THY
Camk2n1	1.73049	wt_m6a_THY
Camta1	2.94518	wt_m6a_THY
Car5b	0.87029	wt_m6a_THY
Card19	1.96142	wt_m6a_THY
Cbr2	0.935193	wt_m6a_THY
Cbx1	2.13322	wt_m6a_THY
Cbx3	2.57121	wt_m6a_THY
Cbx4	1.72243	wt_m6a_THY
Ccdc146	0.82484	wt_m6a_THY
Ccdc18	0.807052	wt_m6a_THY
Ccdc33	0.696019	wt_m6a_THY
Ccdc53	1.44075	wt_m6a_THY
Ccdc58	0.997948	wt_m6a_THY
Ccdc71l	0.837139	wt_m6a_THY
Ccdc73	1.36811	wt_m6a_THY
Ccdc74a	0.723256	wt_m6a_THY
Ccdc85c	1.96451	wt_m6a_THY
Cck	0.848571	wt_m6a_THY
Ccl2	2.16923	wt_m6a_THY
Ccl27a	1.0767	wt_m6a_THY
Ccl27b	0.863273	wt_m6a_THY
Ccl28	0.892828	wt_m6a_THY
Ccl5	2.16736	wt_m6a_THY
Ccl7	2.63324	wt_m6a_THY
Ccnb2	1.86668	wt_m6a_THY
Ccni	2.03587	wt_m6a_THY
Ccnk	1.42673	wt_m6a_THY
Ccpg1os	1.09262	wt_m6a_THY
Cd302	1.87968	wt_m6a_THY
Cd59b	1.12472	wt_m6a_THY
Cd68	1.18892	wt_m6a_THY
Cdan1	0.871079	wt_m6a_THY
Cdc40	1.24867	wt_m6a_THY
Cdc42bpa	1.37506	wt_m6a_THY
Cdc42ep5	1.43106	wt_m6a_THY
Cdc73	1.71075	wt_m6a_THY
Cdh10	0.738251	wt_m6a_THY
Cdk13	1.45659	wt_m6a_THY
Cdk14	2.88178	wt_m6a_THY
Cdk6	2.73394	wt_m6a_THY
Cdkal1	1.27142	wt_m6a_THY
Cdkl5	1.0562	wt_m6a_THY
Cdkn1b	4.22817	wt_m6a_THY
Cdkn3	2.71556	wt_m6a_THY
Cdr2	2.15473	wt_m6a_THY
Cebpzos	1.67427	wt_m6a_THY
Cenpb	2.51566	wt_m6a_THY
Cenph	1.22186	wt_m6a_THY
Cenpk	0.915474	wt_m6a_THY
Cenpw	2.08034	wt_m6a_THY
Cep192	1.07636	wt_m6a_THY
Cep44	0.899728	wt_m6a_THY
Cep70	0.699523	wt_m6a_THY
Cetn2	1.32357	wt_m6a_THY
Chchd1	3.27186	wt_m6a_THY
Chchd2	1.95046	wt_m6a_THY
Chchd5	1.01573	wt_m6a_THY
Chchd7	1.2242	wt_m6a_THY
Chd4	1.79541	wt_m6a_THY
Chd8	1.39689	wt_m6a_THY
Chml	1.19728	wt_m6a_THY
Chmp4b	2.71991	wt_m6a_THY
Chrac1	1.93355	wt_m6a_THY
Chrna1os	1.10907	wt_m6a_THY
Chrnb2	0.764847	wt_m6a_THY
Chsy1	1.4793	wt_m6a_THY
Churc1	1.30254	wt_m6a_THY
Cic	1.40035	wt_m6a_THY
Cir1	0.917799	wt_m6a_THY
Cisd1	2.08601	wt_m6a_THY
Cklf	1.23878	wt_m6a_THY
Cks1b	2.3002	wt_m6a_THY
Cks2	1.99696	wt_m6a_THY
Clcn5	1.6981	wt_m6a_THY
Cldn10	0.705795	wt_m6a_THY
Clint1	2.3183	wt_m6a_THY
Clmn	0.696693	wt_m6a_THY
Clock	1.41185	wt_m6a_THY
Clstn2	0.73405	wt_m6a_THY
Cluap1	0.772184	wt_m6a_THY
Cmc1	0.835313	wt_m6a_THY
Cmc4	0.893971	wt_m6a_THY
Cmss1	0.904835	wt_m6a_THY
Cnih4	4.00757	wt_m6a_THY
Cnnm3	1.93628	wt_m6a_THY
Cnot6	3.30808	wt_m6a_THY
Cnot6l	1.54605	wt_m6a_THY
Coa3	2.54065	wt_m6a_THY
Col12a1	2.70387	wt_m6a_THY
Col14a1	2.2226	wt_m6a_THY
Col1a2	2.19657	wt_m6a_THY
Col24a1	1.23531	wt_m6a_THY
Col27a1	1.84468	wt_m6a_THY
Col6a3	1.73605	wt_m6a_THY
Commd4	1.72018	wt_m6a_THY
Commd6	1.34581	wt_m6a_THY
Cox14	2.1985	wt_m6a_THY
Cox16	1.59265	wt_m6a_THY
Cox19	1.01855	wt_m6a_THY
Cox20-ps	0.924583	wt_m6a_THY
Cox4i1	2.16506	wt_m6a_THY
Cox4i2	1.50625	wt_m6a_THY
Cox5a	2.13068	wt_m6a_THY
Cox5b	3.28349	wt_m6a_THY
Cox6a1	3.6884	wt_m6a_THY
Cox6b1	4.10751	wt_m6a_THY
Cox6b2	1.52193	wt_m6a_THY
Cox6c	3.98578	wt_m6a_THY
Cox7a1	0.818358	wt_m6a_THY
Cox7a2	4.56059	wt_m6a_THY
Cox7b	3.98627	wt_m6a_THY
Cox7c	3.84197	wt_m6a_THY
Cox8a	3.667	wt_m6a_THY
Cox8b	1.12874	wt_m6a_THY
Cp	1.08498	wt_m6a_THY
Cpa2	0.896089	wt_m6a_THY
Cpeb4	1.75842	wt_m6a_THY
Cpne3	1.27867	wt_m6a_THY
Crebbp	1.56313	wt_m6a_THY
Crebl2	1.16567	wt_m6a_THY
Crebrf	1.32718	wt_m6a_THY
Crebzf	0.730739	wt_m6a_THY
Crim1	2.2011	wt_m6a_THY
Crip1	4.23294	wt_m6a_THY
Cript	1.75485	wt_m6a_THY
Crtc3	1.50043	wt_m6a_THY
Cryab	2.20839	wt_m6a_THY
Csmd3	0.947019	wt_m6a_THY
Csnk2a2	1.43704	wt_m6a_THY
Csnk2b	1.91727	wt_m6a_THY
Cst3	2.24978	wt_m6a_THY
Cst6	0.812313	wt_m6a_THY
Cstb	2.98352	wt_m6a_THY
Ctdnep1	1.50789	wt_m6a_THY
Ctdspl	2.48817	wt_m6a_THY
Ctnnd1	1.04945	wt_m6a_THY
Cul3	2.45751	wt_m6a_THY
Cuta	2.70911	wt_m6a_THY
Cx3cr1	0.69677	wt_m6a_THY
Cxx1c	1.14733	wt_m6a_THY
Cxxc4	1.47519	wt_m6a_THY
Cyb5a	2.98358	wt_m6a_THY
Cycs	2.79416	wt_m6a_THY
Cyp2u1	1.8108	wt_m6a_THY
Cystm1	1.07644	wt_m6a_THY
D17H6S53E	1.17188	wt_m6a_THY
D3Ertd751e	0.876822	wt_m6a_THY
D530018E20Rik	1.25561	wt_m6a_THY
D5Ertd605e	0.879772	wt_m6a_THY
D7Ertd443e	0.806349	wt_m6a_THY
D830025C05Rik	1.12617	wt_m6a_THY
D8Ertd738e	2.59663	wt_m6a_THY
D930030I03Rik	0.871247	wt_m6a_THY
Dact1	0.86917	wt_m6a_THY
Dact3	1.66925	wt_m6a_THY
Dad1	3.5413	wt_m6a_THY
Dancr	1.31119	wt_m6a_THY
Dbi	3.68723	wt_m6a_THY
Dcaf15	0.753649	wt_m6a_THY
Dchs1	1.20373	wt_m6a_THY
Dcp2	1.45347	wt_m6a_THY
Dct	1.07245	wt_m6a_THY
Dctn4	3.08432	wt_m6a_THY
Dctn6	1.50299	wt_m6a_THY
Dctpp1	1.82657	wt_m6a_THY
Ddhd1	0.701779	wt_m6a_THY
Ddt	1.16307	wt_m6a_THY
Ddx17	2.21435	wt_m6a_THY
Ddx19a	2.47377	wt_m6a_THY
Ddx3x	3.10011	wt_m6a_THY
Ddx6	1.92688	wt_m6a_THY
Deb1	3.10973	wt_m6a_THY
Dennd1b	1.19157	wt_m6a_THY
Dennd4a	1.20269	wt_m6a_THY
Dennd5a	1.60876	wt_m6a_THY
Dgkh	1.15063	wt_m6a_THY
Dhdh	1.126	wt_m6a_THY
Dhps	1.43864	wt_m6a_THY
Dhrs9	0.814208	wt_m6a_THY
Dhx36	1.68992	wt_m6a_THY
Dhx9	2.10185	wt_m6a_THY
Diaph1	1.63681	wt_m6a_THY
Diaph3	1.21913	wt_m6a_THY
Diras1	0.795315	wt_m6a_THY
Dleu2	2.00533	wt_m6a_THY
Dlg1	1.01707	wt_m6a_THY
Dlg3	0.872754	wt_m6a_THY
Dlg5	1.01252	wt_m6a_THY
Dmkn	1.3244	wt_m6a_THY
Dmwd	0.860244	wt_m6a_THY
Dmxl1	1.034	wt_m6a_THY
Dnah10	0.961556	wt_m6a_THY
Dnah7b	0.837389	wt_m6a_THY
Dnajc15	2.53432	wt_m6a_THY
Dnajc19	2.28714	wt_m6a_THY
Dnajc21	1.22663	wt_m6a_THY
Dnajc24	1.01877	wt_m6a_THY
Dock10	1.09155	wt_m6a_THY
Dock5	0.988536	wt_m6a_THY
Dpf1	1.22199	wt_m6a_THY
Dph3	1.70551	wt_m6a_THY
Dpm2	2.34693	wt_m6a_THY
Dpm3	4.01342	wt_m6a_THY
Dpy19l1	1.77454	wt_m6a_THY
Dpy30	1.67348	wt_m6a_THY
Dqx1	0.791152	wt_m6a_THY
Dst	1.90374	wt_m6a_THY
Dtx3l	1.93125	wt_m6a_THY
Dusp11	1.83971	wt_m6a_THY
Dusp19	0.758546	wt_m6a_THY
Dvl1	0.943698	wt_m6a_THY
Dync1h1	1.43735	wt_m6a_THY
Dynll1	2.87879	wt_m6a_THY
Dynlrb1	4.24027	wt_m6a_THY
Dynlt1-ps1	0.760293	wt_m6a_THY
Dynlt1b	1.59002	wt_m6a_THY
Dynlt1c	1.3268	wt_m6a_THY
Dyrk1a	2.36249	wt_m6a_THY
Dyrk2	2.18597	wt_m6a_THY
Dzank1	0.724539	wt_m6a_THY
E230020A03Rik	0.971686	wt_m6a_THY
E330034L11Rik	0.822131	wt_m6a_THY
Eda2r	1.83217	wt_m6a_THY
Eea1	1.72181	wt_m6a_THY
Eef1a1	2.3818	wt_m6a_THY
Eef1b2	2.90021	wt_m6a_THY
Eef2	2.10392	wt_m6a_THY
Egln1	2.75606	wt_m6a_THY
Eid1	2.73763	wt_m6a_THY
Eif1	2.86734	wt_m6a_THY
Eif3f	2.64172	wt_m6a_THY
Eif3k	1.92928	wt_m6a_THY
Eif4ebp2	1.23244	wt_m6a_THY
Eif4g3	1.60402	wt_m6a_THY
Emp3	3.19185	wt_m6a_THY
En1	0.974788	wt_m6a_THY
Enah	1.99081	wt_m6a_THY
Entpd7	1.69229	wt_m6a_THY
Eny2	2.26067	wt_m6a_THY
Epb41l1	1.08829	wt_m6a_THY
Epb41l4aos	0.987866	wt_m6a_THY
Epb42	0.767846	wt_m6a_THY
Epc2	1.63783	wt_m6a_THY
Erbb2ip	1.67258	wt_m6a_THY
Erbb3	0.72526	wt_m6a_THY
Erdr1	2.0256	wt_m6a_THY
Erf	1.75529	wt_m6a_THY
Erh	1.44662	wt_m6a_THY
Erich1	1.47912	wt_m6a_THY
Esco2	1.08363	wt_m6a_THY
Esf1	1.43637	wt_m6a_THY
Etfb	0.945426	wt_m6a_THY
Etohd2	0.704434	wt_m6a_THY
Ext1	2.01971	wt_m6a_THY
F630040K05Rik	0.822098	wt_m6a_THY
Fabp3	1.01661	wt_m6a_THY
Fadd	1.27881	wt_m6a_THY
Fam102b	1.76099	wt_m6a_THY
Fam111a	2.07668	wt_m6a_THY
Fam120a	2.46191	wt_m6a_THY
Fam133b	2.12704	wt_m6a_THY
Fam161a	0.808438	wt_m6a_THY
Fam162a	1.77893	wt_m6a_THY
Fam189a2	0.695897	wt_m6a_THY
Fam193a	2.28646	wt_m6a_THY
Fam193b	1.08632	wt_m6a_THY
Fam210a	1.52922	wt_m6a_THY
Fam212b	0.843919	wt_m6a_THY
Fam228b	0.906893	wt_m6a_THY
Fam25c	0.995938	wt_m6a_THY
Fam63b	1.77146	wt_m6a_THY
Fam81a	1.02954	wt_m6a_THY
Fam96b	1.28987	wt_m6a_THY
Fam98b	2.59128	wt_m6a_THY
Fan1	0.768586	wt_m6a_THY
Fau	2.87408	wt_m6a_THY
Fau-ps2	0.87007	wt_m6a_THY
Fbn1	2.46673	wt_m6a_THY
Fbn2	2.25392	wt_m6a_THY
Fbxl14	0.767305	wt_m6a_THY
Fbxl17	1.38993	wt_m6a_THY
Fbxl21	0.76406	wt_m6a_THY
Fbxl7	0.924161	wt_m6a_THY
Fbxo11	1.70353	wt_m6a_THY
Fbxo36	1.40465	wt_m6a_THY
Fbxo45	1.41223	wt_m6a_THY
Fbxw7	0.844962	wt_m6a_THY
Fcer1g	0.890727	wt_m6a_THY
Fcf1	1.75301	wt_m6a_THY
Fgf14	0.810928	wt_m6a_THY
Fgf2	1.3734	wt_m6a_THY
Fgf2os	0.867265	wt_m6a_THY
Fgfbp1	0.891889	wt_m6a_THY
Fgl1	1.13372	wt_m6a_THY
Fhl3	2.95501	wt_m6a_THY
Fignl2	0.956597	wt_m6a_THY
Fkbp11	1.98826	wt_m6a_THY
Fkbp3	1.97335	wt_m6a_THY
Fkbp7	2.17511	wt_m6a_THY
Fli1	1.50384	wt_m6a_THY
Flnc	1.17525	wt_m6a_THY
Flrt1	0.724297	wt_m6a_THY
Fmnl2	2.03185	wt_m6a_THY
Fn3krp	3.08696	wt_m6a_THY
Fnip2	1.88888	wt_m6a_THY
Foxc1	1.84112	wt_m6a_THY
Foxj2	1.03913	wt_m6a_THY
Foxk2	0.7241	wt_m6a_THY
Foxn2	2.63718	wt_m6a_THY
Foxo3	1.88087	wt_m6a_THY
Foxo4	0.921282	wt_m6a_THY
Fry	2.27265	wt_m6a_THY
Fsd1l	1.09078	wt_m6a_THY
Fundc2	2.00623	wt_m6a_THY
Fuom	1.10702	wt_m6a_THY
Fxn	1.19144	wt_m6a_THY
Fxyd1	3.98868	wt_m6a_THY
Fxyd2	1.27491	wt_m6a_THY
Fxyd4	1.27023	wt_m6a_THY
Fyco1	1.06146	wt_m6a_THY
Fyn	1.83256	wt_m6a_THY
Fzd2	1.33301	wt_m6a_THY
Fzd5	1.06452	wt_m6a_THY
Fzd7	1.67681	wt_m6a_THY
Fzd8	2.10528	wt_m6a_THY
Gabarap	2.71659	wt_m6a_THY
Galc	1.09547	wt_m6a_THY
Gamt	1.3238	wt_m6a_THY
Gan	1.15507	wt_m6a_THY
Gas5	2.80208	wt_m6a_THY
Gatad1	2.31211	wt_m6a_THY
Gatad2b	2.01726	wt_m6a_THY
Gchfr	1.12186	wt_m6a_THY
Gclc	0.933781	wt_m6a_THY
Gdf11	0.826383	wt_m6a_THY
Gfod2	0.786938	wt_m6a_THY
Gigyf1	2.21648	wt_m6a_THY
Gjc2	0.865142	wt_m6a_THY
Gls	2.82204	wt_m6a_THY
Gm10051	0.710366	wt_m6a_THY
Gm10076	2.00349	wt_m6a_THY
Gm10097	1.17621	wt_m6a_THY
Gm10146	0.759218	wt_m6a_THY
Gm10177	0.891978	wt_m6a_THY
Gm10221	0.731479	wt_m6a_THY
Gm10269	1.60149	wt_m6a_THY
Gm10290	1.00028	wt_m6a_THY
Gm10371	0.714259	wt_m6a_THY
Gm10524	0.941765	wt_m6a_THY
Gm10827	0.882965	wt_m6a_THY
Gm11273	0.896053	wt_m6a_THY
Gm11423	0.772446	wt_m6a_THY
Gm11457	0.881094	wt_m6a_THY
Gm11549	0.942238	wt_m6a_THY
Gm11575	0.721786	wt_m6a_THY
Gm11639	1.40946	wt_m6a_THY
Gm11655	1.08686	wt_m6a_THY
Gm11672	0.849795	wt_m6a_THY
Gm11737	0.811712	wt_m6a_THY
Gm11837	0.824733	wt_m6a_THY
Gm11960	0.886245	wt_m6a_THY
Gm11969	1.08045	wt_m6a_THY
Gm12158	0.807517	wt_m6a_THY
Gm12248	0.719747	wt_m6a_THY
Gm12276	1.33448	wt_m6a_THY
Gm12735	0.740075	wt_m6a_THY
Gm12829	1.1373	wt_m6a_THY
Gm12867	0.718579	wt_m6a_THY
Gm12940	1.35119	wt_m6a_THY
Gm12987	1.07135	wt_m6a_THY
Gm13166	0.93704	wt_m6a_THY
Gm13174	0.895129	wt_m6a_THY
Gm13181	0.949183	wt_m6a_THY
Gm13212	0.810513	wt_m6a_THY
Gm13306	0.80262	wt_m6a_THY
Gm13339	1.3402	wt_m6a_THY
Gm13340	1.25144	wt_m6a_THY
Gm13342	0.869025	wt_m6a_THY
Gm13351	0.884245	wt_m6a_THY
Gm13370	1.03866	wt_m6a_THY
Gm13470	1.0418	wt_m6a_THY
Gm13807	0.741849	wt_m6a_THY
Gm14005	1.95364	wt_m6a_THY
Gm14167	0.882222	wt_m6a_THY
Gm14239	1.03515	wt_m6a_THY
Gm14303	0.821748	wt_m6a_THY
Gm14323	2.42455	wt_m6a_THY
Gm14325	0.970975	wt_m6a_THY
Gm14414	2.45091	wt_m6a_THY
Gm14488	0.797649	wt_m6a_THY
Gm14541	1.88276	wt_m6a_THY
Gm15050	0.919077	wt_m6a_THY
Gm15186	0.840252	wt_m6a_THY
Gm15402	0.740063	wt_m6a_THY
Gm15409	0.757269	wt_m6a_THY
Gm15417	1.91752	wt_m6a_THY
Gm15425	0.985701	wt_m6a_THY
Gm15427	1.29349	wt_m6a_THY
Gm15441	0.840851	wt_m6a_THY
Gm15506	0.934778	wt_m6a_THY
Gm15516	0.711978	wt_m6a_THY
Gm15530	0.715809	wt_m6a_THY
Gm15535	1.04235	wt_m6a_THY
Gm15564	1.55107	wt_m6a_THY
Gm15694	0.779037	wt_m6a_THY
Gm15708	1.27546	wt_m6a_THY
Gm15776	0.899085	wt_m6a_THY
Gm15800	0.960258	wt_m6a_THY
Gm15895	0.832345	wt_m6a_THY
Gm15902	0.947241	wt_m6a_THY
Gm16124	0.749633	wt_m6a_THY
Gm16133	1.10278	wt_m6a_THY
Gm16135	0.696948	wt_m6a_THY
Gm16152	0.835897	wt_m6a_THY
Gm16536	0.725261	wt_m6a_THY
Gm16585	1.38083	wt_m6a_THY
Gm1673	1.80497	wt_m6a_THY
Gm17034	0.752066	wt_m6a_THY
Gm17056	1.07229	wt_m6a_THY
Gm17066	1.65332	wt_m6a_THY
Gm17082	1.41231	wt_m6a_THY
Gm17137	0.90135	wt_m6a_THY
Gm17201	1.0576	wt_m6a_THY
Gm17455	2.17034	wt_m6a_THY
Gm17491	0.896929	wt_m6a_THY
Gm17571	0.749123	wt_m6a_THY
Gm17971	0.798509	wt_m6a_THY
Gm18422	0.71047	wt_m6a_THY
Gm19589	0.833527	wt_m6a_THY
Gm19705	0.967921	wt_m6a_THY
Gm1976	0.743514	wt_m6a_THY
Gm19817	1.13263	wt_m6a_THY
Gm2000	0.958027	wt_m6a_THY
Gm20404	0.730567	wt_m6a_THY
Gm20492	0.894951	wt_m6a_THY
Gm20644	0.703404	wt_m6a_THY
Gm20682	0.825584	wt_m6a_THY
Gm20707	0.784125	wt_m6a_THY
Gm20712	0.777787	wt_m6a_THY
Gm21710	1.37075	wt_m6a_THY
Gm22270	1.26666	wt_m6a_THY
Gm23251	0.922391	wt_m6a_THY
Gm23502	1.09199	wt_m6a_THY
Gm23638	0.763336	wt_m6a_THY
Gm24270	1.13193	wt_m6a_THY
Gm24347	0.85871	wt_m6a_THY
Gm25117	0.914787	wt_m6a_THY
Gm25369	1.39052	wt_m6a_THY
Gm25535	0.720459	wt_m6a_THY
Gm25636	0.754552	wt_m6a_THY
Gm25911	0.767737	wt_m6a_THY
Gm26268	0.97168	wt_m6a_THY
Gm26549	0.768419	wt_m6a_THY
Gm26562	0.706808	wt_m6a_THY
Gm26633	0.71034	wt_m6a_THY
Gm26671	0.826032	wt_m6a_THY
Gm26672	0.758988	wt_m6a_THY
Gm26743	0.833077	wt_m6a_THY
Gm26771	1.21186	wt_m6a_THY
Gm26802	0.793304	wt_m6a_THY
Gm26862	0.793629	wt_m6a_THY
Gm26881	0.748139	wt_m6a_THY
Gm26981	1.02907	wt_m6a_THY
Gm26982	1.36906	wt_m6a_THY
Gm28087	1.04641	wt_m6a_THY
Gm28119	0.71437	wt_m6a_THY
Gm2830	0.738404	wt_m6a_THY
Gm28439	0.875656	wt_m6a_THY
Gm28661	1.33582	wt_m6a_THY
Gm29257	0.71006	wt_m6a_THY
Gm29292	0.698306	wt_m6a_THY
Gm29666	0.829923	wt_m6a_THY
Gm2a	2.00266	wt_m6a_THY
Gm3150	0.891767	wt_m6a_THY
Gm3511	0.962646	wt_m6a_THY
Gm36936	0.924181	wt_m6a_THY
Gm36963	1.36835	wt_m6a_THY
Gm36970	0.873618	wt_m6a_THY
Gm3699	1.03206	wt_m6a_THY
Gm37017	0.70813	wt_m6a_THY
Gm37025	0.768976	wt_m6a_THY
Gm37033	0.817678	wt_m6a_THY
Gm37060	1.18985	wt_m6a_THY
Gm37069	1.33983	wt_m6a_THY
Gm37072	0.707036	wt_m6a_THY
Gm37082	1.33257	wt_m6a_THY
Gm37083	0.730439	wt_m6a_THY
Gm37105	0.820367	wt_m6a_THY
Gm37106	0.78224	wt_m6a_THY
Gm37123	1.18962	wt_m6a_THY
Gm37139	1.69637	wt_m6a_THY
Gm37140	0.998295	wt_m6a_THY
Gm37159	0.854264	wt_m6a_THY
Gm37168	0.75376	wt_m6a_THY
Gm37186	0.967599	wt_m6a_THY
Gm37200	0.883148	wt_m6a_THY
Gm37219	1.20019	wt_m6a_THY
Gm37238	1.4068	wt_m6a_THY
Gm37258	0.842114	wt_m6a_THY
Gm37277	0.794861	wt_m6a_THY
Gm37283	0.698299	wt_m6a_THY
Gm37298	0.700295	wt_m6a_THY
Gm37311	0.871219	wt_m6a_THY
Gm37314	1.17419	wt_m6a_THY
Gm37333	0.992145	wt_m6a_THY
Gm37368	0.779091	wt_m6a_THY
Gm37397	0.734248	wt_m6a_THY
Gm37407	0.967917	wt_m6a_THY
Gm37423	0.800516	wt_m6a_THY
Gm37452	0.979922	wt_m6a_THY
Gm37465	1.08195	wt_m6a_THY
Gm37470	0.971357	wt_m6a_THY
Gm37522	0.92818	wt_m6a_THY
Gm37558	1.32239	wt_m6a_THY
Gm37570	1.30166	wt_m6a_THY
Gm37578	1.28801	wt_m6a_THY
Gm37583	0.819259	wt_m6a_THY
Gm37598	1.02245	wt_m6a_THY
Gm37606	0.881883	wt_m6a_THY
Gm37621	1.12146	wt_m6a_THY
Gm37626	1.14127	wt_m6a_THY
Gm37677	1.09229	wt_m6a_THY
Gm37716	0.70577	wt_m6a_THY
Gm37780	0.995479	wt_m6a_THY
Gm3788	1.09029	wt_m6a_THY
Gm37899	1.81247	wt_m6a_THY
Gm37935	0.824212	wt_m6a_THY
Gm37946	0.808639	wt_m6a_THY
Gm37960	0.770469	wt_m6a_THY
Gm37978	0.806976	wt_m6a_THY
Gm38034	1.14208	wt_m6a_THY
Gm38042	0.873681	wt_m6a_THY
Gm38056	1.26973	wt_m6a_THY
Gm38104	0.903642	wt_m6a_THY
Gm38111	0.834371	wt_m6a_THY
Gm38162	0.768066	wt_m6a_THY
Gm38211	1.679	wt_m6a_THY
Gm38218	0.887005	wt_m6a_THY
Gm38236	1.47545	wt_m6a_THY
Gm38300	1.18093	wt_m6a_THY
Gm38319	1.11098	wt_m6a_THY
Gm38357	1.37538	wt_m6a_THY
Gm38384	0.817204	wt_m6a_THY
Gm38394	1.66684	wt_m6a_THY
Gm3934	1.63272	wt_m6a_THY
Gm4045	0.831917	wt_m6a_THY
Gm4117	0.785134	wt_m6a_THY
Gm4149	0.700465	wt_m6a_THY
Gm42432	1.16089	wt_m6a_THY
Gm42507	1.26595	wt_m6a_THY
Gm42509	0.824212	wt_m6a_THY
Gm42547	1.44257	wt_m6a_THY
Gm42549	1.07876	wt_m6a_THY
Gm42551	0.758261	wt_m6a_THY
Gm42559	0.78299	wt_m6a_THY
Gm4258	0.86562	wt_m6a_THY
Gm42611	1.07599	wt_m6a_THY
Gm42637	1.23976	wt_m6a_THY
Gm42651	1.03302	wt_m6a_THY
Gm42675	0.756874	wt_m6a_THY
Gm42679	1.25268	wt_m6a_THY
Gm42725	2.02135	wt_m6a_THY
Gm42748	0.819761	wt_m6a_THY
Gm42788	1.11346	wt_m6a_THY
Gm42819	0.75457	wt_m6a_THY
Gm42830	0.896668	wt_m6a_THY
Gm4285	0.869013	wt_m6a_THY
Gm42939	1.75185	wt_m6a_THY
Gm42941	0.768879	wt_m6a_THY
Gm42967	0.744055	wt_m6a_THY
Gm42970	0.925137	wt_m6a_THY
Gm42971	1.33661	wt_m6a_THY
Gm42974	1.34607	wt_m6a_THY
Gm42979	0.95665	wt_m6a_THY
Gm42986	0.7739	wt_m6a_THY
Gm43009	2.56265	wt_m6a_THY
Gm43010	1.1119	wt_m6a_THY
Gm43011	1.09037	wt_m6a_THY
Gm43050	0.778509	wt_m6a_THY
Gm43054	1.01529	wt_m6a_THY
Gm43063	0.764454	wt_m6a_THY
Gm43112	0.793394	wt_m6a_THY
Gm43151	0.952041	wt_m6a_THY
Gm43162	0.807154	wt_m6a_THY
Gm43176	1.41848	wt_m6a_THY
Gm43178	0.768276	wt_m6a_THY
Gm43187	1.30726	wt_m6a_THY
Gm43231	0.805403	wt_m6a_THY
Gm43260	1.32564	wt_m6a_THY
Gm43274	0.817457	wt_m6a_THY
Gm43294	1.03466	wt_m6a_THY
Gm43300	0.957632	wt_m6a_THY
Gm43313	1.11348	wt_m6a_THY
Gm43314	0.699105	wt_m6a_THY
Gm4332	1.10259	wt_m6a_THY
Gm43329	1.07082	wt_m6a_THY
Gm43330	0.718474	wt_m6a_THY
Gm43331	1.28194	wt_m6a_THY
Gm43335	0.733246	wt_m6a_THY
Gm43343	1.17632	wt_m6a_THY
Gm43359	0.877826	wt_m6a_THY
Gm43379	1.18282	wt_m6a_THY
Gm43409	0.798633	wt_m6a_THY
Gm43412	1.11838	wt_m6a_THY
Gm43430	0.931513	wt_m6a_THY
Gm43457	1.04973	wt_m6a_THY
Gm43462	0.76826	wt_m6a_THY
Gm43483	0.907065	wt_m6a_THY
Gm43484	0.948668	wt_m6a_THY
Gm43490	0.707182	wt_m6a_THY
Gm43560	1.4012	wt_m6a_THY
Gm43581	1.28779	wt_m6a_THY
Gm43593	0.745564	wt_m6a_THY
Gm43609	0.898041	wt_m6a_THY
Gm43627	0.835603	wt_m6a_THY
Gm43660	0.724441	wt_m6a_THY
Gm43667	1.2243	wt_m6a_THY
Gm43682	1.0246	wt_m6a_THY
Gm43692	0.897741	wt_m6a_THY
Gm43719	1.02565	wt_m6a_THY
Gm43768	0.77172	wt_m6a_THY
Gm43788	0.94165	wt_m6a_THY
Gm43794	0.792355	wt_m6a_THY
Gm43921	0.760209	wt_m6a_THY
Gm43953	0.796645	wt_m6a_THY
Gm43958	1.04078	wt_m6a_THY
Gm43980	1.35754	wt_m6a_THY
Gm44005	0.780285	wt_m6a_THY
Gm44022	0.775233	wt_m6a_THY
Gm44045	0.882211	wt_m6a_THY
Gm44067	1.14124	wt_m6a_THY
Gm44164	1.52808	wt_m6a_THY
Gm44187	3.96252	wt_m6a_THY
Gm44199	0.81183	wt_m6a_THY
Gm44250	1.77217	wt_m6a_THY
Gm44270	1.51933	wt_m6a_THY
Gm44276	0.778809	wt_m6a_THY
Gm44292	0.892394	wt_m6a_THY
Gm44423	1.33789	wt_m6a_THY
Gm44432	0.855978	wt_m6a_THY
Gm4540	1.31294	wt_m6a_THY
Gm4604	0.863455	wt_m6a_THY
Gm4925	0.83838	wt_m6a_THY
Gm5148	0.83709	wt_m6a_THY
Gm525	0.906549	wt_m6a_THY
Gm561	1.0198	wt_m6a_THY
Gm5617	0.74386	wt_m6a_THY
Gm5776	0.696907	wt_m6a_THY
Gm5850	1.4621	wt_m6a_THY
Gm5851	1.45867	wt_m6a_THY
Gm5860	1.01645	wt_m6a_THY
Gm5979	0.716659	wt_m6a_THY
Gm6136	0.805238	wt_m6a_THY
Gm6139	1.10166	wt_m6a_THY
Gm6254	1.44932	wt_m6a_THY
Gm6266	0.744244	wt_m6a_THY
Gm6368	1.03167	wt_m6a_THY
Gm6556	0.782656	wt_m6a_THY
Gm6712	0.926575	wt_m6a_THY
Gm6733	0.817411	wt_m6a_THY
Gm6969	0.831357	wt_m6a_THY
Gm7180	0.761184	wt_m6a_THY
Gm7221	0.717835	wt_m6a_THY
Gm7497	1.24126	wt_m6a_THY
Gm7536	0.921162	wt_m6a_THY
Gm7618	0.963683	wt_m6a_THY
Gm7665	1.63037	wt_m6a_THY
Gm7890	1.30019	wt_m6a_THY
Gm8186	0.697014	wt_m6a_THY
Gm8292	0.783111	wt_m6a_THY
Gm8430	1.01961	wt_m6a_THY
Gm9484	0.795833	wt_m6a_THY
Gm9790	0.846079	wt_m6a_THY
Gm9794	0.944221	wt_m6a_THY
Gm9843	1.12782	wt_m6a_THY
Gm9844	2.64296	wt_m6a_THY
Gm9874	0.924376	wt_m6a_THY
Gnb1	2.89115	wt_m6a_THY
Gnb2l1	2.95617	wt_m6a_THY
Gng11	2.41018	wt_m6a_THY
Gng5	5.11421	wt_m6a_THY
Gngt2	0.969224	wt_m6a_THY
Gnl3l	2.25637	wt_m6a_THY
Golgb1	2.03426	wt_m6a_THY
Gpbp1l1	1.64718	wt_m6a_THY
Gpha2	2.6085	wt_m6a_THY
Grb2	1.25117	wt_m6a_THY
Grcc10	1.26643	wt_m6a_THY
Grik5	1.09736	wt_m6a_THY
Gsk3a	0.948264	wt_m6a_THY
Gsk3b	2.88093	wt_m6a_THY
Gstm2	1.67719	wt_m6a_THY
Gstm5	1.82336	wt_m6a_THY
Gstp1	2.24809	wt_m6a_THY
Gstp2	1.86951	wt_m6a_THY
Gtf2a1l	0.78897	wt_m6a_THY
Gtf2a2	1.88933	wt_m6a_THY
Gtf2h5	2.66053	wt_m6a_THY
H19	3.59162	wt_m6a_THY
H2-Q4	1.36261	wt_m6a_THY
H2-T24	0.852813	wt_m6a_THY
H2afj	1.15659	wt_m6a_THY
Hacd1	1.39355	wt_m6a_THY
Has2	2.69882	wt_m6a_THY
Hbb-bt	1.06021	wt_m6a_THY
Hcfc1r1	3.49904	wt_m6a_THY
Hdac4	1.68946	wt_m6a_THY
Heca	1.97902	wt_m6a_THY
Hecw1	0.89058	wt_m6a_THY
Herc2	1.37363	wt_m6a_THY
Hexim1	0.806838	wt_m6a_THY
Higd1a	3.18695	wt_m6a_THY
Higd2a	2.5047	wt_m6a_THY
Hint1	2.66913	wt_m6a_THY
Hint2	1.2355	wt_m6a_THY
Hint3	1.29229	wt_m6a_THY
Hipk1	1.63986	wt_m6a_THY
Hipk2	0.950844	wt_m6a_THY
Hipk3	1.26283	wt_m6a_THY
Hira	0.89514	wt_m6a_THY
Hist1h1b	2.54334	wt_m6a_THY
Hist1h1e	2.96906	wt_m6a_THY
Hist1h2ae	0.917717	wt_m6a_THY
Hist1h2ag	1.0437	wt_m6a_THY
Hist1h2ao	0.955695	wt_m6a_THY
Hist1h2ap	1.39976	wt_m6a_THY
Hist1h2bc	2.20671	wt_m6a_THY
Hist1h2bg	0.818555	wt_m6a_THY
Hist1h2bj	0.795662	wt_m6a_THY
Hist1h2br	0.791553	wt_m6a_THY
Hist1h3f	0.822501	wt_m6a_THY
Hist1h4c	0.785305	wt_m6a_THY
Hist1h4d	3.09627	wt_m6a_THY
Hist1h4f	0.810431	wt_m6a_THY
Hist1h4h	0.894818	wt_m6a_THY
Hist1h4i	1.48653	wt_m6a_THY
Hivep2	1.35913	wt_m6a_THY
Hlf	0.837053	wt_m6a_THY
Hmcn1	2.72351	wt_m6a_THY
Hmga2	2.41171	wt_m6a_THY
Hmgn3	1.6535	wt_m6a_THY
Hnrnpa0	2.56368	wt_m6a_THY
Hnrnpd	3.13435	wt_m6a_THY
Hnrnpdl	1.51183	wt_m6a_THY
Hnrnph1	1.93628	wt_m6a_THY
Hnrnpul2	2.04955	wt_m6a_THY
Hook1	0.986766	wt_m6a_THY
Hopx	1.48559	wt_m6a_THY
Hotairm1	1.26182	wt_m6a_THY
Hoxa5	0.79947	wt_m6a_THY
Hoxaas3	0.698284	wt_m6a_THY
Hrsp12	0.92945	wt_m6a_THY
Hs2st1	1.80453	wt_m6a_THY
Hsbp1	2.15681	wt_m6a_THY
Hsd17b11	2.70053	wt_m6a_THY
Hsd17b14	0.753156	wt_m6a_THY
Hsf2	2.98999	wt_m6a_THY
Hspb11	2.06782	wt_m6a_THY
Hspb2	0.963931	wt_m6a_THY
Hspe1	2.51073	wt_m6a_THY
Htt	1.14644	wt_m6a_THY
Huwe1	1.56197	wt_m6a_THY
Hykk	0.749569	wt_m6a_THY
Hypk	0.870119	wt_m6a_THY
Ice1	1.3452	wt_m6a_THY
Id2	1.78691	wt_m6a_THY
Idh3b	2.28882	wt_m6a_THY
Ids	1.19124	wt_m6a_THY
Idua	1.26355	wt_m6a_THY
Ier5	2.22899	wt_m6a_THY
Ier5l	0.830722	wt_m6a_THY
Iffo2	1.17797	wt_m6a_THY
Ifi203	0.981791	wt_m6a_THY
Ifi27l2a	2.11902	wt_m6a_THY
Ifitm1	1.17469	wt_m6a_THY
Ifitm2	4.19322	wt_m6a_THY
Ifitm3	3.85853	wt_m6a_THY
Ift20	1.82417	wt_m6a_THY
Igbp1	1.33943	wt_m6a_THY
Igf1r	1.43191	wt_m6a_THY
Igf2r	2.19852	wt_m6a_THY
Igsf11	0.844005	wt_m6a_THY
Ikzf5	1.3894	wt_m6a_THY
Ildr2	0.86551	wt_m6a_THY
Immp1l	1.983	wt_m6a_THY
Impact	1.87071	wt_m6a_THY
Inip	1.77623	wt_m6a_THY
Ino80	2.02098	wt_m6a_THY
Inpp4a	2.12916	wt_m6a_THY
Insig1	3.10885	wt_m6a_THY
Insl6	0.993953	wt_m6a_THY
Ints6	1.73401	wt_m6a_THY
Ints8	0.898346	wt_m6a_THY
Iqsec1	2.41045	wt_m6a_THY
Iqsec2	0.856431	wt_m6a_THY
Irak1bp1	1.07968	wt_m6a_THY
Irf2	1.23035	wt_m6a_THY
Irf2bp2	2.3986	wt_m6a_THY
Itgav	2.09411	wt_m6a_THY
Itgb3bp	0.913518	wt_m6a_THY
Itpr3	0.951686	wt_m6a_THY
Itpripl2	1.40104	wt_m6a_THY
Jag1	2.62472	wt_m6a_THY
Jdp2	2.03517	wt_m6a_THY
Jmjd1c	1.71289	wt_m6a_THY
Jmy	1.54512	wt_m6a_THY
Jpx	0.813282	wt_m6a_THY
Jund	1.93536	wt_m6a_THY
Kalrn	2.71806	wt_m6a_THY
Kat2b	1.22267	wt_m6a_THY
Kbtbd3	1.76033	wt_m6a_THY
Kcnk3	0.990448	wt_m6a_THY
Kcnk6	0.999323	wt_m6a_THY
Kcnmb4	1.00052	wt_m6a_THY
Kcnq1ot1	2.4304	wt_m6a_THY
Kctd12	2.91969	wt_m6a_THY
Kdelr2	3.31551	wt_m6a_THY
Kdm1a	1.5239	wt_m6a_THY
Kdm6b	2.66052	wt_m6a_THY
Khdrbs3	1.60725	wt_m6a_THY
Khsrp	2.21859	wt_m6a_THY
Kif15	1.00015	wt_m6a_THY
Kif1a	0.741344	wt_m6a_THY
Kif1c	2.147	wt_m6a_THY
Kif21a	1.48848	wt_m6a_THY
Kif2a	1.97618	wt_m6a_THY
Kifap3	1.52792	wt_m6a_THY
Klf12	1.1844	wt_m6a_THY
Klf13	2.08219	wt_m6a_THY
Klf14	1.55571	wt_m6a_THY
Klhdc10	1.01835	wt_m6a_THY
Klhl41	0.858648	wt_m6a_THY
Klhl9	3.61056	wt_m6a_THY
Klk7	0.90599	wt_m6a_THY
Kmt2a	1.44631	wt_m6a_THY
Kri1	0.759594	wt_m6a_THY
Krt10	1.35669	wt_m6a_THY
Krtcap2	4.17191	wt_m6a_THY
Krtdap	3.77387	wt_m6a_THY
Ktn1	2.57299	wt_m6a_THY
Lacc1	0.7725	wt_m6a_THY
Lage3	1.46744	wt_m6a_THY
Lama3	1.10567	wt_m6a_THY
Lamtor2	2.31631	wt_m6a_THY
Lamtor4	2.25065	wt_m6a_THY
Lamtor5	2.74268	wt_m6a_THY
Large	0.998703	wt_m6a_THY
Larp1	2.48733	wt_m6a_THY
Larp4	1.88543	wt_m6a_THY
Lars2	2.27415	wt_m6a_THY
Lax1	0.959813	wt_m6a_THY
Ldb1	1.00472	wt_m6a_THY
Lemd1	0.842383	wt_m6a_THY
Lemd2	0.773494	wt_m6a_THY
Lgals1	3.7848	wt_m6a_THY
Lgi1	0.771096	wt_m6a_THY
Lgr4	3.42136	wt_m6a_THY
Lix1l	2.0089	wt_m6a_THY
Lmbrd2	0.996894	wt_m6a_THY
Lnpep	2.08062	wt_m6a_THY
Lockd	1.87859	wt_m6a_THY
Lonrf1	0.741358	wt_m6a_THY
Lrba	0.890577	wt_m6a_THY
Lrch2	1.02753	wt_m6a_THY
Lrfn4	0.744389	wt_m6a_THY
Lrp3	0.837179	wt_m6a_THY
Lrrc4	1.0037	wt_m6a_THY
Lrrc75a	0.788727	wt_m6a_THY
Lrrc8a	1.86137	wt_m6a_THY
Lrrtm2	0.842813	wt_m6a_THY
Lsm2	1.82677	wt_m6a_THY
Lsm3	2.29212	wt_m6a_THY
Lsm5	2.74306	wt_m6a_THY
Lsm6	2.11579	wt_m6a_THY
Lsm7	3.3324	wt_m6a_THY
Lsm8	1.77488	wt_m6a_THY
Lsmem1	0.999564	wt_m6a_THY
Ltbp3	2.01671	wt_m6a_THY
Luc7l2	1.97279	wt_m6a_THY
Ly6a	3.21782	wt_m6a_THY
Ly6c1	2.47088	wt_m6a_THY
Ly6c2	1.34815	wt_m6a_THY
Ly6e	1.94071	wt_m6a_THY
Ly96	1.54527	wt_m6a_THY
Lyrm1	1.11448	wt_m6a_THY
Lyrm2	2.14387	wt_m6a_THY
Lyrm4	2.90358	wt_m6a_THY
Macf1	1.79478	wt_m6a_THY
Maf	2.43958	wt_m6a_THY
Magi1	0.998624	wt_m6a_THY
Magi3	1.01055	wt_m6a_THY
Magoh	2.03523	wt_m6a_THY
Magohb	1.48284	wt_m6a_THY
Mak16	1.24318	wt_m6a_THY
Malat1	2.99125	wt_m6a_THY
Man2a1	1.94888	wt_m6a_THY
Map3k10	0.712952	wt_m6a_THY
Map3k3	1.32181	wt_m6a_THY
Map3k5	1.15762	wt_m6a_THY
Map4k3	0.918363	wt_m6a_THY
Map4k4	1.90797	wt_m6a_THY
Marcks	3.03416	wt_m6a_THY
Mark1	0.759239	wt_m6a_THY
Mbd2	2.49306	wt_m6a_THY
Mbtd1	1.62651	wt_m6a_THY
Mc5r	1.84041	wt_m6a_THY
Mcee	2.04728	wt_m6a_THY
Mcmbp	3.16048	wt_m6a_THY
Mcts1	1.82879	wt_m6a_THY
Mdk	1.98323	wt_m6a_THY
Mdm4	1.57163	wt_m6a_THY
Med11	1.78352	wt_m6a_THY
Med13	2.56295	wt_m6a_THY
Med13l	1.97573	wt_m6a_THY
Med19	1.16371	wt_m6a_THY
Med21	1.96699	wt_m6a_THY
Med28	1.72954	wt_m6a_THY
Med29	0.920379	wt_m6a_THY
Med6	1.36578	wt_m6a_THY
Medag	1.83258	wt_m6a_THY
Meis2	0.927955	wt_m6a_THY
Mepce	0.83692	wt_m6a_THY
Mettl14	1.05374	wt_m6a_THY
Mex3a	0.836049	wt_m6a_THY
Mex3d	1.00614	wt_m6a_THY
Mfhas1	1.1129	wt_m6a_THY
Mfsd4	0.816343	wt_m6a_THY
Mgll	1.39186	wt_m6a_THY
Mgp	4.18917	wt_m6a_THY
Mgst2	0.701622	wt_m6a_THY
Mgst3	3.56409	wt_m6a_THY
Mib1	2.16961	wt_m6a_THY
Micu3	1.73656	wt_m6a_THY
Mid2	0.973874	wt_m6a_THY
Midn	2.60339	wt_m6a_THY
Mien1	1.63639	wt_m6a_THY
Mif	3.66258	wt_m6a_THY
Minos1	3.80849	wt_m6a_THY
Mir155hg	1.30206	wt_m6a_THY
Mir1931	1.16144	wt_m6a_THY
Mir6236	2.65245	wt_m6a_THY
Mir703	1.59777	wt_m6a_THY
Mir763	0.938383	wt_m6a_THY
Mirg	1.00692	wt_m6a_THY
Mitd1	1.25027	wt_m6a_THY
Mllt4	1.08373	wt_m6a_THY
Mllt6	1.63922	wt_m6a_THY
Mocs2	1.46719	wt_m6a_THY
Morn2	1.18444	wt_m6a_THY
Mpc1	1.63325	wt_m6a_THY
Mpc2	2.31769	wt_m6a_THY
Mroh8	0.768378	wt_m6a_THY
Mrpl11	1.39647	wt_m6a_THY
Mrpl13	1.85648	wt_m6a_THY
Mrpl14	2.41784	wt_m6a_THY
Mrpl20	2.63685	wt_m6a_THY
Mrpl21	1.75526	wt_m6a_THY
Mrpl22	2.35596	wt_m6a_THY
Mrpl23	2.67697	wt_m6a_THY
Mrpl30	2.74599	wt_m6a_THY
Mrpl32	1.5623	wt_m6a_THY
Mrpl33	3.135	wt_m6a_THY
Mrpl34	0.987725	wt_m6a_THY
Mrpl35	1.79698	wt_m6a_THY
Mrpl36	1.87107	wt_m6a_THY
Mrpl41	1.66999	wt_m6a_THY
Mrpl42	3.80087	wt_m6a_THY
Mrpl47	0.927232	wt_m6a_THY
Mrpl51	1.66874	wt_m6a_THY
Mrpl52	3.14712	wt_m6a_THY
Mrpl54	2.11249	wt_m6a_THY
Mrpl55	1.73728	wt_m6a_THY
Mrpl57	1.46173	wt_m6a_THY
Mrps12	1.28307	wt_m6a_THY
Mrps14	2.3089	wt_m6a_THY
Mrps16	2.35877	wt_m6a_THY
Mrps17	1.46034	wt_m6a_THY
Mrps18c	3.18668	wt_m6a_THY
Mrps21	3.77572	wt_m6a_THY
Mrps22	1.38593	wt_m6a_THY
Mrps24	1.9002	wt_m6a_THY
Mrps28	1.28312	wt_m6a_THY
Mrps33	1.95686	wt_m6a_THY
Mrps35	1.13922	wt_m6a_THY
Mrps36	2.67135	wt_m6a_THY
Mrps6	0.902898	wt_m6a_THY
Msantd2	1.24781	wt_m6a_THY
Msi2	1.66236	wt_m6a_THY
Msrb1	1.16218	wt_m6a_THY
mt-Co1	5.24384	wt_m6a_THY
mt-Cytb	4.17829	wt_m6a_THY
mt-Nd1	4.9598	wt_m6a_THY
mt-Nd2	5.97736	wt_m6a_THY
mt-Nd4	5.85208	wt_m6a_THY
mt-Nd4l	0.783529	wt_m6a_THY
mt-Nd5	5.42039	wt_m6a_THY
mt-Nd6	5.16164	wt_m6a_THY
mt-Rnr1	7.08236	wt_m6a_THY
mt-Rnr2	6.72489	wt_m6a_THY
mt-Tp	1.83715	wt_m6a_THY
mt-Tq	0.841117	wt_m6a_THY
Mt1	5.46371	wt_m6a_THY
Mt2	2.90831	wt_m6a_THY
Mta1	2.28109	wt_m6a_THY
Mtg1	0.921134	wt_m6a_THY
Mthfsl	0.998806	wt_m6a_THY
Mtmr2	2.78222	wt_m6a_THY
Mtss1l	1.58758	wt_m6a_THY
Mtus2	0.709376	wt_m6a_THY
Mtx3	0.960653	wt_m6a_THY
Mustn1	2.43739	wt_m6a_THY
Mybl1	3.18258	wt_m6a_THY
Mycbp2	1.28298	wt_m6a_THY
Myeov2	3.41972	wt_m6a_THY
Myh9	2.50055	wt_m6a_THY
Myl12a	2.11435	wt_m6a_THY
Myl6	2.00522	wt_m6a_THY
Mylpf	0.919284	wt_m6a_THY
Myom2	1.62992	wt_m6a_THY
N4bp1	1.0508	wt_m6a_THY
N4bp2	1.32445	wt_m6a_THY
N4bp2l2	1.67706	wt_m6a_THY
N6amt2	1.52288	wt_m6a_THY
Naa38	2.27237	wt_m6a_THY
Nabp1	1.13134	wt_m6a_THY
Naca	2.72218	wt_m6a_THY
Naf1	0.879567	wt_m6a_THY
Nanos3	1.07796	wt_m6a_THY
Nap1l1	1.69389	wt_m6a_THY
Nav2	0.929669	wt_m6a_THY
Nbea	1.38371	wt_m6a_THY
Nbeal1	2.52037	wt_m6a_THY
Ncoa3	1.7082	wt_m6a_THY
Ncoa7	0.998612	wt_m6a_THY
Ndst1	1.73377	wt_m6a_THY
Ndufa1	3.47521	wt_m6a_THY
Ndufa11	3.07001	wt_m6a_THY
Ndufa12	2.93192	wt_m6a_THY
Ndufa13	3.25723	wt_m6a_THY
Ndufa2	3.491	wt_m6a_THY
Ndufa3	5.41161	wt_m6a_THY
Ndufa4	4.76147	wt_m6a_THY
Ndufa5	4.12697	wt_m6a_THY
Ndufa6	3.44484	wt_m6a_THY
Ndufa7	4.70143	wt_m6a_THY
Ndufab1	1.92983	wt_m6a_THY
Ndufaf2	1.22182	wt_m6a_THY
Ndufaf3	1.36278	wt_m6a_THY
Ndufaf4	1.32231	wt_m6a_THY
Ndufb10	1.51537	wt_m6a_THY
Ndufb11	3.08356	wt_m6a_THY
Ndufb2	1.38926	wt_m6a_THY
Ndufb3	2.57296	wt_m6a_THY
Ndufb4	4.09647	wt_m6a_THY
Ndufb5	2.43349	wt_m6a_THY
Ndufb6	2.80937	wt_m6a_THY
Ndufb7	2.38885	wt_m6a_THY
Ndufb8	1.85416	wt_m6a_THY
Ndufb9	2.45277	wt_m6a_THY
Ndufc1	4.83382	wt_m6a_THY
Ndufc2	2.6931	wt_m6a_THY
Ndufs4	1.9119	wt_m6a_THY
Ndufs5	2.5744	wt_m6a_THY
Ndufs6	3.00007	wt_m6a_THY
Ndufs7	1.43485	wt_m6a_THY
Ndufs8	2.02983	wt_m6a_THY
Ndufv2	2.05952	wt_m6a_THY
Ndufv3	3.03955	wt_m6a_THY
Nedd8	3.3837	wt_m6a_THY
Nexn	0.914577	wt_m6a_THY
Nf1	1.85167	wt_m6a_THY
Nfat5	1.56897	wt_m6a_THY
Nfatc3	1.34134	wt_m6a_THY
Nfia	3.82525	wt_m6a_THY
Nfib	2.34036	wt_m6a_THY
Nfix	2.41213	wt_m6a_THY
Nfkb1	2.29649	wt_m6a_THY
Nhp2l1	1.81218	wt_m6a_THY
Nhs	0.835506	wt_m6a_THY
Nkrf	0.76021	wt_m6a_THY
Nlgn2	3.14643	wt_m6a_THY
Noc3l	1.04518	wt_m6a_THY
Nop10	4.47361	wt_m6a_THY
Notch2	3.62955	wt_m6a_THY
Notch3	0.975392	wt_m6a_THY
Npas4	0.767669	wt_m6a_THY
Nploc4	1.01124	wt_m6a_THY
Npm1	2.30958	wt_m6a_THY
Npr2	1.42402	wt_m6a_THY
Npy	1.72021	wt_m6a_THY
Nr2f2	1.04842	wt_m6a_THY
Nr4a3	1.78769	wt_m6a_THY
Nrep	2.48213	wt_m6a_THY
Nrip2	0.804482	wt_m6a_THY
Nsa2	2.44887	wt_m6a_THY
Nt5dc3	1.01566	wt_m6a_THY
Ntan1	2.02199	wt_m6a_THY
Ntn1	1.76964	wt_m6a_THY
Ntng1	0.831811	wt_m6a_THY
Nts	0.771563	wt_m6a_THY
Nuak1	1.58815	wt_m6a_THY
Nucks1	2.4767	wt_m6a_THY
Nudt2	1.29418	wt_m6a_THY
Nufip2	2.69456	wt_m6a_THY
Nupr1	2.22664	wt_m6a_THY
Nxpe2	0.731153	wt_m6a_THY
Oaz3	0.844126	wt_m6a_THY
Odf3l1	0.936486	wt_m6a_THY
Ogdhl	1.83965	wt_m6a_THY
Olfr1369-ps1	0.742219	wt_m6a_THY
Olfr1401-ps1	0.716368	wt_m6a_THY
Olfr1423	1.33407	wt_m6a_THY
Olfr225	0.928361	wt_m6a_THY
Olfr240-ps1	0.736519	wt_m6a_THY
Olfr267	0.730411	wt_m6a_THY
Olfr920	0.697952	wt_m6a_THY
Ooep	0.982633	wt_m6a_THY
Opn1sw	0.979106	wt_m6a_THY
Ormdl2	0.99478	wt_m6a_THY
Osbp	1.87973	wt_m6a_THY
Ost4	2.09867	wt_m6a_THY
Otoa	0.734492	wt_m6a_THY
Otub1	2.1089	wt_m6a_THY
Otulin	0.906893	wt_m6a_THY
Pabpc1	3.56818	wt_m6a_THY
Pabpc4	1.50242	wt_m6a_THY
Paip1	2.0384	wt_m6a_THY
Pak2	1.81645	wt_m6a_THY
Pam	5.36097	wt_m6a_THY
Pam16	1.65797	wt_m6a_THY
Pan3	4.28815	wt_m6a_THY
Pantr1	1.22853	wt_m6a_THY
Papd5	1.02769	wt_m6a_THY
Papd7	1.56106	wt_m6a_THY
Pappa2	1.77202	wt_m6a_THY
Paqr5	0.87044	wt_m6a_THY
Parm1	1.46643	wt_m6a_THY
Parp4	0.741926	wt_m6a_THY
Parvaos	0.914072	wt_m6a_THY
Pbx1	2.6652	wt_m6a_THY
Pbx2	1.22326	wt_m6a_THY
Pbx3	0.904601	wt_m6a_THY
Pbx4	1.0031	wt_m6a_THY
Pcbd1	0.822413	wt_m6a_THY
Pcbd2	1.29785	wt_m6a_THY
Pcbp2	3.02492	wt_m6a_THY
Pcdh10	0.70753	wt_m6a_THY
Pcdh17	0.816174	wt_m6a_THY
Pcdh19	2.00299	wt_m6a_THY
Pcdh7	1.48852	wt_m6a_THY
Pcgf2	1.14207	wt_m6a_THY
Pcnx	1.37085	wt_m6a_THY
Pcsk6	1.69976	wt_m6a_THY
Pdcd11	1.61606	wt_m6a_THY
Pdcd4	3.79788	wt_m6a_THY
Pdcd5	2.41217	wt_m6a_THY
Pde3b	1.88649	wt_m6a_THY
Pde5a	1.11665	wt_m6a_THY
Pde7b	1.00211	wt_m6a_THY
Pdgfb	0.891912	wt_m6a_THY
Pdpn	3.34394	wt_m6a_THY
Pds5a	1.0616	wt_m6a_THY
Pdzd4	1.43149	wt_m6a_THY
Pdzd8	1.78227	wt_m6a_THY
Peg10	1.06426	wt_m6a_THY
Pemt	0.72888	wt_m6a_THY
Per3	2.31503	wt_m6a_THY
Pet100	2.93549	wt_m6a_THY
Pf4	0.892467	wt_m6a_THY
Pfas	1.76894	wt_m6a_THY
Pfdn1	2.26403	wt_m6a_THY
Pfdn4	1.97887	wt_m6a_THY
Pfdn5	1.72323	wt_m6a_THY
Pfdn6	1.27754	wt_m6a_THY
Pgm5	0.780982	wt_m6a_THY
Phf14	1.69489	wt_m6a_THY
Phf2	2.36416	wt_m6a_THY
Phf5a	1.67203	wt_m6a_THY
Phlpp1	1.0372	wt_m6a_THY
Phpt1	1.57495	wt_m6a_THY
Phxr4	1.41978	wt_m6a_THY
Pi15	2.11585	wt_m6a_THY
Picalm	2.0135	wt_m6a_THY
Pigp	2.46995	wt_m6a_THY
Pigyl	1.28693	wt_m6a_THY
Pik3c2b	2.53034	wt_m6a_THY
Pik3ca	1.95623	wt_m6a_THY
Pikfyve	1.71722	wt_m6a_THY
Pim1	1.85874	wt_m6a_THY
Pin4	1.36406	wt_m6a_THY
Pirb	0.711229	wt_m6a_THY
Pkdcc	0.976972	wt_m6a_THY
Pla2g12b	0.728933	wt_m6a_THY
Plac8	0.979498	wt_m6a_THY
Plac9b	1.03284	wt_m6a_THY
Plagl1	2.64434	wt_m6a_THY
Platr25	0.804263	wt_m6a_THY
Plau	2.44457	wt_m6a_THY
Pld1	1.23091	wt_m6a_THY
Plekha3	1.88478	wt_m6a_THY
Plekhm2	1.11518	wt_m6a_THY
Plgrkt	2.47246	wt_m6a_THY
Plxna1	1.67551	wt_m6a_THY
Pmepa1	4.4632	wt_m6a_THY
Pnkd	1.57603	wt_m6a_THY
Pold4	0.937186	wt_m6a_THY
Polh	3.31871	wt_m6a_THY
Polr1d	1.37601	wt_m6a_THY
Polr2a	2.446	wt_m6a_THY
Polr2f	1.86872	wt_m6a_THY
Polr2g	1.58008	wt_m6a_THY
Polr2i	2.25021	wt_m6a_THY
Polr2j	2.75484	wt_m6a_THY
Polr2k	3.72822	wt_m6a_THY
Polr2l	2.17603	wt_m6a_THY
Pomc	1.05641	wt_m6a_THY
Pomp	2.02666	wt_m6a_THY
Pop5	1.36044	wt_m6a_THY
Pop7	1.09743	wt_m6a_THY
Pou5f2	1.14363	wt_m6a_THY
Pou6f1	0.872587	wt_m6a_THY
Ppdpf	2.21929	wt_m6a_THY
Ppfia2	1.09034	wt_m6a_THY
Ppih	1.34207	wt_m6a_THY
Ppil3	1.19569	wt_m6a_THY
Ppm1a	1.61313	wt_m6a_THY
Ppp1r11	2.76616	wt_m6a_THY
Ppp1r14a	1.08428	wt_m6a_THY
Ppp1r14b	1.69915	wt_m6a_THY
Ppp1r9a	1.19207	wt_m6a_THY
Ppp1r9b	1.84364	wt_m6a_THY
Ppp2ca	1.90127	wt_m6a_THY
Ppp2cb	1.99193	wt_m6a_THY
Ppp3ca	2.13735	wt_m6a_THY
Ppp3cb	2.02643	wt_m6a_THY
Ppp4r2	1.72164	wt_m6a_THY
Ppp6r1	0.701447	wt_m6a_THY
Ppp6r2	3.15656	wt_m6a_THY
Pptc7	0.735599	wt_m6a_THY
Pramef12os	1.00422	wt_m6a_THY
Prdm9	1.34835	wt_m6a_THY
Prdx1	2.08966	wt_m6a_THY
Prdx2	1.83795	wt_m6a_THY
Prg4	1.81312	wt_m6a_THY
Prkar2a	1.38643	wt_m6a_THY
Prkg2	0.833391	wt_m6a_THY
Prlr	1.0166	wt_m6a_THY
Prr12	1.08444	wt_m6a_THY
Prrc2b	1.31137	wt_m6a_THY
Prrc2c	2.45762	wt_m6a_THY
Prune2	0.930264	wt_m6a_THY
Psd3	1.26851	wt_m6a_THY
Psenen	3.26005	wt_m6a_THY
Psma7	2.0188	wt_m6a_THY
Psmb2	2.24856	wt_m6a_THY
Psmb3	2.07847	wt_m6a_THY
Psmb4	1.32709	wt_m6a_THY
Psme4	2.55751	wt_m6a_THY
Psmg4	1.91472	wt_m6a_THY
Ptch1	1.43044	wt_m6a_THY
Pten	3.21053	wt_m6a_THY
Ptgds	1.01202	wt_m6a_THY
Ptger1	0.71137	wt_m6a_THY
Ptges3	3.09631	wt_m6a_THY
Ptgfrn	4.52609	wt_m6a_THY
Ptms	1.61452	wt_m6a_THY
Ptpn12	2.39706	wt_m6a_THY
Ptpn21	1.10381	wt_m6a_THY
Ptpn22	1.06164	wt_m6a_THY
Ptprc	1.18306	wt_m6a_THY
Ptprd	2.25068	wt_m6a_THY
Ptrh2	1.49265	wt_m6a_THY
Ptrhd1	1.81379	wt_m6a_THY
Pttg1	2.64801	wt_m6a_THY
Pura	1.51628	wt_m6a_THY
Purb	2.51217	wt_m6a_THY
Pxmp4	1.83286	wt_m6a_THY
Pyurf	1.3741	wt_m6a_THY
Qk	2.65979	wt_m6a_THY
Qser1	1.45255	wt_m6a_THY
R3hdm4	2.9589	wt_m6a_THY
R74862	0.794725	wt_m6a_THY
Rab11fip2	1.33975	wt_m6a_THY
Rab12	2.27973	wt_m6a_THY
Rab21	1.67827	wt_m6a_THY
Rab26os	0.947812	wt_m6a_THY
Rabac1	1.99811	wt_m6a_THY
Rad21	1.58443	wt_m6a_THY
Rad51ap1	1.11304	wt_m6a_THY
Raet1e	0.706944	wt_m6a_THY
Ralgapa1	1.33249	wt_m6a_THY
Ranbp10	1.1337	wt_m6a_THY
Ranbp9	1.70558	wt_m6a_THY
Rap2b	4.05241	wt_m6a_THY
Rap2c	1.53495	wt_m6a_THY
Rapgef2	1.20967	wt_m6a_THY
Raph1	2.54881	wt_m6a_THY
Rarres2	1.80829	wt_m6a_THY
Rassf8	0.98658	wt_m6a_THY
Rbbp5	1.28219	wt_m6a_THY
Rbbp6	1.28178	wt_m6a_THY
Rbm15	2.78202	wt_m6a_THY
Rbm15b	1.10765	wt_m6a_THY
Rbm24	0.734839	wt_m6a_THY
Rbm26	3.2101	wt_m6a_THY
Rbm27	2.18721	wt_m6a_THY
Rbx1	2.61711	wt_m6a_THY
Rc3h2	1.30181	wt_m6a_THY
Rcor1	1.45791	wt_m6a_THY
Rdh12	0.913389	wt_m6a_THY
Reln	0.725774	wt_m6a_THY
Reps1	1.0769	wt_m6a_THY
Rfwd2	1.1502	wt_m6a_THY
Rfx7	0.825721	wt_m6a_THY
Rgs10	1.07652	wt_m6a_THY
Rgs2	1.61006	wt_m6a_THY
Rhebl1	0.783807	wt_m6a_THY
Rhoq	2.09244	wt_m6a_THY
Rhou	1.7867	wt_m6a_THY
Ric1	4.47216	wt_m6a_THY
Rictor	1.36438	wt_m6a_THY
Riiad1	1.09638	wt_m6a_THY
Rmnd5a	1.49362	wt_m6a_THY
Rn18s-rs5	1.71174	wt_m6a_THY
Rn7sk	1.23627	wt_m6a_THY
Rnf144b	0.92732	wt_m6a_THY
Rnf150	0.943475	wt_m6a_THY
Rnf157	0.839683	wt_m6a_THY
Rnf169	1.37512	wt_m6a_THY
Rnf213	1.19238	wt_m6a_THY
Rnf217	0.887126	wt_m6a_THY
Rnf220	1.09375	wt_m6a_THY
Rnu2-10	0.707531	wt_m6a_THY
Rock1	1.91334	wt_m6a_THY
Rock2	2.38555	wt_m6a_THY
Romo1	3.05825	wt_m6a_THY
Rorb	0.709213	wt_m6a_THY
RP23-152B12.1	1.62819	wt_m6a_THY
RP23-174K7.2	1.53531	wt_m6a_THY
RP23-185A21.4	1.59173	wt_m6a_THY
RP23-207N2.3	1.04503	wt_m6a_THY
RP23-207N5.3	1.54637	wt_m6a_THY
RP23-218K15.3	0.85021	wt_m6a_THY
RP23-25M3.6	0.80683	wt_m6a_THY
RP23-264H19.2	0.999451	wt_m6a_THY
RP23-26J4.3	0.713297	wt_m6a_THY
RP23-285C18.7	0.86244	wt_m6a_THY
RP23-311C19.5	1.33187	wt_m6a_THY
RP23-331I23.5	0.835279	wt_m6a_THY
RP23-413C19.2	1.80318	wt_m6a_THY
RP23-423P21.1	1.10175	wt_m6a_THY
RP23-428N8.5	0.79027	wt_m6a_THY
RP23-455C13.7	0.767408	wt_m6a_THY
RP23-54G8.1	0.981207	wt_m6a_THY
RP23-74N13.1	1.27542	wt_m6a_THY
RP23-78N8.5	1.43074	wt_m6a_THY
RP23-8I8.4	0.760441	wt_m6a_THY
RP24-120F8.5	1.15785	wt_m6a_THY
RP24-252B21.3	0.78898	wt_m6a_THY
RP24-344N22.5	1.05529	wt_m6a_THY
RP24-360F21.2	0.937408	wt_m6a_THY
RP24-439I22.3	4.62809	wt_m6a_THY
RP24-67F19.7	0.915074	wt_m6a_THY
Rpa3	2.19608	wt_m6a_THY
Rpl10	3.64733	wt_m6a_THY
Rpl10a	3.4955	wt_m6a_THY
Rpl10a-ps1	0.743714	wt_m6a_THY
Rpl11	2.92111	wt_m6a_THY
Rpl12	4.00917	wt_m6a_THY
Rpl13	2.41555	wt_m6a_THY
Rpl13a	1.48858	wt_m6a_THY
Rpl14	2.80796	wt_m6a_THY
Rpl14-ps1	2.29598	wt_m6a_THY
Rpl15	2.53361	wt_m6a_THY
Rpl17	3.73334	wt_m6a_THY
Rpl18	2.71679	wt_m6a_THY
Rpl18a	3.87878	wt_m6a_THY
Rpl19	2.37421	wt_m6a_THY
Rpl21	3.63286	wt_m6a_THY
Rpl22	3.37143	wt_m6a_THY
Rpl22l1	2.59061	wt_m6a_THY
Rpl23	4.72313	wt_m6a_THY
Rpl23a	1.66597	wt_m6a_THY
Rpl23a-ps2	0.704876	wt_m6a_THY
Rpl24	0.886559	wt_m6a_THY
Rpl26	3.51058	wt_m6a_THY
Rpl27	2.93374	wt_m6a_THY
Rpl27-ps2	1.31906	wt_m6a_THY
Rpl27a	3.46808	wt_m6a_THY
Rpl28	4.0493	wt_m6a_THY
Rpl28-ps1	0.71278	wt_m6a_THY
Rpl29	3.08548	wt_m6a_THY
Rpl3	3.20472	wt_m6a_THY
Rpl30	4.24008	wt_m6a_THY
Rpl31	4.579	wt_m6a_THY
Rpl32	4.39658	wt_m6a_THY
Rpl34	4.03284	wt_m6a_THY
Rpl35	2.5172	wt_m6a_THY
Rpl35a	3.79112	wt_m6a_THY
Rpl36	3.74184	wt_m6a_THY
Rpl36-ps3	0.8002	wt_m6a_THY
Rpl36a	3.4195	wt_m6a_THY
Rpl36a-ps1	0.905012	wt_m6a_THY
Rpl36a-ps2	0.88143	wt_m6a_THY
Rpl37	4.28604	wt_m6a_THY
Rpl37a	4.45687	wt_m6a_THY
Rpl37rt	0.919511	wt_m6a_THY
Rpl38	4.51193	wt_m6a_THY
Rpl38-ps2	0.835088	wt_m6a_THY
Rpl39	4.57983	wt_m6a_THY
Rpl39-ps	0.931692	wt_m6a_THY
Rpl39l	2.55403	wt_m6a_THY
Rpl41	4.53009	wt_m6a_THY
Rpl5	3.48294	wt_m6a_THY
Rpl5-ps2	0.762961	wt_m6a_THY
Rpl6	2.34203	wt_m6a_THY
Rpl7	3.36058	wt_m6a_THY
Rpl7a	2.276	wt_m6a_THY
Rpl7a-ps5	0.820981	wt_m6a_THY
Rpl8	2.74923	wt_m6a_THY
Rpl9	3.33048	wt_m6a_THY
Rplp0	2.34472	wt_m6a_THY
Rplp1	3.82134	wt_m6a_THY
Rplp2	3.97457	wt_m6a_THY
Rpp21	2.00182	wt_m6a_THY
Rps11	3.81241	wt_m6a_THY
Rps11-ps1	1.17863	wt_m6a_THY
Rps12	4.14573	wt_m6a_THY
Rps13	4.34589	wt_m6a_THY
Rps13-ps1	0.819793	wt_m6a_THY
Rps14	3.62655	wt_m6a_THY
Rps15	4.13353	wt_m6a_THY
Rps15a	4.34711	wt_m6a_THY
Rps16	3.96397	wt_m6a_THY
Rps17	3.66215	wt_m6a_THY
Rps18	2.68634	wt_m6a_THY
Rps19	3.03289	wt_m6a_THY
Rps19-ps1	1.89357	wt_m6a_THY
Rps19-ps2	1.92289	wt_m6a_THY
Rps2	2.89231	wt_m6a_THY
Rps20	4.05365	wt_m6a_THY
Rps21	3.83367	wt_m6a_THY
Rps23	3.79631	wt_m6a_THY
Rps24	4.12327	wt_m6a_THY
Rps25	4.16326	wt_m6a_THY
Rps26	3.78944	wt_m6a_THY
Rps26-ps1	0.702418	wt_m6a_THY
Rps27	3.73886	wt_m6a_THY
Rps27a	3.78655	wt_m6a_THY
Rps27l	4.16534	wt_m6a_THY
Rps27rt	1.29115	wt_m6a_THY
Rps28	3.81071	wt_m6a_THY
Rps29	4.99485	wt_m6a_THY
Rps3	3.13056	wt_m6a_THY
Rps3a1	2.4817	wt_m6a_THY
Rps4x	3.99464	wt_m6a_THY
Rps5	3.58037	wt_m6a_THY
Rps6ka3	1.89776	wt_m6a_THY
Rps7	2.8699	wt_m6a_THY
Rps8	4.24909	wt_m6a_THY
Rps9	2.40835	wt_m6a_THY
Rpsa	3.22539	wt_m6a_THY
Rras	1.70485	wt_m6a_THY
Rrh	0.73251	wt_m6a_THY
Rrn3	2.81786	wt_m6a_THY
Rsf1	1.2514	wt_m6a_THY
Rsl24d1	2.24692	wt_m6a_THY
Rsph9	1.12025	wt_m6a_THY
Rtbdn	0.836129	wt_m6a_THY
Rtl1	1.32671	wt_m6a_THY
Rtn2	0.816463	wt_m6a_THY
Runx1t1	1.64042	wt_m6a_THY
Runx2os1	1.04118	wt_m6a_THY
Rxra	1.42239	wt_m6a_THY
Ryk	1.71967	wt_m6a_THY
Ryr3	0.862567	wt_m6a_THY
S100a1	2.50591	wt_m6a_THY
S100a10	3.64583	wt_m6a_THY
S100a11	4.1713	wt_m6a_THY
S100a13	3.20896	wt_m6a_THY
S100a2	0.85584	wt_m6a_THY
S100a4	2.52456	wt_m6a_THY
S100a5	1.39177	wt_m6a_THY
S100a6	4.43954	wt_m6a_THY
S100a8	1.43309	wt_m6a_THY
S100a9	0.79151	wt_m6a_THY
S100b	1.06454	wt_m6a_THY
Sag	0.798551	wt_m6a_THY
Sall2	0.952005	wt_m6a_THY
Sall3	0.725671	wt_m6a_THY
Samd1	1.62728	wt_m6a_THY
Samd12	0.76024	wt_m6a_THY
Samd4b	2.16524	wt_m6a_THY
Satb2	0.730542	wt_m6a_THY
Scaf1	1.5123	wt_m6a_THY
Scai	1.24019	wt_m6a_THY
Scand1	0.819794	wt_m6a_THY
Scn2a1	0.716358	wt_m6a_THY
Scn2b	1.0085	wt_m6a_THY
Scnm1	1.87704	wt_m6a_THY
Scrg1	3.12916	wt_m6a_THY
Sdhaf4	1.58699	wt_m6a_THY
Sec24a	1.72792	wt_m6a_THY
Sec61b	3.22632	wt_m6a_THY
Sec61g	5.15946	wt_m6a_THY
Sec63	1.61318	wt_m6a_THY
Selk	1.80335	wt_m6a_THY
Selm	2.61996	wt_m6a_THY
Selt	1.48893	wt_m6a_THY
Sema4b	4.17874	wt_m6a_THY
Sema4g	0.93531	wt_m6a_THY
Sephs2	2.12291	wt_m6a_THY
Sepw1	2.69532	wt_m6a_THY
Serf1	2.73641	wt_m6a_THY
Serf2	2.45337	wt_m6a_THY
Serpinb9	0.923005	wt_m6a_THY
Serpine1	3.82625	wt_m6a_THY
Setbp1	2.59682	wt_m6a_THY
Setd1a	0.85779	wt_m6a_THY
Setd1b	1.31151	wt_m6a_THY
Setd7	1.49477	wt_m6a_THY
Setd8	1.1459	wt_m6a_THY
Sf3b5	1.91063	wt_m6a_THY
Sf3b6	2.50771	wt_m6a_THY
Sfpq	2.24179	wt_m6a_THY
Sfxn4	0.946469	wt_m6a_THY
Sgcd	1.7912	wt_m6a_THY
Sh3bgrl3	3.26511	wt_m6a_THY
Sh3pxd2a	3.32138	wt_m6a_THY
Shank1	0.778749	wt_m6a_THY
Shank2	0.702576	wt_m6a_THY
Shfm1	3.33366	wt_m6a_THY
Sirt1	2.19813	wt_m6a_THY
Sirt6	3.93696	wt_m6a_THY
Siva1	1.65157	wt_m6a_THY
Skap1	0.74899	wt_m6a_THY
Ski	2.84374	wt_m6a_THY
Skil	3.51397	wt_m6a_THY
Slc12a2	2.58582	wt_m6a_THY
Slc25a28	1.60812	wt_m6a_THY
Slc25a30	1.10941	wt_m6a_THY
Slc25a36	1.53122	wt_m6a_THY
Slc26a7	0.77734	wt_m6a_THY
Slc2a13	0.748156	wt_m6a_THY
Slc39a1	3.3559	wt_m6a_THY
Slc4a4	0.907522	wt_m6a_THY
Slc4a7	1.25759	wt_m6a_THY
Slc50a1	2.14204	wt_m6a_THY
Slc6a20b	1.31056	wt_m6a_THY
Slc8a1	1.53112	wt_m6a_THY
Slfn5	1.08382	wt_m6a_THY
Slitrk2	1.10337	wt_m6a_THY
Slurp1	2.27953	wt_m6a_THY
Smad4	1.73976	wt_m6a_THY
Smad6	0.843489	wt_m6a_THY
Smad7	2.33083	wt_m6a_THY
Smap1	1.25814	wt_m6a_THY
Smap2	1.2524	wt_m6a_THY
Smc1b	0.859378	wt_m6a_THY
Smco4	0.823227	wt_m6a_THY
Smdt1	2.36537	wt_m6a_THY
Smim1	1.7158	wt_m6a_THY
Smim11	2.16423	wt_m6a_THY
Smim4	2.46951	wt_m6a_THY
Smim8	1.67374	wt_m6a_THY
Smurf1	1.54028	wt_m6a_THY
Smurf2	1.80521	wt_m6a_THY
Snapc5	1.53904	wt_m6a_THY
Sncg	1.04722	wt_m6a_THY
Snhg1	1.89025	wt_m6a_THY
Snhg12	1.01044	wt_m6a_THY
Snhg18	2.83478	wt_m6a_THY
Snhg20	1.13819	wt_m6a_THY
Snhg8	1.31312	wt_m6a_THY
Snord118	1.22437	wt_m6a_THY
Snord17	0.754665	wt_m6a_THY
Snrnp27	2.19006	wt_m6a_THY
Snrpb2	2.065	wt_m6a_THY
Snrpc	2.17382	wt_m6a_THY
Snrpd1	2.23256	wt_m6a_THY
Snrpd2	3.62709	wt_m6a_THY
Snrpe	3.79634	wt_m6a_THY
Snrpf	1.30578	wt_m6a_THY
Snrpg	3.89875	wt_m6a_THY
Sobp	1.05405	wt_m6a_THY
Sod1	2.42331	wt_m6a_THY
Son	2.46333	wt_m6a_THY
Sos1	1.03197	wt_m6a_THY
Sp1	2.41933	wt_m6a_THY
Sp3os	0.848469	wt_m6a_THY
Spag9	1.81584	wt_m6a_THY
Spast	1.07501	wt_m6a_THY
Spcs1	3.30104	wt_m6a_THY
Spen	0.886749	wt_m6a_THY
Spink2	3.21664	wt_m6a_THY
Sppl3	0.947304	wt_m6a_THY
Sprr1a	0.934378	wt_m6a_THY
Spry1	1.04593	wt_m6a_THY
Spry2	4.8539	wt_m6a_THY
Sptbn1	2.56553	wt_m6a_THY
Spx	0.864398	wt_m6a_THY
Sra1	1.89728	wt_m6a_THY
Srgn	1.03019	wt_m6a_THY
Srp14	2.05209	wt_m6a_THY
Ssb	1.88563	wt_m6a_THY
Ssbp3	2.5528	wt_m6a_THY
Ssr4	3.29347	wt_m6a_THY
St13	2.67976	wt_m6a_THY
St7l	2.13629	wt_m6a_THY
Stc1	1.22405	wt_m6a_THY
Stfa1	2.08377	wt_m6a_THY
Stfa2	1.46958	wt_m6a_THY
Stfa3	0.788101	wt_m6a_THY
Stk35	1.00025	wt_m6a_THY
Ston1	0.78654	wt_m6a_THY
Stra13	2.61432	wt_m6a_THY
Stra6l	1.04815	wt_m6a_THY
Strn3	1.5894	wt_m6a_THY
Stx8	1.37672	wt_m6a_THY
Stxbp5	1.02894	wt_m6a_THY
Suco	1.66733	wt_m6a_THY
Supt4a	1.89925	wt_m6a_THY
Suz12	2.009	wt_m6a_THY
Svbp	1.9546	wt_m6a_THY
Svil	2.96498	wt_m6a_THY
Swt1	2.0601	wt_m6a_THY
Syce2	0.963862	wt_m6a_THY
Syngap1	1.27137	wt_m6a_THY
Synrg	1.44663	wt_m6a_THY
Syt7	0.697413	wt_m6a_THY
T2	0.888567	wt_m6a_THY
Tab2	1.69664	wt_m6a_THY
Tacc1	3.17982	wt_m6a_THY
Tada2b	0.898776	wt_m6a_THY
Taf10	1.64441	wt_m6a_THY
Taf1d	1.44569	wt_m6a_THY
Taf4a	0.716556	wt_m6a_THY
Taf7	1.52686	wt_m6a_THY
Taok1	2.07917	wt_m6a_THY
Tatdn1	1.29667	wt_m6a_THY
Tbc1d12	0.818058	wt_m6a_THY
Tbc1d13	1.03682	wt_m6a_THY
Tbc1d32	0.75835	wt_m6a_THY
Tbca	2.70963	wt_m6a_THY
Tceb1	1.7806	wt_m6a_THY
Tceb2	4.0074	wt_m6a_THY
Tcf20	1.96427	wt_m6a_THY
Tcf7l1	2.65791	wt_m6a_THY
Tcf7l2	2.37332	wt_m6a_THY
Tcfl5	0.828069	wt_m6a_THY
Tctex1d2	1.65536	wt_m6a_THY
Tead1	1.81444	wt_m6a_THY
Tep1	0.994569	wt_m6a_THY
Terf2	0.828628	wt_m6a_THY
Tex26	1.05394	wt_m6a_THY
Tfap2b	1.40641	wt_m6a_THY
Tfb1m	0.783928	wt_m6a_THY
Them4	1.1998	wt_m6a_THY
Thoc7	2.0377	wt_m6a_THY
Thra	1.50603	wt_m6a_THY
Thy1	2.60938	wt_m6a_THY
Tial1	1.57371	wt_m6a_THY
Tiam1	1.17143	wt_m6a_THY
Tigar	0.696781	wt_m6a_THY
Tigd2	1.12098	wt_m6a_THY
Timm10	1.33575	wt_m6a_THY
Timm10b	1.63672	wt_m6a_THY
Timm13	1.94293	wt_m6a_THY
Timm8b	2.91616	wt_m6a_THY
Timmdc1	3.44966	wt_m6a_THY
Timp1	3.17109	wt_m6a_THY
Tjp1	1.20763	wt_m6a_THY
Tle4	1.12606	wt_m6a_THY
Tlk2	1.42866	wt_m6a_THY
Tln2	1.81178	wt_m6a_THY
Tma7	3.16252	wt_m6a_THY
Tmem107	1.48338	wt_m6a_THY
Tmem126a	2.31703	wt_m6a_THY
Tmem131	1.60318	wt_m6a_THY
Tmem147	2.18133	wt_m6a_THY
Tmem156	0.737696	wt_m6a_THY
Tmem167	2.99883	wt_m6a_THY
Tmem205	1.49116	wt_m6a_THY
Tmem208	1.43066	wt_m6a_THY
Tmem212	1.07977	wt_m6a_THY
Tmem256	3.68335	wt_m6a_THY
Tmem258	5.0988	wt_m6a_THY
Tmem261	1.48911	wt_m6a_THY
Tmem30c	0.788585	wt_m6a_THY
Tmem57	1.34868	wt_m6a_THY
Tmem60	2.09478	wt_m6a_THY
Tmem87a	1.4608	wt_m6a_THY
Tmem8b	0.796902	wt_m6a_THY
Tmf1	2.72263	wt_m6a_THY
Tmod4	1.03916	wt_m6a_THY
Tmsb10	4.13094	wt_m6a_THY
Tmsb15b1	0.740584	wt_m6a_THY
Tmsb4x	2.65858	wt_m6a_THY
Tmtc1	1.04591	wt_m6a_THY
Tnfrsf11a	1.21269	wt_m6a_THY
Tnfrsf14	0.909865	wt_m6a_THY
Tnfrsf22	0.74389	wt_m6a_THY
Tnfrsf23	2.63273	wt_m6a_THY
Tnfsf12	0.961576	wt_m6a_THY
Tnik	0.697237	wt_m6a_THY
[truncated: 173 more rows]

## Sheet: BLSP 2252 m6A mRNA
Gene	m6a_level	cluster
0610009B22Rik	1.37354	wt_m6a_BLSP
0610009E02Rik	1.06791	wt_m6a_BLSP
0610040B10Rik	0.76415	wt_m6a_BLSP
1110001J03Rik	2.14223	wt_m6a_BLSP
1110006O24Rik	1.28212	wt_m6a_BLSP
1110008P14Rik	1.2951	wt_m6a_BLSP
1110020A21Rik	0.835844	wt_m6a_BLSP
1110032A03Rik	1.20618	wt_m6a_BLSP
1110034G24Rik	0.860773	wt_m6a_BLSP
1110038B12Rik	1.78602	wt_m6a_BLSP
1110059G10Rik	1.45246	wt_m6a_BLSP
1190007I07Rik	0.723531	wt_m6a_BLSP
1300002E11Rik	0.960054	wt_m6a_BLSP
1500011B03Rik	1.41917	wt_m6a_BLSP
1500011K16Rik	1.25837	wt_m6a_BLSP
1500015O10Rik	3.18877	wt_m6a_BLSP
1500026H17Rik	0.887356	wt_m6a_BLSP
1700021F05Rik	1.49822	wt_m6a_BLSP
1700028J19Rik	1.11477	wt_m6a_BLSP
1700049E15Rik	0.689709	wt_m6a_BLSP
1700086L19Rik	1.49521	wt_m6a_BLSP
1700086P04Rik	0.816123	wt_m6a_BLSP
1700108F19Rik	0.868988	wt_m6a_BLSP
1700109K24Rik	0.720331	wt_m6a_BLSP
1700112D23Rik	0.702858	wt_m6a_BLSP
1700120C14Rik	1.10637	wt_m6a_BLSP
1810011O10Rik	1.60473	wt_m6a_BLSP
1810022K09Rik	3.37033	wt_m6a_BLSP
1810024B03Rik	1.3413	wt_m6a_BLSP
1810037I17Rik	2.71135	wt_m6a_BLSP
1810043H04Rik	1.88832	wt_m6a_BLSP
1810058I24Rik	2.98694	wt_m6a_BLSP
2010107E04Rik	4.39072	wt_m6a_BLSP
2010109A12Rik	1.28265	wt_m6a_BLSP
2010204K13Rik	1.11211	wt_m6a_BLSP
2010310C07Rik	0.711526	wt_m6a_BLSP
2210013O21Rik	2.10425	wt_m6a_BLSP
2300009A05Rik	0.726226	wt_m6a_BLSP
2310009A05Rik	1.62108	wt_m6a_BLSP
2310009B15Rik	1.60645	wt_m6a_BLSP
2310010J17Rik	1.0627	wt_m6a_BLSP
2310015A10Rik	0.684996	wt_m6a_BLSP
2310035C23Rik	1.75399	wt_m6a_BLSP
2310039H08Rik	2.53152	wt_m6a_BLSP
2410006H16Rik	2.78183	wt_m6a_BLSP
2410015M20Rik	2.17111	wt_m6a_BLSP
2500002B13Rik	1.07113	wt_m6a_BLSP
2510017J16Rik	1.22818	wt_m6a_BLSP
2610012C04Rik	0.756651	wt_m6a_BLSP
2610020C07Rik	1.07952	wt_m6a_BLSP
2610037D02Rik	1.17262	wt_m6a_BLSP
2610203C20Rik	2.56247	wt_m6a_BLSP
2700069I18Rik	0.827267	wt_m6a_BLSP
2700081O15Rik	1.75935	wt_m6a_BLSP
2810025M15Rik	1.07966	wt_m6a_BLSP
2810403D21Rik	1.20747	wt_m6a_BLSP
2810407A14Rik	0.887462	wt_m6a_BLSP
2810414N06Rik	0.823405	wt_m6a_BLSP
2810417H13Rik	1.71136	wt_m6a_BLSP
2810428I15Rik	1.78966	wt_m6a_BLSP
2810428J06Rik	0.678034	wt_m6a_BLSP
2810433D01Rik	0.914472	wt_m6a_BLSP
2810474O19Rik	1.38849	wt_m6a_BLSP
2900076A07Rik	0.733116	wt_m6a_BLSP
2900093K20Rik	0.977419	wt_m6a_BLSP
3110009E18Rik	1.28361	wt_m6a_BLSP
3110021N24Rik	1.04724	wt_m6a_BLSP
3110056K07Rik	1.48638	wt_m6a_BLSP
3110062M04Rik	1.05127	wt_m6a_BLSP
3110079O15Rik	3.36891	wt_m6a_BLSP
3110080O07Rik	0.788914	wt_m6a_BLSP
3300005D01Rik	1.01848	wt_m6a_BLSP
4633401B06Rik	0.692566	wt_m6a_BLSP
4930403P22Rik	0.68913	wt_m6a_BLSP
4930528J11Rik	0.756372	wt_m6a_BLSP
4930545L23Rik	0.764819	wt_m6a_BLSP
4930558J22Rik	0.672824	wt_m6a_BLSP
4930565N06Rik	0.683276	wt_m6a_BLSP
4930578M01Rik	0.96585	wt_m6a_BLSP
4930580E04Rik	1.11531	wt_m6a_BLSP
4930589L23Rik	1.14603	wt_m6a_BLSP
4931406P16Rik	1.44258	wt_m6a_BLSP
4932438A13Rik	1.76514	wt_m6a_BLSP
4933400C23Rik	1.31812	wt_m6a_BLSP
4933400F21Rik	0.695945	wt_m6a_BLSP
4933405D12Rik	0.682718	wt_m6a_BLSP
4933424G06Rik	0.829132	wt_m6a_BLSP
4933433G15Rik	0.867822	wt_m6a_BLSP
5031415H12Rik	0.710322	wt_m6a_BLSP
5031434C07Rik	0.723871	wt_m6a_BLSP
5430403G16Rik	1.13936	wt_m6a_BLSP
5430405H02Rik	1.10979	wt_m6a_BLSP
5430416O09Rik	0.694604	wt_m6a_BLSP
5730522E02Rik	1.09776	wt_m6a_BLSP
5830487J09Rik	0.757775	wt_m6a_BLSP
5930420M18Rik	0.932124	wt_m6a_BLSP
6030400A10Rik	1.18358	wt_m6a_BLSP
6030442K20Rik	0.70947	wt_m6a_BLSP
6720464F23Rik	1.17425	wt_m6a_BLSP
6820402A03Rik	1.32367	wt_m6a_BLSP
7530428D23Rik	0.690588	wt_m6a_BLSP
8030462N17Rik	2.78263	wt_m6a_BLSP
9230105E05Rik	1.24646	wt_m6a_BLSP
9230111E07Rik	0.677576	wt_m6a_BLSP
9230114K14Rik	0.701356	wt_m6a_BLSP
9330020H09Rik	0.923084	wt_m6a_BLSP
9330104G04Rik	0.724428	wt_m6a_BLSP
9330159F19Rik	0.832049	wt_m6a_BLSP
9330160F10Rik	1.20282	wt_m6a_BLSP
9430053O09Rik	0.67756	wt_m6a_BLSP
9430060I03Rik	0.843452	wt_m6a_BLSP
9430065F17Rik	0.854926	wt_m6a_BLSP
9530026P05Rik	0.879634	wt_m6a_BLSP
9930021J03Rik	1.24604	wt_m6a_BLSP
A230028O05Rik	0.698881	wt_m6a_BLSP
A230065H16Rik	1.46251	wt_m6a_BLSP
A430010J10Rik	0.747728	wt_m6a_BLSP
A430027C01Rik	0.770472	wt_m6a_BLSP
A530017D24Rik	1.38901	wt_m6a_BLSP
A830008E24Rik	0.704115	wt_m6a_BLSP
A930005H10Rik	1.14366	wt_m6a_BLSP
A930029G22Rik	0.725093	wt_m6a_BLSP
AA465934	1.05691	wt_m6a_BLSP
Abca5	1.12811	wt_m6a_BLSP
Abca8a	1.50969	wt_m6a_BLSP
Abhd17a	1.08217	wt_m6a_BLSP
Abhd18	0.768418	wt_m6a_BLSP
Abhd2	3.18985	wt_m6a_BLSP
Abl2	1.46668	wt_m6a_BLSP
Abra	1.22504	wt_m6a_BLSP
Abracl	1.72187	wt_m6a_BLSP
Acot13	1.32097	wt_m6a_BLSP
Acot2	3.14542	wt_m6a_BLSP
Acpp	0.918862	wt_m6a_BLSP
Acsl4	1.83185	wt_m6a_BLSP
Actb	2.15358	wt_m6a_BLSP
Acvr1c	0.862315	wt_m6a_BLSP
Acyp1	1.36154	wt_m6a_BLSP
Acyp2	1.14292	wt_m6a_BLSP
Adam30	1.0745	wt_m6a_BLSP
Adamts12	1.16827	wt_m6a_BLSP
Adamts9	1.33427	wt_m6a_BLSP
Adgrl1	2.56288	wt_m6a_BLSP
Adm2	0.721065	wt_m6a_BLSP
Adnp	1.403	wt_m6a_BLSP
Adrbk1	0.867416	wt_m6a_BLSP
Aebp2	1.6212	wt_m6a_BLSP
Agap1	1.23232	wt_m6a_BLSP
Agfg1	1.04312	wt_m6a_BLSP
Ago1	1.60999	wt_m6a_BLSP
Ago2	1.90408	wt_m6a_BLSP
Ahdc1	1.02036	wt_m6a_BLSP
Ahnak	2.30061	wt_m6a_BLSP
AI413582	1.33345	wt_m6a_BLSP
AI593442	0.953811	wt_m6a_BLSP
AI646519	0.753924	wt_m6a_BLSP
Aknad1	0.713009	wt_m6a_BLSP
Akt3	1.62572	wt_m6a_BLSP
Alg13	1.37903	wt_m6a_BLSP
Alk	0.863929	wt_m6a_BLSP
Alms1	0.961957	wt_m6a_BLSP
Alox8	0.712976	wt_m6a_BLSP
Ammecr1	1.95097	wt_m6a_BLSP
Amn1	1.11283	wt_m6a_BLSP
Amot	0.91787	wt_m6a_BLSP
Amt	1.48643	wt_m6a_BLSP
Anapc10	1.71479	wt_m6a_BLSP
Anapc11	1.95629	wt_m6a_BLSP
Anapc13	2.3963	wt_m6a_BLSP
Angptl1	2.44739	wt_m6a_BLSP
Angptl3	0.856263	wt_m6a_BLSP
Ankrd13a	1.61414	wt_m6a_BLSP
Ankrd17	2.47728	wt_m6a_BLSP
Ankrd55	0.984282	wt_m6a_BLSP
Ano5	0.687236	wt_m6a_BLSP
Anp32a	1.68614	wt_m6a_BLSP
Antxr1	1.91561	wt_m6a_BLSP
Aoc3	1.19652	wt_m6a_BLSP
Ap2b1	1.75475	wt_m6a_BLSP
Apc	1.70986	wt_m6a_BLSP
Apoc4	0.788611	wt_m6a_BLSP
Apod	1.7297	wt_m6a_BLSP
Apold1	1.14478	wt_m6a_BLSP
Apoo	1.76595	wt_m6a_BLSP
Apopt1	1.14031	wt_m6a_BLSP
Ar	1.08787	wt_m6a_BLSP
Arap3	0.735232	wt_m6a_BLSP
Arfgef1	2.1124	wt_m6a_BLSP
Arglu1	1.89786	wt_m6a_BLSP
Arhgap21	1.18581	wt_m6a_BLSP
Arhgap23	1.27018	wt_m6a_BLSP
Arhgap30	1.19957	wt_m6a_BLSP
Arhgap32	1.12935	wt_m6a_BLSP
Arhgap35	1.26126	wt_m6a_BLSP
Arhgef12	2.75686	wt_m6a_BLSP
Arhgef15	0.680753	wt_m6a_BLSP
Arid1a	1.8848	wt_m6a_BLSP
Arid1b	2.28218	wt_m6a_BLSP
Arid2	1.47588	wt_m6a_BLSP
Asb14	0.678351	wt_m6a_BLSP
Asnsd1	0.759444	wt_m6a_BLSP
Aspm	0.91372	wt_m6a_BLSP
Asxl2	1.44988	wt_m6a_BLSP
Asxl3	1.13001	wt_m6a_BLSP
Atm	1.18101	wt_m6a_BLSP
Atn1	1.69871	wt_m6a_BLSP
Atox1	3.97561	wt_m6a_BLSP
Atp13a3	1.71014	wt_m6a_BLSP
Atp2a2	2.56309	wt_m6a_BLSP
Atp2b2	0.680166	wt_m6a_BLSP
Atp2b4	1.55283	wt_m6a_BLSP
Atp5e	3.20257	wt_m6a_BLSP
Atp5g1	2.86677	wt_m6a_BLSP
Atp5g2	2.78819	wt_m6a_BLSP
Atp5g3	2.61907	wt_m6a_BLSP
Atp5h	2.46385	wt_m6a_BLSP
Atp5j	2.6755	wt_m6a_BLSP
Atp5j2	3.48251	wt_m6a_BLSP
Atp5k	3.06535	wt_m6a_BLSP
Atp5l	3.58019	wt_m6a_BLSP
Atp5o	2.23362	wt_m6a_BLSP
Atp6ap1l	0.894939	wt_m6a_BLSP
Atp6v0e	2.9431	wt_m6a_BLSP
Atp6v1f	2.70642	wt_m6a_BLSP
Atpif1	2.81683	wt_m6a_BLSP
Atrnl1	1.00373	wt_m6a_BLSP
Atxn7l3	1.35628	wt_m6a_BLSP
AU020206	0.810816	wt_m6a_BLSP
AV026068	1.07038	wt_m6a_BLSP
AW822252	0.720428	wt_m6a_BLSP
Axin1	1.33108	wt_m6a_BLSP
B130034C11Rik	0.786426	wt_m6a_BLSP
B230307C23Rik	0.802136	wt_m6a_BLSP
B230369F24Rik	1.36334	wt_m6a_BLSP
B2m	2.93729	wt_m6a_BLSP
B3galt2	1.15257	wt_m6a_BLSP
B4galt1	2.535	wt_m6a_BLSP
B530045E10Rik	0.846382	wt_m6a_BLSP
B630005N14Rik	0.872553	wt_m6a_BLSP
B830012L14Rik	1.76394	wt_m6a_BLSP
Bach1	2.10672	wt_m6a_BLSP
Bahcc1	1.71368	wt_m6a_BLSP
Banf1	2.6547	wt_m6a_BLSP
Basp1	1.44521	wt_m6a_BLSP
Baz1a	1.37426	wt_m6a_BLSP
Bbip1	1.63336	wt_m6a_BLSP
BC005537	2.71576	wt_m6a_BLSP
BC030336	1.47196	wt_m6a_BLSP
BC049762	0.795622	wt_m6a_BLSP
BC055308	1.09147	wt_m6a_BLSP
BC100530	0.995203	wt_m6a_BLSP
Bcas3os1	1.48331	wt_m6a_BLSP
Bcl2l2	1.22903	wt_m6a_BLSP
Bcl6	1.62783	wt_m6a_BLSP
Bcl9l	1.73018	wt_m6a_BLSP
Bdh2	0.674077	wt_m6a_BLSP
Bglap	1.97675	wt_m6a_BLSP
Bglap2	2.23395	wt_m6a_BLSP
Bglap3	2.47137	wt_m6a_BLSP
Bhlhe41	1.92199	wt_m6a_BLSP
Birc6	3.13097	wt_m6a_BLSP
Blk	0.752224	wt_m6a_BLSP
Bloc1s1	1.05057	wt_m6a_BLSP
Blvrb	1.36488	wt_m6a_BLSP
Bmp2k	3.47554	wt_m6a_BLSP
Bmpr2	1.57747	wt_m6a_BLSP
Bmyc	0.732976	wt_m6a_BLSP
Bola1	1.30013	wt_m6a_BLSP
Bola2	2.85509	wt_m6a_BLSP
Bola3	2.16048	wt_m6a_BLSP
Borcs7	1.64473	wt_m6a_BLSP
Bptf	2.27223	wt_m6a_BLSP
Brd1	1.95175	wt_m6a_BLSP
Bri3	1.44642	wt_m6a_BLSP
Brk1	1.85321	wt_m6a_BLSP
Brpf3	0.93824	wt_m6a_BLSP
Brwd3	1.02436	wt_m6a_BLSP
Btbd7	1.58628	wt_m6a_BLSP
Btf3	2.25332	wt_m6a_BLSP
Btg4	0.796045	wt_m6a_BLSP
C030013C21Rik	1.01372	wt_m6a_BLSP
C030017G13Rik	1.11454	wt_m6a_BLSP
C130075A20Rik	1.95355	wt_m6a_BLSP
C1galt1	1.37227	wt_m6a_BLSP
C1qtnf4	1.46802	wt_m6a_BLSP
C230004F18Rik	1.3081	wt_m6a_BLSP
C230031I18Rik	0.92008	wt_m6a_BLSP
C230035I16Rik	1.05048	wt_m6a_BLSP
C230071H17Rik	1.22145	wt_m6a_BLSP
C330013E15Rik	0.862818	wt_m6a_BLSP
C430049B03Rik	1.43346	wt_m6a_BLSP
C530043K16Rik	1.5516	wt_m6a_BLSP
C730034F03Rik	0.695473	wt_m6a_BLSP
C920021L13Rik	1.24437	wt_m6a_BLSP
Cab39	2.04629	wt_m6a_BLSP
Cacna1c	0.834013	wt_m6a_BLSP
Cadps2	0.807948	wt_m6a_BLSP
Camk2n1	1.04454	wt_m6a_BLSP
Camp	0.703983	wt_m6a_BLSP
Camsap2	1.25918	wt_m6a_BLSP
Camta1	1.84846	wt_m6a_BLSP
Casc5	1.3084	wt_m6a_BLSP
Cbx1	2.02126	wt_m6a_BLSP
Cbx3	2.11866	wt_m6a_BLSP
Cbx4	1.53794	wt_m6a_BLSP
Ccdc136	0.739826	wt_m6a_BLSP
Ccdc146	1.04657	wt_m6a_BLSP
Ccdc149	0.735872	wt_m6a_BLSP
Ccdc152	0.684645	wt_m6a_BLSP
Ccdc162	1.07618	wt_m6a_BLSP
Ccdc170	0.93394	wt_m6a_BLSP
Ccdc73	0.780194	wt_m6a_BLSP
Ccdc85c	1.89292	wt_m6a_BLSP
Ccdc9	1.14798	wt_m6a_BLSP
Cck	0.869752	wt_m6a_BLSP
Ccl2	2.13017	wt_m6a_BLSP
Ccl27a	0.776693	wt_m6a_BLSP
Ccl5	0.981768	wt_m6a_BLSP
Ccl7	2.2091	wt_m6a_BLSP
Ccnb2	1.61363	wt_m6a_BLSP
Ccnb2-ps	0.811962	wt_m6a_BLSP
Ccni	1.95329	wt_m6a_BLSP
Ccnyl1	1.24718	wt_m6a_BLSP
Ccpg1os	1.18361	wt_m6a_BLSP
Cd24a	1.32713	wt_m6a_BLSP
Cd302	1.78546	wt_m6a_BLSP
Cd46	1.01635	wt_m6a_BLSP
Cd59b	0.677708	wt_m6a_BLSP
Cdc42bpa	1.85687	wt_m6a_BLSP
Cdc42ep5	1.23271	wt_m6a_BLSP
Cdc73	1.41923	wt_m6a_BLSP
Cdk13	1.83387	wt_m6a_BLSP
Cdk14	2.60368	wt_m6a_BLSP
Cdk6	2.22799	wt_m6a_BLSP
Cdk8	0.899672	wt_m6a_BLSP
Cdkal1	1.66873	wt_m6a_BLSP
Cdkl1	0.848821	wt_m6a_BLSP
Cdkl5	1.7992	wt_m6a_BLSP
Cdkn1b	3.04158	wt_m6a_BLSP
Cdkn3	1.85556	wt_m6a_BLSP
Cdr2	1.70261	wt_m6a_BLSP
Cdr2l	1.42902	wt_m6a_BLSP
Cebpzos	1.68453	wt_m6a_BLSP
Cecr2	0.686904	wt_m6a_BLSP
Celf3	0.688804	wt_m6a_BLSP
Celsr1	1.13816	wt_m6a_BLSP
Celsr2	1.07822	wt_m6a_BLSP
Celsr3	0.965474	wt_m6a_BLSP
Cenpb	2.46708	wt_m6a_BLSP
Cenph	1.12131	wt_m6a_BLSP
Cenpk	1.1658	wt_m6a_BLSP
Cenpp	0.74319	wt_m6a_BLSP
Cenpw	1.62414	wt_m6a_BLSP
Cep126	0.728064	wt_m6a_BLSP
Cerkl	0.817375	wt_m6a_BLSP
Cfap126	1.12613	wt_m6a_BLSP
Cfap61	0.724421	wt_m6a_BLSP
Chchd1	2.60486	wt_m6a_BLSP
Chchd2	1.98095	wt_m6a_BLSP
Chd4	2.18575	wt_m6a_BLSP
Chd5	0.768317	wt_m6a_BLSP
Chml	1.75413	wt_m6a_BLSP
Chmp4b	2.36638	wt_m6a_BLSP
Chrna1os	0.985606	wt_m6a_BLSP
Chsy1	1.6295	wt_m6a_BLSP
Churc1	1.29928	wt_m6a_BLSP
Cic	1.29341	wt_m6a_BLSP
Cir1	1.0005	wt_m6a_BLSP
Cisd1	1.6253	wt_m6a_BLSP
Cisd3	1.02227	wt_m6a_BLSP
Cklf	1.17268	wt_m6a_BLSP
Cks1b	2.17258	wt_m6a_BLSP
Cks2	1.70925	wt_m6a_BLSP
Cldn10	0.701173	wt_m6a_BLSP
Cldn19	1.108	wt_m6a_BLSP
Clint1	2.61868	wt_m6a_BLSP
Clk2	1.28189	wt_m6a_BLSP
Cmc2	1.18561	wt_m6a_BLSP
Cmc4	0.674987	wt_m6a_BLSP
Cmtm4	1.00272	wt_m6a_BLSP
Cnih4	3.09111	wt_m6a_BLSP
Cnnm3	0.888959	wt_m6a_BLSP
Cnot6	3.10828	wt_m6a_BLSP
Cnot6l	1.92835	wt_m6a_BLSP
Coa3	1.74902	wt_m6a_BLSP
Col10a1	1.45161	wt_m6a_BLSP
Col12a1	2.93277	wt_m6a_BLSP
Col14a1	2.35311	wt_m6a_BLSP
Col23a1	1.08703	wt_m6a_BLSP
Col27a1	2.15486	wt_m6a_BLSP
Col6a3	2.07899	wt_m6a_BLSP
Cox14	2.05724	wt_m6a_BLSP
Cox16	1.3823	wt_m6a_BLSP
Cox4i1	2.51411	wt_m6a_BLSP
Cox5a	2.6971	wt_m6a_BLSP
Cox5b	3.20206	wt_m6a_BLSP
Cox6a1	3.41009	wt_m6a_BLSP
Cox6b1	3.68106	wt_m6a_BLSP
Cox6b2	1.18326	wt_m6a_BLSP
Cox6c	3.87373	wt_m6a_BLSP
Cox7a1	0.751052	wt_m6a_BLSP
Cox7a2	4.34045	wt_m6a_BLSP
Cox7b	3.48966	wt_m6a_BLSP
Cox7c	3.19374	wt_m6a_BLSP
Cox8a	3.9419	wt_m6a_BLSP
Cpa2	1.01257	wt_m6a_BLSP
Cpd	1.78499	wt_m6a_BLSP
Cpeb4	2.23019	wt_m6a_BLSP
Cpne3	1.22175	wt_m6a_BLSP
Crabp1	1.46805	wt_m6a_BLSP
Crebbp	1.59914	wt_m6a_BLSP
Crebl2	1.45797	wt_m6a_BLSP
Crebrf	1.40886	wt_m6a_BLSP
Crebzf	1.30144	wt_m6a_BLSP
Crim1	2.37641	wt_m6a_BLSP
Crip1	3.19931	wt_m6a_BLSP
Cript	1.88429	wt_m6a_BLSP
Cryab	2.10879	wt_m6a_BLSP
Crygn	0.827428	wt_m6a_BLSP
Csk	1.41877	wt_m6a_BLSP
Csmd2	1.12381	wt_m6a_BLSP
Csnk1g2	1.14243	wt_m6a_BLSP
Csnk2a2	2.16903	wt_m6a_BLSP
Csnk2b	1.9304	wt_m6a_BLSP
Cst3	1.95683	wt_m6a_BLSP
Cstb	3.19744	wt_m6a_BLSP
Ctcfl	1.37649	wt_m6a_BLSP
Ctdnep1	1.12379	wt_m6a_BLSP
Ctdsp2	1.39363	wt_m6a_BLSP
Ctdspl	2.01112	wt_m6a_BLSP
Ctgf	1.5673	wt_m6a_BLSP
Ctif	0.89394	wt_m6a_BLSP
Ctnnd2	1.06889	wt_m6a_BLSP
Cul3	2.53813	wt_m6a_BLSP
Cuta	1.69391	wt_m6a_BLSP
Cux2	0.768116	wt_m6a_BLSP
Cxcl10	1.38659	wt_m6a_BLSP
Cyb5a	1.84722	wt_m6a_BLSP
Cycs	1.93638	wt_m6a_BLSP
Cyp21a1	0.793045	wt_m6a_BLSP
Cyp2u1	1.09856	wt_m6a_BLSP
Cys1	0.989691	wt_m6a_BLSP
D030068K23Rik	0.94656	wt_m6a_BLSP
D130007C19Rik	1.01381	wt_m6a_BLSP
D130019J16Rik	0.769152	wt_m6a_BLSP
D130020L05Rik	0.703725	wt_m6a_BLSP
D330023K18Rik	1.10837	wt_m6a_BLSP
D430013B06Rik	0.945416	wt_m6a_BLSP
D530018E20Rik	1.14218	wt_m6a_BLSP
D630008O14Rik	1.76881	wt_m6a_BLSP
D630033O11Rik	0.924503	wt_m6a_BLSP
D7Ertd443e	0.736701	wt_m6a_BLSP
D8Ertd738e	1.97924	wt_m6a_BLSP
Dab2ip	1.23709	wt_m6a_BLSP
Dact1	2.23274	wt_m6a_BLSP
Dact3	1.79058	wt_m6a_BLSP
Dad1	4.06182	wt_m6a_BLSP
Dancr	1.00629	wt_m6a_BLSP
Dbi	3.07422	wt_m6a_BLSP
Dcbld2	1.34909	wt_m6a_BLSP
Dcdc2a	0.793006	wt_m6a_BLSP
Dchs1	1.42152	wt_m6a_BLSP
Dcp2	1.3297	wt_m6a_BLSP
Dct	1.06925	wt_m6a_BLSP
Dctn4	2.52445	wt_m6a_BLSP
Dctpp1	1.647	wt_m6a_BLSP
Ddhd1	1.37541	wt_m6a_BLSP
Ddt	1.09713	wt_m6a_BLSP
Ddx17	2.40251	wt_m6a_BLSP
Ddx19a	2.48705	wt_m6a_BLSP
Ddx3x	2.47046	wt_m6a_BLSP
Ddx6	2.22305	wt_m6a_BLSP
Deb1	2.92483	wt_m6a_BLSP
Dennd1b	1.39807	wt_m6a_BLSP
Dennd5a	1.605	wt_m6a_BLSP
Dennd5b	1.19605	wt_m6a_BLSP
Dhdh	0.778504	wt_m6a_BLSP
Dhx36	1.70283	wt_m6a_BLSP
Dhx58os	1.10777	wt_m6a_BLSP
Dhx9	2.21921	wt_m6a_BLSP
Diexf	0.744531	wt_m6a_BLSP
Dirc2	1.11606	wt_m6a_BLSP
Dleu2	1.74641	wt_m6a_BLSP
Dlg1	1.80198	wt_m6a_BLSP
Dlg3	0.675917	wt_m6a_BLSP
Dlg5	1.52612	wt_m6a_BLSP
Dmkn	0.831203	wt_m6a_BLSP
Dmwd	1.01337	wt_m6a_BLSP
Dmxl1	1.68053	wt_m6a_BLSP
Dmxl2	0.90624	wt_m6a_BLSP
Dnah12	0.678297	wt_m6a_BLSP
Dnah14	0.837281	wt_m6a_BLSP
Dnah2	0.690171	wt_m6a_BLSP
Dnah6	0.727412	wt_m6a_BLSP
Dnah7b	0.71204	wt_m6a_BLSP
Dnajc15	1.71065	wt_m6a_BLSP
Dnajc19	2.14729	wt_m6a_BLSP
Dnajc21	1.85152	wt_m6a_BLSP
Dnajc24	1.13131	wt_m6a_BLSP
Dnase1l3	1.25764	wt_m6a_BLSP
Dnmt3l-ps1	1.12465	wt_m6a_BLSP
Doc2g	0.893949	wt_m6a_BLSP
Dopey1	1.65943	wt_m6a_BLSP
Dpf3	0.884244	wt_m6a_BLSP
Dpm3	4.03422	wt_m6a_BLSP
Dpy19l1	2.20756	wt_m6a_BLSP
Dpy30	2.25836	wt_m6a_BLSP
Dst	2.1019	wt_m6a_BLSP
Dtx3l	1.46061	wt_m6a_BLSP
Dusp11	1.84581	wt_m6a_BLSP
Dvl1	1.34786	wt_m6a_BLSP
Dynll1	2.33982	wt_m6a_BLSP
Dynlrb1	3.61919	wt_m6a_BLSP
Dynlt1-ps1	0.993322	wt_m6a_BLSP
Dynlt1b	1.20785	wt_m6a_BLSP
Dynlt1f	0.87734	wt_m6a_BLSP
Dyrk1a	2.77862	wt_m6a_BLSP
Dyrk2	1.51589	wt_m6a_BLSP
E330037G11Rik	0.67344	wt_m6a_BLSP
E530011L22Rik	0.869307	wt_m6a_BLSP
Ebf3	1.30188	wt_m6a_BLSP
Ebf4	0.890582	wt_m6a_BLSP
Eda2r	1.12987	wt_m6a_BLSP
Eef1a1	2.35492	wt_m6a_BLSP
Eef1b2	2.276	wt_m6a_BLSP
Efhb	0.686974	wt_m6a_BLSP
Egf	0.710762	wt_m6a_BLSP
Egfros	0.724379	wt_m6a_BLSP
Egln1	2.43782	wt_m6a_BLSP
Eid1	2.68573	wt_m6a_BLSP
Eif1	2.46141	wt_m6a_BLSP
Eif3f	2.39317	wt_m6a_BLSP
Eif3k	1.8678	wt_m6a_BLSP
Eif4ebp2	1.37308	wt_m6a_BLSP
Emp3	2.47633	wt_m6a_BLSP
En1	0.704034	wt_m6a_BLSP
Enah	1.87701	wt_m6a_BLSP
Entpd7	1.91833	wt_m6a_BLSP
Epb41l4aos	1.25537	wt_m6a_BLSP
Epb41l4b	1.25019	wt_m6a_BLSP
Epc2	2.3156	wt_m6a_BLSP
Epha5	1.33228	wt_m6a_BLSP
Ephb2	1.57491	wt_m6a_BLSP
Epyc	0.801469	wt_m6a_BLSP
Erbb2ip	2.48525	wt_m6a_BLSP
Erdr1	1.96118	wt_m6a_BLSP
Erf	1.98439	wt_m6a_BLSP
Erich1	0.933502	wt_m6a_BLSP
Esco2	1.1753	wt_m6a_BLSP
Esyt2	2.11086	wt_m6a_BLSP
Etaa1os	1.05442	wt_m6a_BLSP
Ext1	2.12909	wt_m6a_BLSP
Eya4	1.13559	wt_m6a_BLSP
F2	0.667804	wt_m6a_BLSP
F630040K05Rik	0.667084	wt_m6a_BLSP
F730043M19Rik	0.683593	wt_m6a_BLSP
Fabp3	1.20459	wt_m6a_BLSP
Fabp4	0.962523	wt_m6a_BLSP
Fabp5	1.43205	wt_m6a_BLSP
Fabp7	1.53009	wt_m6a_BLSP
Fam102b	1.96175	wt_m6a_BLSP
Fam117b	1.59377	wt_m6a_BLSP
Fam120a	2.89083	wt_m6a_BLSP
Fam133b	1.63995	wt_m6a_BLSP
Fam149b	1.16543	wt_m6a_BLSP
Fam161a	0.913587	wt_m6a_BLSP
Fam166b	0.720218	wt_m6a_BLSP
Fam169a	0.876717	wt_m6a_BLSP
Fam184a	0.767301	wt_m6a_BLSP
Fam188a	1.23997	wt_m6a_BLSP
Fam193a	1.8184	wt_m6a_BLSP
Fam227a	0.69192	wt_m6a_BLSP
Fam63b	2.60187	wt_m6a_BLSP
Fam71a	1.87144	wt_m6a_BLSP
Fam84a	0.793215	wt_m6a_BLSP
Fam98b	1.95834	wt_m6a_BLSP
Fancm	0.804966	wt_m6a_BLSP
Fastkd1	0.807033	wt_m6a_BLSP
Fat1	1.42204	wt_m6a_BLSP
Fat3	0.882708	wt_m6a_BLSP
Fau	3.4761	wt_m6a_BLSP
Fau-ps2	0.833467	wt_m6a_BLSP
Fbn1	2.61196	wt_m6a_BLSP
Fbn2	2.62425	wt_m6a_BLSP
Fbxl13	0.69715	wt_m6a_BLSP
Fbxl17	0.910134	wt_m6a_BLSP
Fbxo11	2.08755	wt_m6a_BLSP
Fbxo45	1.10809	wt_m6a_BLSP
Fcf1	2.30662	wt_m6a_BLSP
Fcor	0.965771	wt_m6a_BLSP
Fgf14	1.90278	wt_m6a_BLSP
Fgf2	1.43587	wt_m6a_BLSP
Fgl1	0.893715	wt_m6a_BLSP
Fhl3	2.90122	wt_m6a_BLSP
Fignl2	0.769232	wt_m6a_BLSP
Fkbp11	1.8857	wt_m6a_BLSP
Fkbp7	2.21445	wt_m6a_BLSP
Fmnl2	2.0229	wt_m6a_BLSP
Fn3krp	2.35535	wt_m6a_BLSP
Fndc7	0.748491	wt_m6a_BLSP
Fnip1	1.91213	wt_m6a_BLSP
Fnip2	1.79062	wt_m6a_BLSP
Foxc1	2.34634	wt_m6a_BLSP
Foxf1	0.873169	wt_m6a_BLSP
Foxj2	1.05891	wt_m6a_BLSP
Foxk2	0.779483	wt_m6a_BLSP
Foxn2	2.29074	wt_m6a_BLSP
Foxo4	0.926235	wt_m6a_BLSP
Fry	1.81676	wt_m6a_BLSP
Fsd1l	1.45561	wt_m6a_BLSP
Fundc2	1.9589	wt_m6a_BLSP
Fuom	1.1227	wt_m6a_BLSP
Fxyd1	4.17966	wt_m6a_BLSP
Fxyd3	0.736153	wt_m6a_BLSP
Fxyd4	1.05592	wt_m6a_BLSP
Fxyd7	1.01826	wt_m6a_BLSP
Fyn	1.73268	wt_m6a_BLSP
Fzd2	1.38411	wt_m6a_BLSP
Fzd7	1.3683	wt_m6a_BLSP
Fzd8	2.064	wt_m6a_BLSP
Gabarap	2.39221	wt_m6a_BLSP
Gabarapl2	1.76273	wt_m6a_BLSP
Gal	1.00492	wt_m6a_BLSP
Galc	0.961911	wt_m6a_BLSP
Galntl6	0.73312	wt_m6a_BLSP
Gamt	1.06103	wt_m6a_BLSP
Gas5	2.59565	wt_m6a_BLSP
Gatad2b	1.9906	wt_m6a_BLSP
Gchfr	0.828364	wt_m6a_BLSP
Gigyf1	1.79789	wt_m6a_BLSP
Gipc2	0.787375	wt_m6a_BLSP
Gkn3	0.969499	wt_m6a_BLSP
Glis2	1.84817	wt_m6a_BLSP
Gls	2.39421	wt_m6a_BLSP
Gm10044	0.867944	wt_m6a_BLSP
Gm10076	1.99197	wt_m6a_BLSP
Gm10094	0.714659	wt_m6a_BLSP
Gm10097	1.3128	wt_m6a_BLSP
Gm10110	0.683003	wt_m6a_BLSP
Gm10123	1.29331	wt_m6a_BLSP
Gm10157	0.756461	wt_m6a_BLSP
Gm10177	1.11268	wt_m6a_BLSP
Gm10180	0.678302	wt_m6a_BLSP
Gm10221	1.1344	wt_m6a_BLSP
Gm10222	1.15772	wt_m6a_BLSP
Gm10243	0.746684	wt_m6a_BLSP
Gm10244	0.783385	wt_m6a_BLSP
Gm10269	1.90749	wt_m6a_BLSP
Gm10275	0.706506	wt_m6a_BLSP
Gm10290	1.17261	wt_m6a_BLSP
Gm10400	0.965928	wt_m6a_BLSP
Gm10524	0.775071	wt_m6a_BLSP
Gm10687	0.858417	wt_m6a_BLSP
Gm10717	0.92406	wt_m6a_BLSP
Gm10718	0.765997	wt_m6a_BLSP
Gm10719	0.954367	wt_m6a_BLSP
Gm10721	0.791242	wt_m6a_BLSP
Gm10735	1.08591	wt_m6a_BLSP
Gm10736	0.685921	wt_m6a_BLSP
Gm10827	0.853403	wt_m6a_BLSP
Gm10925	3.07717	wt_m6a_BLSP
Gm11131	0.749716	wt_m6a_BLSP
Gm11263	0.754271	wt_m6a_BLSP
Gm11273	0.805185	wt_m6a_BLSP
Gm11353	0.707937	wt_m6a_BLSP
Gm11423	0.792198	wt_m6a_BLSP
Gm11549	0.697172	wt_m6a_BLSP
Gm11613	0.729451	wt_m6a_BLSP
Gm11620	0.721373	wt_m6a_BLSP
Gm11639	0.810946	wt_m6a_BLSP
Gm11655	0.963145	wt_m6a_BLSP
Gm11712	0.830609	wt_m6a_BLSP
Gm11736	0.756162	wt_m6a_BLSP
Gm11739	1.50603	wt_m6a_BLSP
Gm11942	0.962541	wt_m6a_BLSP
Gm11960	1.27325	wt_m6a_BLSP
Gm11969	0.728422	wt_m6a_BLSP
Gm12174	0.764717	wt_m6a_BLSP
Gm12191	0.766715	wt_m6a_BLSP
Gm12193	0.700905	wt_m6a_BLSP
Gm12735	1.04498	wt_m6a_BLSP
Gm12854	0.779766	wt_m6a_BLSP
Gm12940	1.05955	wt_m6a_BLSP
Gm13049	0.892257	wt_m6a_BLSP
Gm13055	0.843527	wt_m6a_BLSP
Gm13056	0.808015	wt_m6a_BLSP
Gm13226	0.727744	wt_m6a_BLSP
Gm13268	0.820059	wt_m6a_BLSP
Gm13292	0.710167	wt_m6a_BLSP
Gm13339	1.84576	wt_m6a_BLSP
Gm13340	1.00183	wt_m6a_BLSP
Gm13398	0.699061	wt_m6a_BLSP
Gm13456	0.72391	wt_m6a_BLSP
Gm13493	0.901461	wt_m6a_BLSP
Gm13573	0.668308	wt_m6a_BLSP
Gm13622	1.45486	wt_m6a_BLSP
Gm13689	1.50035	wt_m6a_BLSP
Gm13828	0.712626	wt_m6a_BLSP
Gm14005	2.10328	wt_m6a_BLSP
Gm14024	0.80445	wt_m6a_BLSP
Gm14049	0.702801	wt_m6a_BLSP
Gm14167	1.17491	wt_m6a_BLSP
Gm14239	0.891182	wt_m6a_BLSP
Gm14303	1.11434	wt_m6a_BLSP
Gm14323	2.29445	wt_m6a_BLSP
Gm14414	2.33236	wt_m6a_BLSP
Gm14472	0.787621	wt_m6a_BLSP
Gm14541	2.18174	wt_m6a_BLSP
Gm14567	0.688417	wt_m6a_BLSP
Gm14597	1.03746	wt_m6a_BLSP
Gm15050	1.1112	wt_m6a_BLSP
Gm15417	1.6512	wt_m6a_BLSP
Gm15427	1.51273	wt_m6a_BLSP
Gm15445	0.78008	wt_m6a_BLSP
Gm15500	1.69005	wt_m6a_BLSP
Gm15506	0.75108	wt_m6a_BLSP
Gm15530	0.906669	wt_m6a_BLSP
Gm15535	0.856081	wt_m6a_BLSP
Gm15564	3.98389	wt_m6a_BLSP
Gm15601	0.717573	wt_m6a_BLSP
Gm15706	1.06406	wt_m6a_BLSP
Gm15772	0.904738	wt_m6a_BLSP
Gm15789	0.754393	wt_m6a_BLSP
Gm15832	0.717157	wt_m6a_BLSP
Gm15902	0.720522	wt_m6a_BLSP
Gm16045	0.697996	wt_m6a_BLSP
Gm16059	0.763532	wt_m6a_BLSP
Gm16068	0.837626	wt_m6a_BLSP
Gm16118	0.905044	wt_m6a_BLSP
Gm16126	0.717047	wt_m6a_BLSP
Gm16133	1.1297	wt_m6a_BLSP
Gm16159	0.818291	wt_m6a_BLSP
Gm16196	0.767476	wt_m6a_BLSP
Gm16287	0.864147	wt_m6a_BLSP
Gm16340	0.840861	wt_m6a_BLSP
Gm16470	0.794846	wt_m6a_BLSP
Gm16518	1.11856	wt_m6a_BLSP
Gm16536	0.770762	wt_m6a_BLSP
Gm16540	0.672518	wt_m6a_BLSP
Gm16549	0.815852	wt_m6a_BLSP
Gm16573	0.684921	wt_m6a_BLSP
Gm16585	1.55911	wt_m6a_BLSP
Gm16618	0.698714	wt_m6a_BLSP
Gm1673	2.06912	wt_m6a_BLSP
Gm16759	1.11594	wt_m6a_BLSP
Gm17056	0.734298	wt_m6a_BLSP
Gm17066	1.63258	wt_m6a_BLSP
Gm17082	1.04247	wt_m6a_BLSP
Gm17092	1.15845	wt_m6a_BLSP
Gm17096	0.992466	wt_m6a_BLSP
Gm17110	0.799713	wt_m6a_BLSP
Gm17191	0.681723	wt_m6a_BLSP
Gm17201	0.76398	wt_m6a_BLSP
Gm17227	1.24956	wt_m6a_BLSP
Gm17430	0.734823	wt_m6a_BLSP
Gm17455	1.3689	wt_m6a_BLSP
Gm17477	0.839619	wt_m6a_BLSP
Gm17491	0.815169	wt_m6a_BLSP
Gm17530	0.673485	wt_m6a_BLSP
Gm17546	1.36744	wt_m6a_BLSP
Gm17971	0.926008	wt_m6a_BLSP
Gm18422	0.678348	wt_m6a_BLSP
Gm19705	1.0848	wt_m6a_BLSP
Gm19817	1.20689	wt_m6a_BLSP
Gm19967	0.916708	wt_m6a_BLSP
Gm2000	1.54421	wt_m6a_BLSP
Gm20404	1.22985	wt_m6a_BLSP
Gm20492	1.06443	wt_m6a_BLSP
Gm20546	0.780757	wt_m6a_BLSP
Gm20681	0.938569	wt_m6a_BLSP
Gm20682	1.25591	wt_m6a_BLSP
Gm20731	0.759519	wt_m6a_BLSP
Gm21710	0.762263	wt_m6a_BLSP
Gm22	1.24382	wt_m6a_BLSP
Gm22270	1.39079	wt_m6a_BLSP
Gm22714	0.83605	wt_m6a_BLSP
Gm23251	1.02447	wt_m6a_BLSP
Gm23368	0.684938	wt_m6a_BLSP
Gm23632	0.988456	wt_m6a_BLSP
Gm23638	0.77055	wt_m6a_BLSP
Gm23935	3.49575	wt_m6a_BLSP
Gm24194	0.67035	wt_m6a_BLSP
Gm24270	1.28203	wt_m6a_BLSP
Gm24303	1.22651	wt_m6a_BLSP
Gm24347	0.771058	wt_m6a_BLSP
Gm2447	1.01842	wt_m6a_BLSP
Gm24596	0.885172	wt_m6a_BLSP
Gm25117	0.687593	wt_m6a_BLSP
Gm25360	0.802956	wt_m6a_BLSP
Gm25369	1.18215	wt_m6a_BLSP
Gm25379	0.685046	wt_m6a_BLSP
Gm25535	0.806269	wt_m6a_BLSP
Gm25630	1.07866	wt_m6a_BLSP
Gm25772	0.708991	wt_m6a_BLSP
Gm26169	0.734995	wt_m6a_BLSP
Gm26268	0.690918	wt_m6a_BLSP
Gm26511	0.955845	wt_m6a_BLSP
Gm26549	0.866142	wt_m6a_BLSP
Gm26586	0.780702	wt_m6a_BLSP
Gm26652	0.821664	wt_m6a_BLSP
Gm26672	1.11962	wt_m6a_BLSP
Gm26679	0.904644	wt_m6a_BLSP
Gm26692	0.743934	wt_m6a_BLSP
Gm26707	0.984806	wt_m6a_BLSP
Gm26771	1.06783	wt_m6a_BLSP
Gm26788	0.968792	wt_m6a_BLSP
Gm26789	0.867948	wt_m6a_BLSP
Gm26802	0.901148	wt_m6a_BLSP
Gm26852	0.854949	wt_m6a_BLSP
Gm26873	0.749339	wt_m6a_BLSP
Gm26901	0.886707	wt_m6a_BLSP
Gm26935	0.982437	wt_m6a_BLSP
Gm26953	0.726915	wt_m6a_BLSP
Gm26982	1.27881	wt_m6a_BLSP
Gm27206	0.953562	wt_m6a_BLSP
Gm27596	0.844364	wt_m6a_BLSP
Gm27813	1.14807	wt_m6a_BLSP
Gm2788	0.703864	wt_m6a_BLSP
Gm28010	0.763331	wt_m6a_BLSP
Gm28087	1.05767	wt_m6a_BLSP
Gm28437	2.68112	wt_m6a_BLSP
Gm28439	1.5471	wt_m6a_BLSP
Gm28496	0.938497	wt_m6a_BLSP
Gm28530	1.03333	wt_m6a_BLSP
Gm2862	0.785732	wt_m6a_BLSP
Gm28661	2.83085	wt_m6a_BLSP
Gm29093	0.914558	wt_m6a_BLSP
Gm29216	3.03974	wt_m6a_BLSP
Gm29257	1.16284	wt_m6a_BLSP
Gm29361	0.677673	wt_m6a_BLSP
Gm3081	2.29849	wt_m6a_BLSP
Gm3222	0.763435	wt_m6a_BLSP
Gm3235	0.756673	wt_m6a_BLSP
Gm34294	0.723044	wt_m6a_BLSP
Gm3511	0.95065	wt_m6a_BLSP
Gm3550	0.696017	wt_m6a_BLSP
Gm36936	0.801957	wt_m6a_BLSP
Gm36963	0.839059	wt_m6a_BLSP
Gm3699	0.984835	wt_m6a_BLSP
Gm37033	0.843859	wt_m6a_BLSP
Gm37060	1.19503	wt_m6a_BLSP
Gm37063	0.688408	wt_m6a_BLSP
Gm37067	0.77402	wt_m6a_BLSP
Gm37069	1.1432	wt_m6a_BLSP
Gm37072	0.749937	wt_m6a_BLSP
Gm37084	1.34921	wt_m6a_BLSP
Gm37105	0.998214	wt_m6a_BLSP
Gm37106	0.862153	wt_m6a_BLSP
Gm37111	0.702684	wt_m6a_BLSP
Gm37115	0.817686	wt_m6a_BLSP
Gm37121	1.57432	wt_m6a_BLSP
Gm37139	0.860419	wt_m6a_BLSP
Gm37140	0.885883	wt_m6a_BLSP
Gm37186	1.19736	wt_m6a_BLSP
Gm37204	0.84623	wt_m6a_BLSP
Gm37215	0.755863	wt_m6a_BLSP
Gm37219	0.900223	wt_m6a_BLSP
Gm37238	1.49268	wt_m6a_BLSP
Gm37274	0.879625	wt_m6a_BLSP
Gm37311	1.08212	wt_m6a_BLSP
Gm37314	1.26131	wt_m6a_BLSP
Gm37333	0.695547	wt_m6a_BLSP
Gm37366	0.678884	wt_m6a_BLSP
Gm37399	1.07626	wt_m6a_BLSP
Gm37420	0.846846	wt_m6a_BLSP
Gm37423	0.693258	wt_m6a_BLSP
Gm37436	0.804239	wt_m6a_BLSP
Gm37452	1.54844	wt_m6a_BLSP
Gm37465	1.62201	wt_m6a_BLSP
Gm37470	0.922895	wt_m6a_BLSP
Gm37513	0.86927	wt_m6a_BLSP
Gm37522	1.02043	wt_m6a_BLSP
Gm37534	1.11083	wt_m6a_BLSP
Gm37558	1.06646	wt_m6a_BLSP
Gm37570	1.53518	wt_m6a_BLSP
Gm37578	0.719893	wt_m6a_BLSP
Gm37626	0.902387	wt_m6a_BLSP
Gm37660	0.798163	wt_m6a_BLSP
Gm37677	1.42556	wt_m6a_BLSP
Gm37728	0.704981	wt_m6a_BLSP
Gm37738	1.07505	wt_m6a_BLSP
Gm37745	1.16754	wt_m6a_BLSP
Gm37756	0.688383	wt_m6a_BLSP
Gm37760	1.05311	wt_m6a_BLSP
Gm37780	1.22763	wt_m6a_BLSP
Gm37788	0.858027	wt_m6a_BLSP
Gm37802	0.874692	wt_m6a_BLSP
Gm3788	1.33788	wt_m6a_BLSP
Gm37899	1.40779	wt_m6a_BLSP
Gm37900	0.719715	wt_m6a_BLSP
Gm37902	1.73979	wt_m6a_BLSP
Gm37909	0.743067	wt_m6a_BLSP
Gm37914	0.770595	wt_m6a_BLSP
Gm37956	1.01272	wt_m6a_BLSP
Gm37960	0.926211	wt_m6a_BLSP
Gm38009	1.81467	wt_m6a_BLSP
Gm38021	0.916643	wt_m6a_BLSP
Gm38034	1.22397	wt_m6a_BLSP
Gm38042	0.683376	wt_m6a_BLSP
Gm38043	0.719634	wt_m6a_BLSP
Gm38056	0.976809	wt_m6a_BLSP
Gm38057	1.59588	wt_m6a_BLSP
Gm38104	1.62526	wt_m6a_BLSP
Gm38114	0.681659	wt_m6a_BLSP
Gm38120	0.687694	wt_m6a_BLSP
Gm38162	0.739618	wt_m6a_BLSP
Gm38197	0.727747	wt_m6a_BLSP
Gm38211	2.05997	wt_m6a_BLSP
Gm38218	0.780899	wt_m6a_BLSP
Gm38228	0.738335	wt_m6a_BLSP
Gm38235	1.09881	wt_m6a_BLSP
Gm38236	1.1555	wt_m6a_BLSP
Gm38243	0.779136	wt_m6a_BLSP
Gm38248	1.1849	wt_m6a_BLSP
Gm38299	0.806803	wt_m6a_BLSP
Gm38319	0.691637	wt_m6a_BLSP
Gm38331	0.976783	wt_m6a_BLSP
Gm38351	1.09627	wt_m6a_BLSP
Gm38355	1.01624	wt_m6a_BLSP
Gm38357	1.53372	wt_m6a_BLSP
Gm38359	0.804647	wt_m6a_BLSP
Gm38378	0.86927	wt_m6a_BLSP
Gm38384	1.17975	wt_m6a_BLSP
Gm38394	1.64057	wt_m6a_BLSP
Gm3934	1.56385	wt_m6a_BLSP
Gm4045	1.20001	wt_m6a_BLSP
Gm4117	1.35794	wt_m6a_BLSP
Gm4149	1.19511	wt_m6a_BLSP
Gm4221	0.752712	wt_m6a_BLSP
Gm42432	1.22787	wt_m6a_BLSP
Gm42439	0.67217	wt_m6a_BLSP
Gm42460	1.39182	wt_m6a_BLSP
Gm42461	0.780451	wt_m6a_BLSP
Gm42507	0.748636	wt_m6a_BLSP
Gm42514	0.757642	wt_m6a_BLSP
Gm42547	1.88982	wt_m6a_BLSP
Gm42548	0.96354	wt_m6a_BLSP
Gm42549	1.31854	wt_m6a_BLSP
Gm42551	0.913275	wt_m6a_BLSP
Gm42559	0.91587	wt_m6a_BLSP
Gm42575	0.802415	wt_m6a_BLSP
Gm4258	0.925437	wt_m6a_BLSP
Gm42585	1.10277	wt_m6a_BLSP
Gm42589	0.702736	wt_m6a_BLSP
Gm42595	0.916974	wt_m6a_BLSP
Gm42611	1.00922	wt_m6a_BLSP
Gm42633	0.983669	wt_m6a_BLSP
Gm42636	1.02659	wt_m6a_BLSP
Gm42637	0.693355	wt_m6a_BLSP
Gm42679	1.54239	wt_m6a_BLSP
Gm42690	0.851468	wt_m6a_BLSP
Gm42702	1.95915	wt_m6a_BLSP
Gm42725	1.95426	wt_m6a_BLSP
Gm42727	0.824392	wt_m6a_BLSP
Gm42819	1.03861	wt_m6a_BLSP
Gm42820	0.852597	wt_m6a_BLSP
Gm4285	1.03079	wt_m6a_BLSP
Gm42904	0.919048	wt_m6a_BLSP
Gm42908	1.02645	wt_m6a_BLSP
Gm42909	0.941953	wt_m6a_BLSP
Gm42938	0.836393	wt_m6a_BLSP
Gm42939	1.16478	wt_m6a_BLSP
Gm4294	0.968138	wt_m6a_BLSP
Gm42941	0.672315	wt_m6a_BLSP
Gm42974	1.1571	wt_m6a_BLSP
Gm42986	1.0188	wt_m6a_BLSP
Gm42993	0.786544	wt_m6a_BLSP
Gm43005	0.748836	wt_m6a_BLSP
Gm43006	0.846937	wt_m6a_BLSP
Gm43009	2.45857	wt_m6a_BLSP
Gm43010	1.22353	wt_m6a_BLSP
Gm43011	1.09363	wt_m6a_BLSP
Gm43032	1.41677	wt_m6a_BLSP
Gm43061	0.872576	wt_m6a_BLSP
Gm43063	0.834133	wt_m6a_BLSP
Gm43066	1.31347	wt_m6a_BLSP
Gm43071	0.947472	wt_m6a_BLSP
Gm43112	1.1139	wt_m6a_BLSP
Gm43113	0.677954	wt_m6a_BLSP
Gm43138	0.694327	wt_m6a_BLSP
Gm43159	0.66839	wt_m6a_BLSP
Gm43162	0.744972	wt_m6a_BLSP
Gm43187	1.39902	wt_m6a_BLSP
Gm43201	0.783707	wt_m6a_BLSP
Gm43260	1.15574	wt_m6a_BLSP
Gm43274	0.6752	wt_m6a_BLSP
Gm43292	0.946743	wt_m6a_BLSP
Gm43294	0.873458	wt_m6a_BLSP
Gm43300	1.07546	wt_m6a_BLSP
Gm43307	1.00767	wt_m6a_BLSP
Gm43313	1.37178	wt_m6a_BLSP
Gm4332	1.57972	wt_m6a_BLSP
Gm43328	0.78086	wt_m6a_BLSP
Gm43331	0.806635	wt_m6a_BLSP
Gm43332	0.81579	wt_m6a_BLSP
Gm43336	0.767467	wt_m6a_BLSP
Gm43343	1.20026	wt_m6a_BLSP
Gm43360	1.49722	wt_m6a_BLSP
Gm43362	1.08849	wt_m6a_BLSP
Gm43379	1.5666	wt_m6a_BLSP
Gm43387	0.784449	wt_m6a_BLSP
Gm43422	0.741324	wt_m6a_BLSP
Gm43430	1.30617	wt_m6a_BLSP
Gm43445	0.705502	wt_m6a_BLSP
Gm43457	1.09745	wt_m6a_BLSP
Gm43462	0.97983	wt_m6a_BLSP
Gm43484	1.13797	wt_m6a_BLSP
Gm43490	0.967939	wt_m6a_BLSP
Gm43508	0.863054	wt_m6a_BLSP
Gm43544	0.749685	wt_m6a_BLSP
Gm43560	1.06291	wt_m6a_BLSP
Gm43581	1.10627	wt_m6a_BLSP
Gm43597	0.744849	wt_m6a_BLSP
Gm43598	0.874326	wt_m6a_BLSP
Gm43627	1.17093	wt_m6a_BLSP
Gm43660	0.80221	wt_m6a_BLSP
Gm43679	0.73367	wt_m6a_BLSP
Gm43681	0.918871	wt_m6a_BLSP
Gm43684	1.06667	wt_m6a_BLSP
Gm43689	0.679438	wt_m6a_BLSP
Gm43719	0.756477	wt_m6a_BLSP
Gm43727	0.795584	wt_m6a_BLSP
Gm43774	0.88547	wt_m6a_BLSP
Gm43794	0.817953	wt_m6a_BLSP
Gm43795	1.01837	wt_m6a_BLSP
Gm43848	0.855611	wt_m6a_BLSP
Gm43920	0.864224	wt_m6a_BLSP
Gm43936	0.697737	wt_m6a_BLSP
Gm44021	0.922818	wt_m6a_BLSP
Gm44022	1.45744	wt_m6a_BLSP
Gm44044	1.37157	wt_m6a_BLSP
Gm44067	1.49549	wt_m6a_BLSP
Gm44080	1.03143	wt_m6a_BLSP
Gm44164	2.20806	wt_m6a_BLSP
Gm44187	3.82803	wt_m6a_BLSP
Gm44199	0.76954	wt_m6a_BLSP
Gm44237	0.68198	wt_m6a_BLSP
Gm44250	1.84294	wt_m6a_BLSP
Gm44270	1.70985	wt_m6a_BLSP
Gm44276	0.669025	wt_m6a_BLSP
Gm44321	0.802335	wt_m6a_BLSP
Gm44369	0.820574	wt_m6a_BLSP
Gm44417	0.870403	wt_m6a_BLSP
Gm4540	1.22162	wt_m6a_BLSP
Gm4604	0.80938	wt_m6a_BLSP
Gm4876	1.06364	wt_m6a_BLSP
Gm4924	0.690474	wt_m6a_BLSP
Gm4944	0.713135	wt_m6a_BLSP
Gm5121	0.668689	wt_m6a_BLSP
Gm5436	0.707014	wt_m6a_BLSP
Gm5514	0.757399	wt_m6a_BLSP
Gm5561	0.669462	wt_m6a_BLSP
Gm561	1.23461	wt_m6a_BLSP
Gm5617	1.59259	wt_m6a_BLSP
Gm5776	0.862258	wt_m6a_BLSP
Gm5850	1.18722	wt_m6a_BLSP
Gm5851	1.21207	wt_m6a_BLSP
Gm5914	0.933955	wt_m6a_BLSP
Gm6043	0.891457	wt_m6a_BLSP
Gm6136	0.917529	wt_m6a_BLSP
Gm6226	0.699112	wt_m6a_BLSP
Gm6254	1.00285	wt_m6a_BLSP
Gm6277	1.06063	wt_m6a_BLSP
Gm6397	0.95805	wt_m6a_BLSP
Gm6433	0.833525	wt_m6a_BLSP
Gm6745	0.705599	wt_m6a_BLSP
Gm7162	1.11753	wt_m6a_BLSP
Gm7180	1.22048	wt_m6a_BLSP
Gm7206	0.783167	wt_m6a_BLSP
Gm7331	1.20474	wt_m6a_BLSP
Gm7363	0.734248	wt_m6a_BLSP
Gm7536	1.01113	wt_m6a_BLSP
Gm7618	0.716759	wt_m6a_BLSP
Gm7665	1.86035	wt_m6a_BLSP
Gm7890	0.766122	wt_m6a_BLSP
Gm7909	0.956518	wt_m6a_BLSP
Gm8174	0.733128	wt_m6a_BLSP
Gm8177	0.783389	wt_m6a_BLSP
Gm8186	0.697335	wt_m6a_BLSP
Gm8251	0.723337	wt_m6a_BLSP
Gm8292	0.876155	wt_m6a_BLSP
Gm8430	1.16862	wt_m6a_BLSP
Gm8451	0.68627	wt_m6a_BLSP
Gm8696	0.921624	wt_m6a_BLSP
Gm8730	0.703433	wt_m6a_BLSP
Gm9001	0.671488	wt_m6a_BLSP
Gm9701	0.693398	wt_m6a_BLSP
Gm9780	0.771224	wt_m6a_BLSP
Gm9794	0.957418	wt_m6a_BLSP
Gm9843	1.54088	wt_m6a_BLSP
Gm9844	2.21349	wt_m6a_BLSP
Gm9917	0.752161	wt_m6a_BLSP
Gm9968	0.685958	wt_m6a_BLSP
Gnai2	1.89147	wt_m6a_BLSP
Gnb1	2.25735	wt_m6a_BLSP
Gnb2l1	2.63143	wt_m6a_BLSP
Gng11	2.02193	wt_m6a_BLSP
Gng5	4.76598	wt_m6a_BLSP
Gnl3l	1.80885	wt_m6a_BLSP
Gpbp1l1	1.68393	wt_m6a_BLSP
Gpha2	2.9177	wt_m6a_BLSP
Gpr153	1.47087	wt_m6a_BLSP
Gpr82	0.6725	wt_m6a_BLSP
Gramd4	0.77253	wt_m6a_BLSP
Grcc10	1.08599	wt_m6a_BLSP
Grik5	1.61119	wt_m6a_BLSP
Gsk3a	1.18803	wt_m6a_BLSP
Gsk3b	2.12662	wt_m6a_BLSP
Gstk1	0.808278	wt_m6a_BLSP
Gstm5	2.01812	wt_m6a_BLSP
Gstp1	1.71753	wt_m6a_BLSP
Gstp2	1.18175	wt_m6a_BLSP
Gtf2a2	2.44572	wt_m6a_BLSP
Gtf2h5	2.27047	wt_m6a_BLSP
Gxylt2	1.53404	wt_m6a_BLSP
H19	3.24066	wt_m6a_BLSP
H2-M5	0.886107	wt_m6a_BLSP
H2-Q4	0.931894	wt_m6a_BLSP
H2-T24	1.17171	wt_m6a_BLSP
H2afy	1.46241	wt_m6a_BLSP
H3f3a	2.34547	wt_m6a_BLSP
Hacd4	1.10036	wt_m6a_BLSP
Hand2	1.16739	wt_m6a_BLSP
Has2	1.49841	wt_m6a_BLSP
Hba-a1	0.853374	wt_m6a_BLSP
Hba-a2	1.63722	wt_m6a_BLSP
Hbb-bs	0.778025	wt_m6a_BLSP
Hbb-bt	1.1891	wt_m6a_BLSP
Hcfc1r1	3.14973	wt_m6a_BLSP
Hdac4	1.66191	wt_m6a_BLSP
Heca	1.34758	wt_m6a_BLSP
Helz2	0.805432	wt_m6a_BLSP
Hexim1	1.12699	wt_m6a_BLSP
Higd1a	2.78954	wt_m6a_BLSP
Higd2a	3.20244	wt_m6a_BLSP
Hint1	2.55918	wt_m6a_BLSP
Hint3	1.52441	wt_m6a_BLSP
Hipk1	1.91516	wt_m6a_BLSP
Hipk2	0.779209	wt_m6a_BLSP
Hist1h1b	2.07344	wt_m6a_BLSP
Hist1h1e	3.23741	wt_m6a_BLSP
Hist1h2ae	1.66037	wt_m6a_BLSP
Hist1h2ag	1.7187	wt_m6a_BLSP
Hist1h2ao	1.45341	wt_m6a_BLSP
Hist1h2ap	1.95329	wt_m6a_BLSP
Hist1h2bj	0.715471	wt_m6a_BLSP
Hist1h4d	3.45732	wt_m6a_BLSP
Hist1h4h	1.30664	wt_m6a_BLSP
Hist1h4i	1.10444	wt_m6a_BLSP
Hivep2	1.74701	wt_m6a_BLSP
Hlf	1.19763	wt_m6a_BLSP
Hmcn1	3.25708	wt_m6a_BLSP
Hmga2	2.17461	wt_m6a_BLSP
Hnrnpa0	3.67101	wt_m6a_BLSP
Hnrnpd	2.97927	wt_m6a_BLSP
Hnrnpul2	1.97416	wt_m6a_BLSP
Homer1	1.57959	wt_m6a_BLSP
Hopx	1.24377	wt_m6a_BLSP
Hotairm1	0.851113	wt_m6a_BLSP
Hoxc10	0.853833	wt_m6a_BLSP
Hpgds	0.91677	wt_m6a_BLSP
Hrct1	0.691084	wt_m6a_BLSP
Hs2st1	2.13472	wt_m6a_BLSP
Hsbp1l1	0.964816	wt_m6a_BLSP
Hscb	1.15597	wt_m6a_BLSP
Hsd17b11	3.24913	wt_m6a_BLSP
Hsf2	2.17995	wt_m6a_BLSP
Hsf5	0.715122	wt_m6a_BLSP
Hspb11	2.10433	wt_m6a_BLSP
Hspb2	0.917569	wt_m6a_BLSP
Hspe1	2.06127	wt_m6a_BLSP
Hspg2	2.2079	wt_m6a_BLSP
Htt	1.36401	wt_m6a_BLSP
Hus1	0.913788	wt_m6a_BLSP
Huwe1	1.77854	wt_m6a_BLSP
Ice1	1.52543	wt_m6a_BLSP
Idh3b	2.33399	wt_m6a_BLSP
Ids	1.47593	wt_m6a_BLSP
Ier5	2.70995	wt_m6a_BLSP
Ier5l	1.28952	wt_m6a_BLSP
Iffo2	1.39986	wt_m6a_BLSP
Ifi27l2a	1.08312	wt_m6a_BLSP
Ifi30	1.31004	wt_m6a_BLSP
Ifitm1	0.96535	wt_m6a_BLSP
Ifitm2	3.82068	wt_m6a_BLSP
Ifitm3	3.01038	wt_m6a_BLSP
Igf1r	2.55231	wt_m6a_BLSP
Igf2r	2.16503	wt_m6a_BLSP
Igsf11	1.45295	wt_m6a_BLSP
Ikzf5	1.46003	wt_m6a_BLSP
Il17d	1.17113	wt_m6a_BLSP
Il17f	0.818789	wt_m6a_BLSP
Il17re	1.30985	wt_m6a_BLSP
Il18rap	0.838948	wt_m6a_BLSP
Immp1l	2.20256	wt_m6a_BLSP
Immp2l	0.982767	wt_m6a_BLSP
Imp3	0.971821	wt_m6a_BLSP
Impact	1.94541	wt_m6a_BLSP
Inf2	1.56032	wt_m6a_BLSP
Ino80	1.51698	wt_m6a_BLSP
Inpp4a	1.60318	wt_m6a_BLSP
Insig1	2.22805	wt_m6a_BLSP
Insl6	0.776192	wt_m6a_BLSP
Ints6	1.3207	wt_m6a_BLSP
Irak1	1.66059	wt_m6a_BLSP
Irf2	1.45201	wt_m6a_BLSP
Irf2bp2	2.62886	wt_m6a_BLSP
Itgav	2.37017	wt_m6a_BLSP
Itgb3bp	0.762107	wt_m6a_BLSP
Itpripl2	1.49393	wt_m6a_BLSP
Jade3	0.671465	wt_m6a_BLSP
Jag1	2.41817	wt_m6a_BLSP
Jak2	1.69502	wt_m6a_BLSP
Jdp2	1.95723	wt_m6a_BLSP
Jmjd1c	2.28274	wt_m6a_BLSP
Jmy	1.59623	wt_m6a_BLSP
Jpx	1.15555	wt_m6a_BLSP
Jund	2.66552	wt_m6a_BLSP
Kalrn	1.55092	wt_m6a_BLSP
Kansl1l	1.05263	wt_m6a_BLSP
Kat2b	1.24397	wt_m6a_BLSP
Kcna2	1.62646	wt_m6a_BLSP
Kcnb1	0.742705	wt_m6a_BLSP
Kcnk3	1.00854	wt_m6a_BLSP
Kcnk6	1.01604	wt_m6a_BLSP
Kcnk7	0.749738	wt_m6a_BLSP
Kcnmb4	0.743575	wt_m6a_BLSP
Kcnq1ot1	2.60183	wt_m6a_BLSP
Kctd12	2.96685	wt_m6a_BLSP
Kdelr2	3.04746	wt_m6a_BLSP
Kdm1a	1.74121	wt_m6a_BLSP
Kdm3b	1.22672	wt_m6a_BLSP
Kdm5d	0.674404	wt_m6a_BLSP
Kdm6b	3.71115	wt_m6a_BLSP
Kdm7a	1.81181	wt_m6a_BLSP
Khdrbs3	0.939386	wt_m6a_BLSP
Khsrp	2.44747	wt_m6a_BLSP
Kif13b	1.33184	wt_m6a_BLSP
Kif15	1.25603	wt_m6a_BLSP
Kif1c	1.60996	wt_m6a_BLSP
Kif21a	2.10624	wt_m6a_BLSP
Kif2a	1.58696	wt_m6a_BLSP
Kifap3	1.64605	wt_m6a_BLSP
Klhdc10	1.46611	wt_m6a_BLSP
Klhl41	1.00434	wt_m6a_BLSP
Klhl9	2.74365	wt_m6a_BLSP
Kmt2a	2.00866	wt_m6a_BLSP
Kmt2b	0.887796	wt_m6a_BLSP
Krt10	1.38517	wt_m6a_BLSP
Krtcap2	3.44561	wt_m6a_BLSP
Krtdap	1.90232	wt_m6a_BLSP
Ktn1	2.33076	wt_m6a_BLSP
L3mbtl1	0.700803	wt_m6a_BLSP
Lage3	1.52785	wt_m6a_BLSP
Lama2	1.43615	wt_m6a_BLSP
Lamtor2	1.95393	wt_m6a_BLSP
Lamtor4	2.18258	wt_m6a_BLSP
Lamtor5	2.33146	wt_m6a_BLSP
Large	0.982247	wt_m6a_BLSP
Larp1	2.20817	wt_m6a_BLSP
Larp4	2.05591	wt_m6a_BLSP
Lars2	6.32133	wt_m6a_BLSP
Lats1	1.31784	wt_m6a_BLSP
Lax1	1.01172	wt_m6a_BLSP
Lca5	1.00836	wt_m6a_BLSP
Lcn2	0.946338	wt_m6a_BLSP
Lekr1	1.29588	wt_m6a_BLSP
Lgals1	3.03914	wt_m6a_BLSP
Lgr4	2.40159	wt_m6a_BLSP
Lingo4	0.720285	wt_m6a_BLSP
Lix1	0.739433	wt_m6a_BLSP
Lix1l	2.29102	wt_m6a_BLSP
Lmbrd2	1.0428	wt_m6a_BLSP
Lnpep	1.94826	wt_m6a_BLSP
Lockd	1.69094	wt_m6a_BLSP
Lpgat1	1.68804	wt_m6a_BLSP
Lrch2	0.874638	wt_m6a_BLSP
Lrfn1	0.683597	wt_m6a_BLSP
Lrig3	1.33375	wt_m6a_BLSP
Lrp3	1.00892	wt_m6a_BLSP
Lrrc4	0.780275	wt_m6a_BLSP
Lrrc4b	0.850207	wt_m6a_BLSP
Lsm14b	1.02862	wt_m6a_BLSP
Lsm2	1.61325	wt_m6a_BLSP
Lsm3	1.9413	wt_m6a_BLSP
Lsm5	2.5943	wt_m6a_BLSP
Lsm6	1.69434	wt_m6a_BLSP
Lsm7	2.40551	wt_m6a_BLSP
Lsmem1	1.29534	wt_m6a_BLSP
Ltbp3	1.82393	wt_m6a_BLSP
Ly6a	1.88981	wt_m6a_BLSP
Ly96	2.06517	wt_m6a_BLSP
Lyplal1	0.860222	wt_m6a_BLSP
Lyrm2	1.75309	wt_m6a_BLSP
Lyrm4	2.74611	wt_m6a_BLSP
Lyst	1.35962	wt_m6a_BLSP
Lztfl1	1.57772	wt_m6a_BLSP
Macf1	2.20361	wt_m6a_BLSP
Maf	2.24497	wt_m6a_BLSP
Magi1	0.987256	wt_m6a_BLSP
Magi3	1.37247	wt_m6a_BLSP
Magoh	2.20745	wt_m6a_BLSP
Magohb	1.7603	wt_m6a_BLSP
Mak16	1.5388	wt_m6a_BLSP
Malat1	2.58836	wt_m6a_BLSP
Maml1	0.959038	wt_m6a_BLSP
Man2a1	1.67211	wt_m6a_BLSP
Map3k3	1.62123	wt_m6a_BLSP
Map3k5	0.956604	wt_m6a_BLSP
Map4k4	2.24101	wt_m6a_BLSP
Mapt	0.695247	wt_m6a_BLSP
Marcks	2.8356	wt_m6a_BLSP
Mb21d1	0.844376	wt_m6a_BLSP
Mbd2	2.4157	wt_m6a_BLSP
Mblac2	0.805915	wt_m6a_BLSP
Mbtd1	1.59882	wt_m6a_BLSP
Mcee	1.25349	wt_m6a_BLSP
Mcmbp	2.69611	wt_m6a_BLSP
Mcts1	1.56015	wt_m6a_BLSP
Med12l	1.26471	wt_m6a_BLSP
Med13	2.42522	wt_m6a_BLSP
Med13l	2.20283	wt_m6a_BLSP
Med19	1.53704	wt_m6a_BLSP
Med21	1.66088	wt_m6a_BLSP
Med29	1.10562	wt_m6a_BLSP
Med31	1.61945	wt_m6a_BLSP
Med6	1.43321	wt_m6a_BLSP
Meig1	1.02487	wt_m6a_BLSP
Mepce	0.772085	wt_m6a_BLSP
Mex3b	1.24602	wt_m6a_BLSP
Mex3d	2.00081	wt_m6a_BLSP
Mfsd4	1.77814	wt_m6a_BLSP
Mgp	3.36063	wt_m6a_BLSP
Mgst1	1.28638	wt_m6a_BLSP
Mgst3	2.4748	wt_m6a_BLSP
Mia	0.726667	wt_m6a_BLSP
Mib1	2.51079	wt_m6a_BLSP
Micu3	1.50992	wt_m6a_BLSP
Mid1	1.11317	wt_m6a_BLSP
Mid2	0.808214	wt_m6a_BLSP
Midn	2.4812	wt_m6a_BLSP
Mif	3.4802	wt_m6a_BLSP
Minos1	3.12782	wt_m6a_BLSP
Mir1192	0.682369	wt_m6a_BLSP
Mir155hg	1.80377	wt_m6a_BLSP
Mir1931	1.19623	wt_m6a_BLSP
Mir6236	2.99044	wt_m6a_BLSP
Mir703	1.46674	wt_m6a_BLSP
Mir763	1.12283	wt_m6a_BLSP
Mirt1	0.702201	wt_m6a_BLSP
Mixl1	0.674638	wt_m6a_BLSP
Mllt6	1.34875	wt_m6a_BLSP
Mndal	0.719295	wt_m6a_BLSP
Mpc2	2.51281	wt_m6a_BLSP
Mpzl2	0.971079	wt_m6a_BLSP
Mreg	0.983897	wt_m6a_BLSP
Mroh2a	1.21708	wt_m6a_BLSP
Mrpl1	0.902796	wt_m6a_BLSP
Mrpl13	1.90767	wt_m6a_BLSP
Mrpl14	1.92048	wt_m6a_BLSP
Mrpl20	2.46497	wt_m6a_BLSP
Mrpl21	2.00336	wt_m6a_BLSP
Mrpl22	1.55319	wt_m6a_BLSP
Mrpl23	2.64498	wt_m6a_BLSP
Mrpl30	2.37186	wt_m6a_BLSP
Mrpl32	1.64358	wt_m6a_BLSP
Mrpl33	2.77029	wt_m6a_BLSP
Mrpl34	1.38404	wt_m6a_BLSP
Mrpl35	1.53827	wt_m6a_BLSP
Mrpl36	1.69442	wt_m6a_BLSP
Mrpl42	3.35067	wt_m6a_BLSP
Mrpl51	1.51153	wt_m6a_BLSP
Mrpl52	3.10638	wt_m6a_BLSP
Mrpl54	1.85247	wt_m6a_BLSP
Mrpl55	1.47574	wt_m6a_BLSP
Mrps14	2.4054	wt_m6a_BLSP
Mrps16	1.93054	wt_m6a_BLSP
Mrps18c	2.65808	wt_m6a_BLSP
Mrps21	3.43668	wt_m6a_BLSP
Mrps24	1.73654	wt_m6a_BLSP
Mrps28	1.31568	wt_m6a_BLSP
Mrps33	2.25504	wt_m6a_BLSP
Mrps36	2.3376	wt_m6a_BLSP
Msantd1	0.756151	wt_m6a_BLSP
Msantd2	1.42561	wt_m6a_BLSP
Msrb1	0.919337	wt_m6a_BLSP
Mss51	1.26222	wt_m6a_BLSP
mt-Atp6	3.5072	wt_m6a_BLSP
mt-Atp8	1.11295	wt_m6a_BLSP
mt-Co1	4.56416	wt_m6a_BLSP
mt-Co2	3.04751	wt_m6a_BLSP
mt-Co3	3.32159	wt_m6a_BLSP
mt-Cytb	3.65596	wt_m6a_BLSP
mt-Nd1	4.3714	wt_m6a_BLSP
mt-Nd2	6.18579	wt_m6a_BLSP
mt-Nd3	0.908578	wt_m6a_BLSP
mt-Nd4	4.99028	wt_m6a_BLSP
mt-Nd4l	1.17612	wt_m6a_BLSP
mt-Nd5	5.00533	wt_m6a_BLSP
mt-Nd6	5.76071	wt_m6a_BLSP
mt-Rnr1	8.13547	wt_m6a_BLSP
mt-Rnr2	6.23816	wt_m6a_BLSP
mt-Tp	2.60915	wt_m6a_BLSP
Mt1	4.81105	wt_m6a_BLSP
Mt2	2.12819	wt_m6a_BLSP
Mt3	0.987565	wt_m6a_BLSP
Mta1	1.60072	wt_m6a_BLSP
Mtcl1	0.801299	wt_m6a_BLSP
Mtmr2	2.00458	wt_m6a_BLSP
Mtss1l	2.25219	wt_m6a_BLSP
Mtx3	0.791334	wt_m6a_BLSP
Mustn1	2.3993	wt_m6a_BLSP
Mybl1	2.17654	wt_m6a_BLSP
Mycbp2	1.74991	wt_m6a_BLSP
Myeov2	3.47613	wt_m6a_BLSP
Myh9	2.05297	wt_m6a_BLSP
Myom1	1.05937	wt_m6a_BLSP
Myom2	1.52406	wt_m6a_BLSP
Myrf	0.986423	wt_m6a_BLSP
N4bp2os	0.6894	wt_m6a_BLSP
Naa38	2.42017	wt_m6a_BLSP
Naca	2.21262	wt_m6a_BLSP
Nacc1	0.704542	wt_m6a_BLSP
Nav2	1.56786	wt_m6a_BLSP
Nav3	1.32932	wt_m6a_BLSP
Nbea	1.85739	wt_m6a_BLSP
Nbeal1	2.85145	wt_m6a_BLSP
Ncoa1	1.13772	wt_m6a_BLSP
Ncoa6	0.988708	wt_m6a_BLSP
Ndst1	1.67325	wt_m6a_BLSP
Ndufa1	3.17784	wt_m6a_BLSP
Ndufa11	2.70439	wt_m6a_BLSP
Ndufa12	3.23788	wt_m6a_BLSP
Ndufa13	2.84039	wt_m6a_BLSP
Ndufa2	3.58153	wt_m6a_BLSP
Ndufa3	4.52843	wt_m6a_BLSP
Ndufa4	3.81395	wt_m6a_BLSP
Ndufa5	3.42357	wt_m6a_BLSP
Ndufa6	2.72955	wt_m6a_BLSP
Ndufa7	4.28788	wt_m6a_BLSP
Ndufaf2	1.55023	wt_m6a_BLSP
Ndufaf4	1.26399	wt_m6a_BLSP
Ndufb11	2.60419	wt_m6a_BLSP
Ndufb3	2.32803	wt_m6a_BLSP
Ndufb4	3.40669	wt_m6a_BLSP
Ndufb5	2.31224	wt_m6a_BLSP
Ndufb6	2.32554	wt_m6a_BLSP
Ndufb7	2.42655	wt_m6a_BLSP
Ndufb9	1.90536	wt_m6a_BLSP
Ndufc1	4.494	wt_m6a_BLSP
Ndufc2	2.91721	wt_m6a_BLSP
Ndufs4	1.87251	wt_m6a_BLSP
Ndufs5	2.35999	wt_m6a_BLSP
Ndufs6	2.594	wt_m6a_BLSP
Ndufv3	2.68995	wt_m6a_BLSP
Neb	1.37821	wt_m6a_BLSP
Nedd8	2.65015	wt_m6a_BLSP
Nepro	0.701725	wt_m6a_BLSP
Neto2	1.04007	wt_m6a_BLSP
Neurl1b	1.21594	wt_m6a_BLSP
Neurl2	0.702892	wt_m6a_BLSP
Nf1	2.18628	wt_m6a_BLSP
Nfat5	1.86488	wt_m6a_BLSP
Nfia	2.18511	wt_m6a_BLSP
Nfib	2.0637	wt_m6a_BLSP
Nfix	2.88041	wt_m6a_BLSP
Nfkb1	2.48063	wt_m6a_BLSP
Nfya	1.00102	wt_m6a_BLSP
Nhp2l1	1.77599	wt_m6a_BLSP
Nhs	0.767258	wt_m6a_BLSP
Ninj2	0.764507	wt_m6a_BLSP
Nkrf	0.716542	wt_m6a_BLSP
Nlgn2	2.81829	wt_m6a_BLSP
Nme5	0.918793	wt_m6a_BLSP
Nnt	0.88519	wt_m6a_BLSP
Nol7	1.75363	wt_m6a_BLSP
Nop10	3.51882	wt_m6a_BLSP
Nostrin	0.853239	wt_m6a_BLSP
Notch2	2.22536	wt_m6a_BLSP
Notch3	1.29644	wt_m6a_BLSP
Nploc4	1.39787	wt_m6a_BLSP
Npm1	2.04654	wt_m6a_BLSP
Npr2	1.4253	wt_m6a_BLSP
Npy	1.28929	wt_m6a_BLSP
Nr2f2	1.78351	wt_m6a_BLSP
Nr4a3	1.26999	wt_m6a_BLSP
Nsa2	2.20822	wt_m6a_BLSP
Nt5dc3	1.09919	wt_m6a_BLSP
Ntn1	1.44303	wt_m6a_BLSP
Ntn4	0.872175	wt_m6a_BLSP
Nuak1	1.30483	wt_m6a_BLSP
Nucks1	1.87338	wt_m6a_BLSP
Nufip2	3.31939	wt_m6a_BLSP
Nup155	1.41362	wt_m6a_BLSP
Oaz3	0.69929	wt_m6a_BLSP
Ogdhl	1.69424	wt_m6a_BLSP
Olfr1033	0.842938	wt_m6a_BLSP
Olfr1369-ps1	0.914404	wt_m6a_BLSP
Olfr373	1.23717	wt_m6a_BLSP
Olfr889	0.92565	wt_m6a_BLSP
Olfr920	1.58363	wt_m6a_BLSP
Onecut2	0.713956	wt_m6a_BLSP
Ooep	1.35164	wt_m6a_BLSP
Opn1sw	0.731751	wt_m6a_BLSP
Ormdl2	1.08597	wt_m6a_BLSP
Osbp	1.95247	wt_m6a_BLSP
Osbpl3	1.34987	wt_m6a_BLSP
Ost4	1.95124	wt_m6a_BLSP
Otoa	1.2937	wt_m6a_BLSP
Otud1	1.10969	wt_m6a_BLSP
Otulin	1.00107	wt_m6a_BLSP
Ovgp1	0.805208	wt_m6a_BLSP
Oxa1l	0.983955	wt_m6a_BLSP
Oxsr1	1.15754	wt_m6a_BLSP
Pabpc1	3.1483	wt_m6a_BLSP
Pabpc4	1.76393	wt_m6a_BLSP
Pabpc4l	1.50807	wt_m6a_BLSP
Pabpn1	1.12468	wt_m6a_BLSP
Pak2	2.23748	wt_m6a_BLSP
Pam	4.14324	wt_m6a_BLSP
Pam16	1.94639	wt_m6a_BLSP
Pan3	3.4473	wt_m6a_BLSP
Pank3	1.29269	wt_m6a_BLSP
Pantr1	1.00905	wt_m6a_BLSP
Papd5	1.58599	wt_m6a_BLSP
Papd7	1.4259	wt_m6a_BLSP
Pappa	1.34936	wt_m6a_BLSP
Pappa2	2.20177	wt_m6a_BLSP
Paqr5	0.752056	wt_m6a_BLSP
Parp4	0.750178	wt_m6a_BLSP
Parvb	0.681659	wt_m6a_BLSP
Pbx1	2.21995	wt_m6a_BLSP
Pbx2	1.39899	wt_m6a_BLSP
Pbx3	1.01798	wt_m6a_BLSP
Pcbd1	0.693058	wt_m6a_BLSP
Pcbd2	1.08412	wt_m6a_BLSP
Pcbp2	2.55318	wt_m6a_BLSP
Pcdh10	1.2186	wt_m6a_BLSP
Pcdh7	1.24839	wt_m6a_BLSP
Pcnx	1.52173	wt_m6a_BLSP
Pcsk6	2.13932	wt_m6a_BLSP
Pdcd11	1.58834	wt_m6a_BLSP
Pdcd4	2.52605	wt_m6a_BLSP
Pdcd5	2.21965	wt_m6a_BLSP
Pde3b	0.954941	wt_m6a_BLSP
Pde5a	0.964607	wt_m6a_BLSP
Pde7b	1.2199	wt_m6a_BLSP
Pdpn	2.50433	wt_m6a_BLSP
Pdzd4	0.742969	wt_m6a_BLSP
Pdzd8	1.45475	wt_m6a_BLSP
Pdzk1ip1	0.887819	wt_m6a_BLSP
Peg10	1.20172	wt_m6a_BLSP
Pemt	0.790898	wt_m6a_BLSP
Per3	1.27183	wt_m6a_BLSP
Pet100	2.60288	wt_m6a_BLSP
Pfas	2.08776	wt_m6a_BLSP
Pfdn1	2.01997	wt_m6a_BLSP
Pfdn4	1.9697	wt_m6a_BLSP
Pfdn5	1.98925	wt_m6a_BLSP
Pgap1	1.45869	wt_m6a_BLSP
Pgr	0.833635	wt_m6a_BLSP
Phf14	1.30654	wt_m6a_BLSP
Phf2	1.85462	wt_m6a_BLSP
Phf5a	1.5232	wt_m6a_BLSP
Phlpp1	0.855648	wt_m6a_BLSP
Phlpp2	0.8883	wt_m6a_BLSP
Phpt1	0.999805	wt_m6a_BLSP
Phxr4	1.90885	wt_m6a_BLSP
Pi15	1.87927	wt_m6a_BLSP
Picalm	1.89413	wt_m6a_BLSP
Pigp	2.57956	wt_m6a_BLSP
Pigyl	1.33935	wt_m6a_BLSP
Pik3c2b	1.61369	wt_m6a_BLSP
Pik3ca	2.33966	wt_m6a_BLSP
Pilrb1	0.675734	wt_m6a_BLSP
Pilrb2	0.952885	wt_m6a_BLSP
Pin4	1.35612	wt_m6a_BLSP
Pip4k2b	0.930503	wt_m6a_BLSP
Pirb	1.04791	wt_m6a_BLSP
Pitpna	1.33062	wt_m6a_BLSP
Pkd2	1.73372	wt_m6a_BLSP
Pla2g2e	0.695655	wt_m6a_BLSP
Plagl1	2.52912	wt_m6a_BLSP
Platr1	1.26266	wt_m6a_BLSP
Plau	1.6681	wt_m6a_BLSP
Plch2	1.21064	wt_m6a_BLSP
Plcl2	0.670274	wt_m6a_BLSP
Plekha3	1.54577	wt_m6a_BLSP
Plekhn1	0.721573	wt_m6a_BLSP
Plgrkt	2.02944	wt_m6a_BLSP
Plxna1	1.86126	wt_m6a_BLSP
Plxna4	0.869086	wt_m6a_BLSP
Pmepa1	3.37415	wt_m6a_BLSP
Polh	2.63407	wt_m6a_BLSP
Polr2a	2.97234	wt_m6a_BLSP
Polr2f	1.46544	wt_m6a_BLSP
Polr2i	2.00448	wt_m6a_BLSP
Polr2j	2.2003	wt_m6a_BLSP
Polr2k	3.31085	wt_m6a_BLSP
Polr2l	2.53545	wt_m6a_BLSP
Pomc	0.760939	wt_m6a_BLSP
Pomp	1.96591	wt_m6a_BLSP
Pp2d1	0.753023	wt_m6a_BLSP
Ppard	1.23242	wt_m6a_BLSP
Ppdpf	1.65066	wt_m6a_BLSP
Ppef1	0.757902	wt_m6a_BLSP
Ppia	2.28486	wt_m6a_BLSP
Ppih	0.967764	wt_m6a_BLSP
Ppm1k	0.728299	wt_m6a_BLSP
Ppp1r14a	0.96579	wt_m6a_BLSP
Ppp1r14b	1.32827	wt_m6a_BLSP
Ppp2cb	2.39229	wt_m6a_BLSP
Ppp3ca	2.39286	wt_m6a_BLSP
Ppp3cb	1.97309	wt_m6a_BLSP
Ppp4r1l-ps	1.67877	wt_m6a_BLSP
Ppp4r2	1.52526	wt_m6a_BLSP
Ppp6r1	0.70212	wt_m6a_BLSP
Ppp6r2	2.05478	wt_m6a_BLSP
Prdm10	0.748564	wt_m6a_BLSP
Prdm9	0.958269	wt_m6a_BLSP
Prdx1	2.01611	wt_m6a_BLSP
Prelid2	0.91994	wt_m6a_BLSP
Prex2	0.898685	wt_m6a_BLSP
Prg4	2.24419	wt_m6a_BLSP
Proca1	0.763291	wt_m6a_BLSP
Prox1	0.727385	wt_m6a_BLSP
Prr12	0.999865	wt_m6a_BLSP
Prr15	0.697758	wt_m6a_BLSP
Prr9	0.815735	wt_m6a_BLSP
Prrc2c	2.93965	wt_m6a_BLSP
Psd3	1.28766	wt_m6a_BLSP
Psenen	3.01472	wt_m6a_BLSP
Psmb2	2.05035	wt_m6a_BLSP
Psme4	2.38773	wt_m6a_BLSP
Psmg2	1.31216	wt_m6a_BLSP
Psmg4	2.30528	wt_m6a_BLSP
Ptbp2	2.13816	wt_m6a_BLSP
Ptch1	1.72451	wt_m6a_BLSP
Pten	2.6941	wt_m6a_BLSP
Ptges3	2.68047	wt_m6a_BLSP
Ptgfrn	2.98966	wt_m6a_BLSP
Ptgs2os	0.752139	wt_m6a_BLSP
Ptpn12	1.10467	wt_m6a_BLSP
Ptpn21	1.17365	wt_m6a_BLSP
Ptpra	1.96559	wt_m6a_BLSP
Ptprc	1.03396	wt_m6a_BLSP
Ptprd	1.83661	wt_m6a_BLSP
Ptprj	0.971102	wt_m6a_BLSP
Ptrhd1	1.19877	wt_m6a_BLSP
Pttg1	2.37923	wt_m6a_BLSP
Pura	1.74797	wt_m6a_BLSP
Purb	2.4666	wt_m6a_BLSP
Purg	1.13966	wt_m6a_BLSP
Pwwp2a	0.812436	wt_m6a_BLSP
Pxmp2	0.721352	wt_m6a_BLSP
Pxmp4	2.09932	wt_m6a_BLSP
Qk	2.58902	wt_m6a_BLSP
Qser1	1.43771	wt_m6a_BLSP
R3hdm4	1.89929	wt_m6a_BLSP
Rab11fip2	0.993596	wt_m6a_BLSP
Rab12	1.87009	wt_m6a_BLSP
Rab21	2.37158	wt_m6a_BLSP
Rab26os	0.7061	wt_m6a_BLSP
Rad21	1.62291	wt_m6a_BLSP
Rad51ap1	0.965934	wt_m6a_BLSP
Ralgapa1	1.73823	wt_m6a_BLSP
Ranbp10	1.13419	wt_m6a_BLSP
Ranbp9	1.26814	wt_m6a_BLSP
Rap2b	2.92796	wt_m6a_BLSP
Rapgef1	1.20007	wt_m6a_BLSP
Rapgef2	1.57988	wt_m6a_BLSP
Raph1	2.86825	wt_m6a_BLSP
Rasa1	1.55858	wt_m6a_BLSP
Rasal2	1.58008	wt_m6a_BLSP
Rassf3	1.25301	wt_m6a_BLSP
Rassf8	1.5629	wt_m6a_BLSP
Raver2	0.968599	wt_m6a_BLSP
Rbbp5	1.15165	wt_m6a_BLSP
Rbbp6	1.57882	wt_m6a_BLSP
Rbm15	2.38253	wt_m6a_BLSP
Rbm26	2.34659	wt_m6a_BLSP
Rbm27	1.95521	wt_m6a_BLSP
Rbm28	1.14135	wt_m6a_BLSP
Rbm33	1.73404	wt_m6a_BLSP
Rbm47	1.01003	wt_m6a_BLSP
Rbx1	2.22161	wt_m6a_BLSP
Rcc2	1.65652	wt_m6a_BLSP
Rcor1	2.10934	wt_m6a_BLSP
Reln	1.83959	wt_m6a_BLSP
Rfpl4	0.85827	wt_m6a_BLSP
Rfx3	0.948296	wt_m6a_BLSP
Rgs2	1.49119	wt_m6a_BLSP
Rhoq	1.59654	wt_m6a_BLSP
Rhou	1.3067	wt_m6a_BLSP
Ric1	3.15742	wt_m6a_BLSP
Rictor	1.76967	wt_m6a_BLSP
Rif1	1.71848	wt_m6a_BLSP
Riiad1	1.10803	wt_m6a_BLSP
Ripply3	0.678946	wt_m6a_BLSP
Rmnd5a	2.31451	wt_m6a_BLSP
Rn18s-rs5	1.40217	wt_m6a_BLSP
Rn7sk	1.28259	wt_m6a_BLSP
Rnf11	1.93525	wt_m6a_BLSP
Rnf144b	0.938984	wt_m6a_BLSP
Rnf150	0.95428	wt_m6a_BLSP
Rnf152	0.894411	wt_m6a_BLSP
Rnf157	0.746602	wt_m6a_BLSP
Rnf169	0.696015	wt_m6a_BLSP
Rnf213	1.06927	wt_m6a_BLSP
Rnf217	2.80029	wt_m6a_BLSP
Rnf32	0.715866	wt_m6a_BLSP
Rock1	1.86945	wt_m6a_BLSP
Rock2	2.27266	wt_m6a_BLSP
Romo1	3.14193	wt_m6a_BLSP
Ropn1l	0.938068	wt_m6a_BLSP
RP23-152B12.1	0.897384	wt_m6a_BLSP
RP23-174K7.2	0.92319	wt_m6a_BLSP
RP23-17C12.5	0.766807	wt_m6a_BLSP
RP23-181P23.1	0.721495	wt_m6a_BLSP
RP23-185A21.4	1.45039	wt_m6a_BLSP
RP23-207N5.3	1.82487	wt_m6a_BLSP
RP23-218K15.3	1.12509	wt_m6a_BLSP
RP23-239H14.1	0.856315	wt_m6a_BLSP
RP23-256J14.1	1.3499	wt_m6a_BLSP
RP23-256J14.2	0.817293	wt_m6a_BLSP
RP23-264H19.2	0.753147	wt_m6a_BLSP
RP23-285C18.7	1.16856	wt_m6a_BLSP
RP23-324J22.6	0.765841	wt_m6a_BLSP
RP23-32A8.3	0.827518	wt_m6a_BLSP
RP23-331A21.6	0.722979	wt_m6a_BLSP
RP23-331I23.5	1.53785	wt_m6a_BLSP
RP23-338G5.4	0.846177	wt_m6a_BLSP
RP23-349I9.14	0.974901	wt_m6a_BLSP
RP23-413C19.2	2.05776	wt_m6a_BLSP
RP23-423B21.6	0.887057	wt_m6a_BLSP
RP23-428N8.5	0.815158	wt_m6a_BLSP
RP23-429C4.2	0.858817	wt_m6a_BLSP
RP23-455C13.7	0.875383	wt_m6a_BLSP
RP23-49I18.4	0.840254	wt_m6a_BLSP
RP23-4H17.3	0.748417	wt_m6a_BLSP
RP23-74N13.1	1.38001	wt_m6a_BLSP
RP23-8I8.4	0.699897	wt_m6a_BLSP
RP24-174G2.2	0.683057	wt_m6a_BLSP
RP24-186G5.4	0.67505	wt_m6a_BLSP
RP24-252B21.3	1.11183	wt_m6a_BLSP
RP24-281E22.3	0.773754	wt_m6a_BLSP
RP24-333B11.4	0.858848	wt_m6a_BLSP
RP24-343G19.2	0.77354	wt_m6a_BLSP
RP24-344N22.4	0.77446	wt_m6a_BLSP
RP24-344N22.5	1.57023	wt_m6a_BLSP
RP24-417N13.7	0.895512	wt_m6a_BLSP
RP24-439I22.3	4.53047	wt_m6a_BLSP
RP24-439I22.9	0.729947	wt_m6a_BLSP
RP24-479J1.1	1.21692	wt_m6a_BLSP
RP24-510K1.8	0.919471	wt_m6a_BLSP
RP24-67F19.7	1.65218	wt_m6a_BLSP
Rpa3	2.42344	wt_m6a_BLSP
Rpl10	3.46364	wt_m6a_BLSP
Rpl10a	3.01913	wt_m6a_BLSP
Rpl10a-ps1	0.701045	wt_m6a_BLSP
Rpl11	2.82667	wt_m6a_BLSP
Rpl12	3.17699	wt_m6a_BLSP
Rpl13	2.50671	wt_m6a_BLSP
Rpl13a	1.33912	wt_m6a_BLSP
Rpl14	2.70819	wt_m6a_BLSP
Rpl14-ps1	1.79555	wt_m6a_BLSP
Rpl15	2.85686	wt_m6a_BLSP
Rpl17	3.61289	wt_m6a_BLSP
Rpl17-ps10	0.688688	wt_m6a_BLSP
Rpl18	2.41845	wt_m6a_BLSP
Rpl18a	3.59154	wt_m6a_BLSP
Rpl19	2.39709	wt_m6a_BLSP
Rpl19-ps11	1.13503	wt_m6a_BLSP
Rpl21	2.7239	wt_m6a_BLSP
Rpl22	3.12797	wt_m6a_BLSP
Rpl22l1	2.25039	wt_m6a_BLSP
Rpl23	3.58611	wt_m6a_BLSP
Rpl23a	1.6526	wt_m6a_BLSP
Rpl23a-ps3	0.761242	wt_m6a_BLSP
Rpl24	0.689621	wt_m6a_BLSP
Rpl26	2.91849	wt_m6a_BLSP
Rpl27	2.58042	wt_m6a_BLSP
Rpl27-ps2	0.807242	wt_m6a_BLSP
Rpl27a	3.45167	wt_m6a_BLSP
Rpl28	3.81126	wt_m6a_BLSP
Rpl28-ps1	1.07821	wt_m6a_BLSP
Rpl28-ps3	0.731083	wt_m6a_BLSP
Rpl29	3.81904	wt_m6a_BLSP
Rpl3	2.63041	wt_m6a_BLSP
Rpl30	3.19858	wt_m6a_BLSP
Rpl31	3.79513	wt_m6a_BLSP
Rpl31-ps11	0.670477	wt_m6a_BLSP
Rpl31-ps8	0.826165	wt_m6a_BLSP
Rpl31-ps9	0.884238	wt_m6a_BLSP
Rpl32	4.15231	wt_m6a_BLSP
Rpl34	3.55726	wt_m6a_BLSP
Rpl35	3.63446	wt_m6a_BLSP
Rpl35a	3.1706	wt_m6a_BLSP
Rpl36	4.14581	wt_m6a_BLSP
Rpl36-ps3	0.883504	wt_m6a_BLSP
Rpl36a	3.22023	wt_m6a_BLSP
Rpl36a-ps2	0.959699	wt_m6a_BLSP
Rpl37	3.66067	wt_m6a_BLSP
Rpl37a	4.49077	wt_m6a_BLSP
Rpl37rt	0.764101	wt_m6a_BLSP
Rpl38	3.94792	wt_m6a_BLSP
Rpl38-ps2	0.932948	wt_m6a_BLSP
Rpl39	4.17296	wt_m6a_BLSP
Rpl39-ps	0.969403	wt_m6a_BLSP
Rpl39l	2.69588	wt_m6a_BLSP
Rpl41	4.39998	wt_m6a_BLSP
Rpl5	3.66885	wt_m6a_BLSP
Rpl6	2.88705	wt_m6a_BLSP
Rpl6l	0.739802	wt_m6a_BLSP
Rpl7	2.77801	wt_m6a_BLSP
Rpl7a	2.54345	wt_m6a_BLSP
Rpl8	2.56883	wt_m6a_BLSP
Rpl9	3.25077	wt_m6a_BLSP
Rplp0	2.38972	wt_m6a_BLSP
Rplp1	3.76412	wt_m6a_BLSP
Rplp2	3.85679	wt_m6a_BLSP
Rpp21	1.81053	wt_m6a_BLSP
Rpp30	1.22861	wt_m6a_BLSP
Rps10-ps1	0.809436	wt_m6a_BLSP
Rps11	2.93162	wt_m6a_BLSP
Rps11-ps1	1.00736	wt_m6a_BLSP
Rps12	3.98182	wt_m6a_BLSP
Rps13	3.62307	wt_m6a_BLSP
Rps13-ps1	0.715106	wt_m6a_BLSP
Rps14	3.83091	wt_m6a_BLSP
Rps15	3.1387	wt_m6a_BLSP
Rps15a	3.66742	wt_m6a_BLSP
Rps16	3.97724	wt_m6a_BLSP
Rps16-ps2	0.82051	wt_m6a_BLSP
Rps17	3.73806	wt_m6a_BLSP
Rps18	2.71291	wt_m6a_BLSP
Rps19	3.08819	wt_m6a_BLSP
Rps19-ps1	1.72119	wt_m6a_BLSP
Rps19-ps2	1.72399	wt_m6a_BLSP
Rps2	3.08922	wt_m6a_BLSP
Rps20	4.0732	wt_m6a_BLSP
Rps21	4.00833	wt_m6a_BLSP
Rps23	3.80368	wt_m6a_BLSP
Rps24	3.4103	wt_m6a_BLSP
Rps25	3.82273	wt_m6a_BLSP
Rps26	3.95043	wt_m6a_BLSP
Rps27	4.57954	wt_m6a_BLSP
Rps27a	3.52121	wt_m6a_BLSP
Rps27l	3.68556	wt_m6a_BLSP
Rps27rt	1.91671	wt_m6a_BLSP
Rps28	4.03816	wt_m6a_BLSP
Rps29	4.84127	wt_m6a_BLSP
Rps3	2.80298	wt_m6a_BLSP
Rps3a1	2.55546	wt_m6a_BLSP
Rps4x	3.029	wt_m6a_BLSP
Rps5	3.31614	wt_m6a_BLSP
Rps6	1.83064	wt_m6a_BLSP
Rps6ka3	1.11257	wt_m6a_BLSP
Rps7	3.28868	wt_m6a_BLSP
Rps8	3.76815	wt_m6a_BLSP
Rps9	2.56207	wt_m6a_BLSP
Rpsa	2.26581	wt_m6a_BLSP
Rpsa-ps2	0.822943	wt_m6a_BLSP
Rragc	1.57356	wt_m6a_BLSP
Rras	1.32621	wt_m6a_BLSP
Rrh	0.867447	wt_m6a_BLSP
Rrn3	2.60019	wt_m6a_BLSP
Rsf1	1.67369	wt_m6a_BLSP
Rsl24d1	1.83229	wt_m6a_BLSP
Rtl1	0.838189	wt_m6a_BLSP
Runx1	1.84721	wt_m6a_BLSP
Runx1t1	1.40655	wt_m6a_BLSP
Ryk	1.91949	wt_m6a_BLSP
Ryr1	0.699215	wt_m6a_BLSP
S100a1	2.21114	wt_m6a_BLSP
S100a10	2.40825	wt_m6a_BLSP
S100a11	3.92146	wt_m6a_BLSP
S100a13	2.46433	wt_m6a_BLSP
S100a2	0.799219	wt_m6a_BLSP
S100a4	1.25518	wt_m6a_BLSP
S100a5	0.807812	wt_m6a_BLSP
S100a6	3.87055	wt_m6a_BLSP
S100a8	1.03017	wt_m6a_BLSP
Sacs	0.908415	wt_m6a_BLSP
Sag	0.811496	wt_m6a_BLSP
Sall2	1.14264	wt_m6a_BLSP
Samd1	1.09044	wt_m6a_BLSP
Samd4b	1.82475	wt_m6a_BLSP
Satb1	0.735577	wt_m6a_BLSP
Scai	1.29253	wt_m6a_BLSP
Scg3	0.739143	wt_m6a_BLSP
Scn1a	0.72101	wt_m6a_BLSP
Scn2a1	0.761398	wt_m6a_BLSP
Scrg1	2.90901	wt_m6a_BLSP
Sdhaf3	0.830388	wt_m6a_BLSP
Sdhaf4	1.82967	wt_m6a_BLSP
Sec24b	1.79242	wt_m6a_BLSP
Sec61b	2.83087	wt_m6a_BLSP
Sec61g	4.27339	wt_m6a_BLSP
Sec63	1.50426	wt_m6a_BLSP
Selm	2.46327	wt_m6a_BLSP
Selt	1.50789	wt_m6a_BLSP
Sema4b	3.42846	wt_m6a_BLSP
Senp6	1.80591	wt_m6a_BLSP
Sephs2	1.791	wt_m6a_BLSP
Sepn1	1.86235	wt_m6a_BLSP
Sepw1	2.73605	wt_m6a_BLSP
Serf1	2.09715	wt_m6a_BLSP
Serf2	2.08128	wt_m6a_BLSP
Serpine1	3.50643	wt_m6a_BLSP
Sertad4	1.46279	wt_m6a_BLSP
Setbp1	2.64882	wt_m6a_BLSP
Setd1a	1.02495	wt_m6a_BLSP
Setd1b	1.73518	wt_m6a_BLSP
Setd7	1.69311	wt_m6a_BLSP
Setd8	1.31439	wt_m6a_BLSP
Sf3b5	1.91473	wt_m6a_BLSP
Sf3b6	2.35897	wt_m6a_BLSP
Sfpq	2.69503	wt_m6a_BLSP
Sfrp5	1.97266	wt_m6a_BLSP
Sfxn5	0.900908	wt_m6a_BLSP
Sgcd	1.6863	wt_m6a_BLSP
Sgol2a	0.860863	wt_m6a_BLSP
Sh3bgrl3	2.6974	wt_m6a_BLSP
Sh3pxd2a	3.25707	wt_m6a_BLSP
Shank1	0.958298	wt_m6a_BLSP
Shfm1	3.05482	wt_m6a_BLSP
Siglec1	0.738613	wt_m6a_BLSP
Sik3	1.16776	wt_m6a_BLSP
Sirt1	2.13062	wt_m6a_BLSP
Sirt6	2.3434	wt_m6a_BLSP
Skap1	1.01055	wt_m6a_BLSP
Ski	2.91945	wt_m6a_BLSP
Skil	3.06784	wt_m6a_BLSP
Slc12a1	0.932188	wt_m6a_BLSP
Slc12a2	2.15473	wt_m6a_BLSP
Slc12a6	0.828832	wt_m6a_BLSP
Slc1a2	1.65667	wt_m6a_BLSP
Slc25a23	1.27061	wt_m6a_BLSP
Slc25a28	1.26767	wt_m6a_BLSP
Slc35d3	0.959988	wt_m6a_BLSP
Slc39a1	3.41108	wt_m6a_BLSP
Slc45a4	1.00877	wt_m6a_BLSP
Slc4a7	1.63422	wt_m6a_BLSP
Slc6a20b	1.07554	wt_m6a_BLSP
Slc8a1	1.92524	wt_m6a_BLSP
Slf1	1.24541	wt_m6a_BLSP
Slitrk2	0.806862	wt_m6a_BLSP
Slk	1.83432	wt_m6a_BLSP
Slpi	0.851141	wt_m6a_BLSP
Smad4	2.64231	wt_m6a_BLSP
Smad6	0.826535	wt_m6a_BLSP
Smap1	1.35893	wt_m6a_BLSP
Smdt1	1.92712	wt_m6a_BLSP
Smim1	0.850878	wt_m6a_BLSP
Smim11	2.31522	wt_m6a_BLSP
Smim4	2.37861	wt_m6a_BLSP
Smim8	1.4046	wt_m6a_BLSP
Smurf2	1.98072	wt_m6a_BLSP
Snapc5	1.36945	wt_m6a_BLSP
Snhg1	2.10057	wt_m6a_BLSP
Snhg12	0.946392	wt_m6a_BLSP
Snhg14	1.55341	wt_m6a_BLSP
Snhg18	2.64286	wt_m6a_BLSP
Snhg20	1.51004	wt_m6a_BLSP
Snhg6	1.03508	wt_m6a_BLSP
Snhg8	1.44983	wt_m6a_BLSP
Snord104	1.07325	wt_m6a_BLSP
Snord118	0.925798	wt_m6a_BLSP
Snord87	0.675105	wt_m6a_BLSP
Snrnp27	1.86508	wt_m6a_BLSP
Snrpb2	2.50532	wt_m6a_BLSP
Snrpc	2.19639	wt_m6a_BLSP
Snrpd1	2.30724	wt_m6a_BLSP
Snrpd2	2.71015	wt_m6a_BLSP
Snrpe	2.86397	wt_m6a_BLSP
Snrpf	1.12537	wt_m6a_BLSP
Snrpg	3.67249	wt_m6a_BLSP
Snx25	1.29471	wt_m6a_BLSP
Sobp	1.1989	wt_m6a_BLSP
Sod1	2.25993	wt_m6a_BLSP
Sos1	0.969997	wt_m6a_BLSP
Sos2	1.12804	wt_m6a_BLSP
Sox12	1.61864	wt_m6a_BLSP
Sp1	2.0273	wt_m6a_BLSP
Sp140	0.688165	wt_m6a_BLSP
Sp3os	0.95665	wt_m6a_BLSP
Spag1	0.677886	wt_m6a_BLSP
Spag6	0.701838	wt_m6a_BLSP
Spcs1	3.29428	wt_m6a_BLSP
Spink10	0.714189	wt_m6a_BLSP
Spink2	2.09843	wt_m6a_BLSP
Spns2	0.830666	wt_m6a_BLSP
Sppl3	1.27758	wt_m6a_BLSP
Sprr1a	1.3779	wt_m6a_BLSP
Spry2	4.16873	wt_m6a_BLSP
Sptbn1	2.34178	wt_m6a_BLSP
Sptbn5	0.739861	wt_m6a_BLSP
Srcin1	0.762288	wt_m6a_BLSP
[truncated: 253 more rows]

## Sheet: 6C3 2533 m6A mRNA
Gene	m6a_level	cluster
0610009B22Rik	1.50334	wt_m6a_6c3
0610009L18Rik	1.03098	wt_m6a_6c3
0610011F06Rik	1.36262	wt_m6a_6c3
0610040B10Rik	0.884265	wt_m6a_6c3
0610040F04Rik	1.14202	wt_m6a_6c3
1110001J03Rik	2.27978	wt_m6a_6c3
1110006O24Rik	0.854784	wt_m6a_6c3
1110008P14Rik	2.16966	wt_m6a_6c3
1110019D14Rik	0.965176	wt_m6a_6c3
1110020A21Rik	0.933363	wt_m6a_6c3
1110032A03Rik	1.82733	wt_m6a_6c3
1110034G24Rik	1.29445	wt_m6a_6c3
1110059G10Rik	2.16914	wt_m6a_6c3
1190002N15Rik	1.2135	wt_m6a_6c3
1190007I07Rik	1.22189	wt_m6a_6c3
1300002E11Rik	1.24921	wt_m6a_6c3
1500009L16Rik	1.63347	wt_m6a_6c3
1500011B03Rik	1.60272	wt_m6a_6c3
1500011K16Rik	1.76443	wt_m6a_6c3
1500015O10Rik	2.34293	wt_m6a_6c3
1700022I11Rik	1.30163	wt_m6a_6c3
1700025G04Rik	1.27748	wt_m6a_6c3
1700026L06Rik	0.839763	wt_m6a_6c3
1700047G03Rik	1.25591	wt_m6a_6c3
1700049E15Rik	1.58294	wt_m6a_6c3
1700086L19Rik	1.42255	wt_m6a_6c3
1700096K18Rik	1.32663	wt_m6a_6c3
1700108F19Rik	1.19312	wt_m6a_6c3
1700113A16Rik	1.24541	wt_m6a_6c3
1700120C14Rik	2.45221	wt_m6a_6c3
1810008I18Rik	0.855914	wt_m6a_6c3
1810011O10Rik	1.85859	wt_m6a_6c3
1810022K09Rik	3.52086	wt_m6a_6c3
1810024B03Rik	1.48168	wt_m6a_6c3
1810037I17Rik	2.16818	wt_m6a_6c3
1810044D09Rik	0.857342	wt_m6a_6c3
1810058I24Rik	2.0983	wt_m6a_6c3
1810062G17Rik	1.10878	wt_m6a_6c3
2010107E04Rik	3.73426	wt_m6a_6c3
2010109I03Rik	1.05893	wt_m6a_6c3
2010204K13Rik	1.48705	wt_m6a_6c3
2210013O21Rik	2.18777	wt_m6a_6c3
2210408F21Rik	0.833815	wt_m6a_6c3
2300009A05Rik	1.38254	wt_m6a_6c3
2310009A05Rik	2.21001	wt_m6a_6c3
2310009B15Rik	2.01399	wt_m6a_6c3
2310010J17Rik	1.82285	wt_m6a_6c3
2310039H08Rik	1.43837	wt_m6a_6c3
2410006H16Rik	2.29698	wt_m6a_6c3
2410015M20Rik	2.29502	wt_m6a_6c3
2500002B13Rik	1.74842	wt_m6a_6c3
2610011E03Rik	1.16422	wt_m6a_6c3
2610020C07Rik	1.49063	wt_m6a_6c3
2610027K06Rik	0.882083	wt_m6a_6c3
2610037D02Rik	1.73776	wt_m6a_6c3
2610203C20Rik	1.69503	wt_m6a_6c3
2610528A11Rik	0.815562	wt_m6a_6c3
2700038G22Rik	0.925148	wt_m6a_6c3
2700046G09Rik	0.807746	wt_m6a_6c3
2700060E02Rik	1.64725	wt_m6a_6c3
2700069I18Rik	0.945909	wt_m6a_6c3
2700081O15Rik	1.60772	wt_m6a_6c3
2700094K13Rik	1.68564	wt_m6a_6c3
2810025M15Rik	1.58413	wt_m6a_6c3
2810039B14Rik	1.35624	wt_m6a_6c3
2810403D21Rik	1.72534	wt_m6a_6c3
2810405F17Rik	0.985426	wt_m6a_6c3
2810407A14Rik	1.18855	wt_m6a_6c3
2810408I11Rik	1.55837	wt_m6a_6c3
2810417H13Rik	1.56842	wt_m6a_6c3
2810428I15Rik	1.30078	wt_m6a_6c3
2810474O19Rik	1.44375	wt_m6a_6c3
2900093K20Rik	1.60826	wt_m6a_6c3
3110021N24Rik	1.5021	wt_m6a_6c3
3110045C21Rik	1.32935	wt_m6a_6c3
3110062M04Rik	0.826528	wt_m6a_6c3
3110079O15Rik	2.47766	wt_m6a_6c3
3830403N18Rik	1.49022	wt_m6a_6c3
4633401B06Rik	1.18962	wt_m6a_6c3
4732419C18Rik	0.812388	wt_m6a_6c3
4833412C05Rik	1.10696	wt_m6a_6c3
4833421G17Rik	0.995818	wt_m6a_6c3
4930443O20Rik	0.879232	wt_m6a_6c3
4930590J08Rik	1.15383	wt_m6a_6c3
4930594M22Rik	1.81246	wt_m6a_6c3
4931406C07Rik	0.967112	wt_m6a_6c3
4931406P16Rik	1.75739	wt_m6a_6c3
4931415C17Rik	0.804916	wt_m6a_6c3
4932438A13Rik	1.32811	wt_m6a_6c3
4933400C23Rik	2.06387	wt_m6a_6c3
4933406C10Rik	1.31301	wt_m6a_6c3
4933412L11Rik	1.11877	wt_m6a_6c3
4933425D22Rik	1.07044	wt_m6a_6c3
4933431K23Rik	0.874056	wt_m6a_6c3
4933433G15Rik	0.883399	wt_m6a_6c3
5031415H12Rik	1.08798	wt_m6a_6c3
5033426O07Rik	1.17074	wt_m6a_6c3
5730522E02Rik	1.07648	wt_m6a_6c3
5930412G12Rik	0.855575	wt_m6a_6c3
5930420M18Rik	0.941482	wt_m6a_6c3
6030400A10Rik	1.12413	wt_m6a_6c3
6030442K20Rik	0.862009	wt_m6a_6c3
6330549D23Rik	1.25454	wt_m6a_6c3
6430573P05Rik	0.827926	wt_m6a_6c3
6720427I07Rik	1.12781	wt_m6a_6c3
6720464F23Rik	0.852061	wt_m6a_6c3
7530428D23Rik	1.65153	wt_m6a_6c3
8030462N17Rik	1.00871	wt_m6a_6c3
9230112E08Rik	1.00398	wt_m6a_6c3
9330020H09Rik	1.17633	wt_m6a_6c3
9330160F10Rik	1.02168	wt_m6a_6c3
9530003O04Rik	0.863764	wt_m6a_6c3
9530062K07Rik	0.821573	wt_m6a_6c3
9530086O07Rik	1.1034	wt_m6a_6c3
9930021J03Rik	1.55	wt_m6a_6c3
A230072E10Rik	1.29048	wt_m6a_6c3
A230083N12Rik	0.87093	wt_m6a_6c3
A230087F16Rik	1.30086	wt_m6a_6c3
A330023F24Rik	1.39811	wt_m6a_6c3
A430027C01Rik	0.901519	wt_m6a_6c3
A530013C23Rik	0.863962	wt_m6a_6c3
A630081D01Rik	1.04547	wt_m6a_6c3
A830018L16Rik	0.873616	wt_m6a_6c3
A930004J17Rik	0.882769	wt_m6a_6c3
A930005H10Rik	1.3802	wt_m6a_6c3
A930005N03Rik	0.848346	wt_m6a_6c3
A930029G22Rik	0.985023	wt_m6a_6c3
AA467197	0.994654	wt_m6a_6c3
AA474408	1.20448	wt_m6a_6c3
Abca1	0.936388	wt_m6a_6c3
Abca5	1.45698	wt_m6a_6c3
Abcc3	1.19011	wt_m6a_6c3
Abhd17a	1.35433	wt_m6a_6c3
Abhd2	1.3868	wt_m6a_6c3
Abi3bp	1.72957	wt_m6a_6c3
Abl2	2.13335	wt_m6a_6c3
Abra	1.27885	wt_m6a_6c3
Abracl	1.71798	wt_m6a_6c3
Acbd3	1.30346	wt_m6a_6c3
Acot13	1.78598	wt_m6a_6c3
Acot2	1.11247	wt_m6a_6c3
Acp1	1.44878	wt_m6a_6c3
Actr6	1.11919	wt_m6a_6c3
Acvr1c	0.851996	wt_m6a_6c3
Acyp1	1.35901	wt_m6a_6c3
Acyp2	1.13984	wt_m6a_6c3
Adamts12	1.35767	wt_m6a_6c3
Adamts9	2.35212	wt_m6a_6c3
Adat2	1.04722	wt_m6a_6c3
Adgra1	1.68026	wt_m6a_6c3
Adgre4	0.908794	wt_m6a_6c3
Adgrl1	2.52551	wt_m6a_6c3
Adgrl3	0.840767	wt_m6a_6c3
Adh1	1.22043	wt_m6a_6c3
Adi1	1.2783	wt_m6a_6c3
Adnp	0.844052	wt_m6a_6c3
Adrbk1	1.05047	wt_m6a_6c3
Adtrp	0.996686	wt_m6a_6c3
Agap1	1.37977	wt_m6a_6c3
Agfg1	1.58241	wt_m6a_6c3
Ago1	1.14468	wt_m6a_6c3
Ago2	1.59147	wt_m6a_6c3
Ago4	0.860029	wt_m6a_6c3
Ahi1	1.53516	wt_m6a_6c3
Ahnak	2.10063	wt_m6a_6c3
AI413582	1.45502	wt_m6a_6c3
AI646519	0.878174	wt_m6a_6c3
Aimp1	1.22162	wt_m6a_6c3
Airn	1.65705	wt_m6a_6c3
Akap6	0.858827	wt_m6a_6c3
Akt3	1.82293	wt_m6a_6c3
Alg14	1.69881	wt_m6a_6c3
Alkbh7	0.928664	wt_m6a_6c3
Alms1	0.964749	wt_m6a_6c3
Alox5ap	1.0009	wt_m6a_6c3
Alpk3	1.46647	wt_m6a_6c3
Alyref	1.20059	wt_m6a_6c3
Amhr2	1.31735	wt_m6a_6c3
Ammecr1	1.72681	wt_m6a_6c3
Amn1	1.80033	wt_m6a_6c3
Amot	1.15282	wt_m6a_6c3
Amt	1.07353	wt_m6a_6c3
Anapc10	1.61519	wt_m6a_6c3
Anapc11	1.84303	wt_m6a_6c3
Anapc13	2.03047	wt_m6a_6c3
Angptl1	2.19382	wt_m6a_6c3
Angptl3	1.21378	wt_m6a_6c3
Ankrd13a	1.3298	wt_m6a_6c3
Ankrd17	2.21417	wt_m6a_6c3
Anp32a	1.37405	wt_m6a_6c3
Antxr1	2.30592	wt_m6a_6c3
Aoc3	1.44666	wt_m6a_6c3
Apbb1ip	0.880279	wt_m6a_6c3
Apc	1.90201	wt_m6a_6c3
Apod	0.857268	wt_m6a_6c3
Apol7d	0.87602	wt_m6a_6c3
Apold1	1.59625	wt_m6a_6c3
Apoo	1.51424	wt_m6a_6c3
Apopt1	1.21287	wt_m6a_6c3
Areg	1.48205	wt_m6a_6c3
Arfgef1	2.17995	wt_m6a_6c3
Arhgap21	1.56463	wt_m6a_6c3
Arhgap23	1.81741	wt_m6a_6c3
Arhgap32	1.4735	wt_m6a_6c3
Arhgef12	2.17739	wt_m6a_6c3
Arid1a	1.80077	wt_m6a_6c3
Arid1b	2.1686	wt_m6a_6c3
Arid5b	2.05931	wt_m6a_6c3
Arl15	1.17879	wt_m6a_6c3
Arl4aos	1.59909	wt_m6a_6c3
Armcx4	1.41316	wt_m6a_6c3
Asb16	1.00661	wt_m6a_6c3
Asb9	0.992441	wt_m6a_6c3
Ascc3	1.69755	wt_m6a_6c3
Aspm	1.30091	wt_m6a_6c3
Aspn	1.91676	wt_m6a_6c3
Asprv1	0.904186	wt_m6a_6c3
Astn1	1.28924	wt_m6a_6c3
Asxl2	1.00897	wt_m6a_6c3
Asxl3	0.868317	wt_m6a_6c3
Atad2b	1.19392	wt_m6a_6c3
Atf7ip2	0.814088	wt_m6a_6c3
Atg10	1.3911	wt_m6a_6c3
Atm	1.08208	wt_m6a_6c3
Atn1	1.54047	wt_m6a_6c3
Atox1	3.31112	wt_m6a_6c3
Atp11a	1.30238	wt_m6a_6c3
Atp13a3	1.99741	wt_m6a_6c3
Atp2a2	1.86724	wt_m6a_6c3
Atp2b4	1.54056	wt_m6a_6c3
Atp5e	2.97375	wt_m6a_6c3
Atp5g1	2.49398	wt_m6a_6c3
Atp5g2	2.14806	wt_m6a_6c3
Atp5g3	2.58833	wt_m6a_6c3
Atp5h	2.06043	wt_m6a_6c3
Atp5j	2.29874	wt_m6a_6c3
Atp5j2	2.68299	wt_m6a_6c3
Atp5k	3.03212	wt_m6a_6c3
Atp5l	3.52073	wt_m6a_6c3
Atp5l2-ps	1.24681	wt_m6a_6c3
Atp5o	1.86345	wt_m6a_6c3
Atp6v0e	2.1543	wt_m6a_6c3
Atp6v1f	2.38461	wt_m6a_6c3
Atp7b	0.840755	wt_m6a_6c3
Atp8a2	1.14338	wt_m6a_6c3
Atpif1	2.52117	wt_m6a_6c3
Atxn1l	0.933242	wt_m6a_6c3
Atxn7l3	1.57759	wt_m6a_6c3
AU020206	1.11428	wt_m6a_6c3
AU041133	0.944859	wt_m6a_6c3
AW554918	1.18978	wt_m6a_6c3
Axin1	1.4896	wt_m6a_6c3
B230119M05Rik	0.824998	wt_m6a_6c3
B230307C23Rik	1.37858	wt_m6a_6c3
B230369F24Rik	1.03572	wt_m6a_6c3
B2m	2.7689	wt_m6a_6c3
B630005N14Rik	1.14711	wt_m6a_6c3
B830012L14Rik	1.43272	wt_m6a_6c3
B930036N10Rik	0.868224	wt_m6a_6c3
Bach1	1.89482	wt_m6a_6c3
Bahcc1	1.19696	wt_m6a_6c3
Banf1	2.19301	wt_m6a_6c3
Basp1	0.982973	wt_m6a_6c3
Baz1a	1.25663	wt_m6a_6c3
Bbip1	1.52655	wt_m6a_6c3
Bbof1	0.927532	wt_m6a_6c3
BC005537	1.99532	wt_m6a_6c3
BC030336	2.32497	wt_m6a_6c3
BC100530	1.24517	wt_m6a_6c3
Bcas3os1	0.869764	wt_m6a_6c3
Bcl2l2	1.97105	wt_m6a_6c3
Bcl6	2.1603	wt_m6a_6c3
Bcl9	1.09636	wt_m6a_6c3
Bcl9l	1.61173	wt_m6a_6c3
Bcorl1	0.896374	wt_m6a_6c3
Bcr	1.59606	wt_m6a_6c3
Bdh2	0.965344	wt_m6a_6c3
Bglap	1.88327	wt_m6a_6c3
Bglap2	1.04762	wt_m6a_6c3
Bglap3	1.08925	wt_m6a_6c3
Birc6	1.54967	wt_m6a_6c3
Bloc1s1	0.924213	wt_m6a_6c3
Bloc1s6os	1.23228	wt_m6a_6c3
Bmi1	1.03423	wt_m6a_6c3
Bmp2k	1.29614	wt_m6a_6c3
Bmpr1a	1.18276	wt_m6a_6c3
Bmpr2	2.61713	wt_m6a_6c3
Bod1l	1.42957	wt_m6a_6c3
Bola1	1.21688	wt_m6a_6c3
Bola2	2.41597	wt_m6a_6c3
Bola3	2.32866	wt_m6a_6c3
Borcs7	1.77102	wt_m6a_6c3
Borcs8	1.26007	wt_m6a_6c3
Bptf	1.48625	wt_m6a_6c3
Brd1	2.70524	wt_m6a_6c3
Bri3	1.85763	wt_m6a_6c3
Brk1	1.90554	wt_m6a_6c3
Brpf3	1.19181	wt_m6a_6c3
Bst2	0.858692	wt_m6a_6c3
Btbd7	2.61422	wt_m6a_6c3
Btc	1.18289	wt_m6a_6c3
Btf3	2.35784	wt_m6a_6c3
Bud31	1.39469	wt_m6a_6c3
Bvht	1.05527	wt_m6a_6c3
C030013C21Rik	1.40788	wt_m6a_6c3
C030034L19Rik	1.01979	wt_m6a_6c3
C130075A20Rik	1.94164	wt_m6a_6c3
C1galt1	1.81641	wt_m6a_6c3
C1qtnf4	1.5862	wt_m6a_6c3
C230004F18Rik	1.36137	wt_m6a_6c3
C230035I16Rik	1.42941	wt_m6a_6c3
C430049B03Rik	1.42353	wt_m6a_6c3
C730034F03Rik	1.45149	wt_m6a_6c3
C920021L13Rik	1.09952	wt_m6a_6c3
Cab39	2.26991	wt_m6a_6c3
Cacna1c	0.82753	wt_m6a_6c3
Cacna1e	0.916307	wt_m6a_6c3
Calca	1.17676	wt_m6a_6c3
Calml4	1.45891	wt_m6a_6c3
Calr	1.45519	wt_m6a_6c3
Camk2n1	1.3044	wt_m6a_6c3
Camsap2	1.10153	wt_m6a_6c3
Camta1	1.64762	wt_m6a_6c3
Capn9	0.814748	wt_m6a_6c3
Car5b	0.878706	wt_m6a_6c3
Catsperg1	0.983938	wt_m6a_6c3
Cbl	0.946637	wt_m6a_6c3
Cbx3	1.35332	wt_m6a_6c3
Cbx4	1.13465	wt_m6a_6c3
Ccdc122	1.48064	wt_m6a_6c3
Ccdc169	0.942319	wt_m6a_6c3
Ccdc30	1.30333	wt_m6a_6c3
Ccdc38	0.960765	wt_m6a_6c3
Ccdc42	1.10966	wt_m6a_6c3
Ccdc53	1.32467	wt_m6a_6c3
Ccdc58	1.182	wt_m6a_6c3
Ccdc73	1.5828	wt_m6a_6c3
Ccdc85c	0.934882	wt_m6a_6c3
Cck	1.40407	wt_m6a_6c3
Ccl5	1.54234	wt_m6a_6c3
Ccl7	2.2197	wt_m6a_6c3
Ccm2l	1.14289	wt_m6a_6c3
Ccnb2	1.60437	wt_m6a_6c3
Ccnb2-ps	1.82532	wt_m6a_6c3
Ccnk	1.13013	wt_m6a_6c3
Ccnyl1	1.34315	wt_m6a_6c3
Ccpg1os	1.41927	wt_m6a_6c3
Cd200r3	0.82347	wt_m6a_6c3
Cd24a	1.68762	wt_m6a_6c3
Cd302	1.82835	wt_m6a_6c3
Cd46	0.874075	wt_m6a_6c3
Cd59b	1.01708	wt_m6a_6c3
Cda	1.4663	wt_m6a_6c3
Cdan1	1.15885	wt_m6a_6c3
Cdc27	1.4623	wt_m6a_6c3
Cdc42bpa	1.15102	wt_m6a_6c3
Cdc42ep5	1.93961	wt_m6a_6c3
Cdc5l	1.12814	wt_m6a_6c3
Cdc73	1.55654	wt_m6a_6c3
Cdk13	1.85239	wt_m6a_6c3
Cdk14	2.25005	wt_m6a_6c3
Cdk8	1.22583	wt_m6a_6c3
Cdkl5	2.72619	wt_m6a_6c3
Cdkn1b	1.30946	wt_m6a_6c3
Cdkn3	1.88922	wt_m6a_6c3
Cdr2	1.90053	wt_m6a_6c3
Cebpzos	1.79255	wt_m6a_6c3
Celf4	1.20325	wt_m6a_6c3
Celsr2	1.15689	wt_m6a_6c3
Cenpb	1.99261	wt_m6a_6c3
Cenph	2.08302	wt_m6a_6c3
Cenpk	1.45374	wt_m6a_6c3
Cenpq	1.22743	wt_m6a_6c3
Cenpv	0.821954	wt_m6a_6c3
Cenpw	2.00172	wt_m6a_6c3
Cep164	1.63881	wt_m6a_6c3
Cep170b	1.25706	wt_m6a_6c3
Cep192	1.32985	wt_m6a_6c3
Cep350	1.40039	wt_m6a_6c3
Cep44	0.961061	wt_m6a_6c3
Cercam	1.64056	wt_m6a_6c3
Cfap126	0.945852	wt_m6a_6c3
Cfap44	1.0748	wt_m6a_6c3
Cfap54	1.08214	wt_m6a_6c3
Cfap61	0.917359	wt_m6a_6c3
Chac2	1.11364	wt_m6a_6c3
Chchd1	2.45656	wt_m6a_6c3
Chchd2	2.16804	wt_m6a_6c3
Chchd5	1.16868	wt_m6a_6c3
Chd4	1.73829	wt_m6a_6c3
Chm	1.08219	wt_m6a_6c3
Chml	1.48682	wt_m6a_6c3
Chmp4b	1.62306	wt_m6a_6c3
Chrna1os	1.71004	wt_m6a_6c3
Chsy1	2.02194	wt_m6a_6c3
Churc1	1.77409	wt_m6a_6c3
Cic	1.59363	wt_m6a_6c3
Cir1	1.51892	wt_m6a_6c3
Cisd1	1.46377	wt_m6a_6c3
Cisd3	1.11001	wt_m6a_6c3
Cklf	1.47352	wt_m6a_6c3
Cks1b	1.95421	wt_m6a_6c3
Cks2	2.75864	wt_m6a_6c3
Clcn5	1.50358	wt_m6a_6c3
Cldn10	0.89242	wt_m6a_6c3
Clint1	2.40711	wt_m6a_6c3
Clk2	1.04775	wt_m6a_6c3
Clmn	1.15245	wt_m6a_6c3
Cmc1	0.914333	wt_m6a_6c3
Cmc2	1.78122	wt_m6a_6c3
Cmc4	1.1549	wt_m6a_6c3
Cmtm4	0.966994	wt_m6a_6c3
Cmtm5	1.34181	wt_m6a_6c3
Cnfn	1.96588	wt_m6a_6c3
Cnih1	1.62233	wt_m6a_6c3
Cnih4	2.19121	wt_m6a_6c3
Cnnm3	2.05151	wt_m6a_6c3
Cnot4	1.40857	wt_m6a_6c3
Cnot6	2.65079	wt_m6a_6c3
Cnot6l	1.95254	wt_m6a_6c3
Coa6	0.816391	wt_m6a_6c3
Cobl	0.9254	wt_m6a_6c3
Col12a1	2.31394	wt_m6a_6c3
Col14a1	1.7009	wt_m6a_6c3
Col27a1	2.23666	wt_m6a_6c3
Col6a3	1.76757	wt_m6a_6c3
Commd1	1.09037	wt_m6a_6c3
Commd3	1.42443	wt_m6a_6c3
Commd6	1.48396	wt_m6a_6c3
Cox14	1.95331	wt_m6a_6c3
Cox16	1.84889	wt_m6a_6c3
Cox4i1	2.22886	wt_m6a_6c3
Cox4i2	1.73836	wt_m6a_6c3
Cox5a	2.51064	wt_m6a_6c3
Cox5b	2.6671	wt_m6a_6c3
Cox6a1	2.81602	wt_m6a_6c3
Cox6b1	3.53533	wt_m6a_6c3
Cox6b2	1.37316	wt_m6a_6c3
Cox6c	3.2291	wt_m6a_6c3
Cox7a2	3.46814	wt_m6a_6c3
Cox7b	3.32452	wt_m6a_6c3
Cox7c	3.02238	wt_m6a_6c3
Cox8a	3.27288	wt_m6a_6c3
Cp	1.83624	wt_m6a_6c3
Cpa2	1.17004	wt_m6a_6c3
Cpd	1.57872	wt_m6a_6c3
Cpeb4	2.28627	wt_m6a_6c3
Cpne3	1.81258	wt_m6a_6c3
Cpne5	0.866334	wt_m6a_6c3
Cramp1l	0.92834	wt_m6a_6c3
Crebbp	2.03558	wt_m6a_6c3
Crebl2	1.34622	wt_m6a_6c3
Crebrf	1.39193	wt_m6a_6c3
Crebzf	1.33054	wt_m6a_6c3
Crim1	3.12085	wt_m6a_6c3
Crip1	3.54129	wt_m6a_6c3
Cript	1.4374	wt_m6a_6c3
Crls1	1.00818	wt_m6a_6c3
Cryab	1.98487	wt_m6a_6c3
Csmd1	0.943636	wt_m6a_6c3
Csnk2a2	2.42289	wt_m6a_6c3
Csnk2b	2.12579	wt_m6a_6c3
Csrnp3	1.62933	wt_m6a_6c3
Cst3	1.80533	wt_m6a_6c3
Cst6	1.57008	wt_m6a_6c3
Cstad	0.89109	wt_m6a_6c3
Cstb	3.08712	wt_m6a_6c3
Ctcfl	1.75334	wt_m6a_6c3
Ctdnep1	1.62984	wt_m6a_6c3
Ctdspl	2.50203	wt_m6a_6c3
Ctgf	1.28624	wt_m6a_6c3
Ctif	1.02517	wt_m6a_6c3
Ctnnd1	0.936065	wt_m6a_6c3
Ctsl	1.25553	wt_m6a_6c3
Ctxn3	1.16584	wt_m6a_6c3
Cul3	1.19648	wt_m6a_6c3
Cuta	2.07037	wt_m6a_6c3
Cxcl1	1.2391	wt_m6a_6c3
Cxcl10	1.32848	wt_m6a_6c3
Cxcl2	1.98068	wt_m6a_6c3
Cxcl5	0.855585	wt_m6a_6c3
Cyb5a	1.81479	wt_m6a_6c3
Cyba	1.45522	wt_m6a_6c3
Cycs	2.291	wt_m6a_6c3
Cyhr1	1.60014	wt_m6a_6c3
Cyp2u1	1.04424	wt_m6a_6c3
Cys1	1.28709	wt_m6a_6c3
Cystm1	1.64393	wt_m6a_6c3
Cytl1	1.67052	wt_m6a_6c3
D130007C19Rik	0.987845	wt_m6a_6c3
D330023K18Rik	0.89181	wt_m6a_6c3
D430013B06Rik	0.901572	wt_m6a_6c3
D530018E20Rik	1.81256	wt_m6a_6c3
D8Ertd738e	1.37824	wt_m6a_6c3
Dact1	1.23114	wt_m6a_6c3
Dact3	1.4621	wt_m6a_6c3
Dad1	3.15596	wt_m6a_6c3
Dagla	1.16505	wt_m6a_6c3
Dancr	1.13994	wt_m6a_6c3
Dbi	3.11262	wt_m6a_6c3
Dbx2	0.799509	wt_m6a_6c3
Dcaf12l1	0.798861	wt_m6a_6c3
Dcaf12l2	0.837712	wt_m6a_6c3
Dcbld2	0.824336	wt_m6a_6c3
Dchs1	1.54164	wt_m6a_6c3
Dcp2	1.66637	wt_m6a_6c3
Dct	0.938186	wt_m6a_6c3
Dctpp1	1.56244	wt_m6a_6c3
Dcx	1.86161	wt_m6a_6c3
Dcxr	1.04239	wt_m6a_6c3
Ddah1	1.41467	wt_m6a_6c3
Ddhd1	0.949864	wt_m6a_6c3
Ddit3	1.05063	wt_m6a_6c3
Ddt	1.59385	wt_m6a_6c3
Ddx17	1.41228	wt_m6a_6c3
Ddx19a	2.01738	wt_m6a_6c3
Ddx3x	2.8937	wt_m6a_6c3
Ddx6	1.24436	wt_m6a_6c3
Deb1	1.95367	wt_m6a_6c3
Dennd1b	1.2015	wt_m6a_6c3
Dennd2a	0.948019	wt_m6a_6c3
Dennd5a	1.48254	wt_m6a_6c3
Dhps	1.20043	wt_m6a_6c3
Dhrs9	1.24133	wt_m6a_6c3
Dhx36	2.76949	wt_m6a_6c3
Dhx58os	1.56119	wt_m6a_6c3
Dhx9	1.80362	wt_m6a_6c3
Diaph1	1.26077	wt_m6a_6c3
Diaph2	1.30167	wt_m6a_6c3
Dicer1	1.27236	wt_m6a_6c3
Diexf	1.27201	wt_m6a_6c3
Dip2b	1.07741	wt_m6a_6c3
Dirc2	0.862996	wt_m6a_6c3
Dleu2	1.84817	wt_m6a_6c3
Dlg3	1.51468	wt_m6a_6c3
Dmkn	1.45078	wt_m6a_6c3
Dmwd	1.07565	wt_m6a_6c3
Dmxl1	1.27816	wt_m6a_6c3
Dnah12	1.26065	wt_m6a_6c3
Dnah5	0.811427	wt_m6a_6c3
Dnah7a	1.03135	wt_m6a_6c3
Dnajc15	2.42641	wt_m6a_6c3
Dnajc19	1.77554	wt_m6a_6c3
Dnajc21	1.49006	wt_m6a_6c3
Dnajc24	1.11891	wt_m6a_6c3
Dnm3	0.836793	wt_m6a_6c3
Dock10	0.860239	wt_m6a_6c3
Dock3	0.981987	wt_m6a_6c3
Dopey1	1.36757	wt_m6a_6c3
Dpm2	1.4404	wt_m6a_6c3
Dpm3	1.55679	wt_m6a_6c3
Dpy19l1	1.98669	wt_m6a_6c3
Dpy30	2.24413	wt_m6a_6c3
Dsp	1.02646	wt_m6a_6c3
Dst	1.55196	wt_m6a_6c3
Dtx3l	1.518	wt_m6a_6c3
Dubr	1.10859	wt_m6a_6c3
Dusp11	2.11868	wt_m6a_6c3
Dusp19	0.850058	wt_m6a_6c3
Dvl1	1.20616	wt_m6a_6c3
Dync1h1	1.27868	wt_m6a_6c3
Dynll1	2.25002	wt_m6a_6c3
Dynlrb1	2.70569	wt_m6a_6c3
Dynlt1-ps1	1.36209	wt_m6a_6c3
Dynlt1b	1.15399	wt_m6a_6c3
Dynlt1c	1.18875	wt_m6a_6c3
Dynlt1f	1.18755	wt_m6a_6c3
Dyrk1a	1.75148	wt_m6a_6c3
Dyrk2	2.35981	wt_m6a_6c3
E230020A03Rik	1.0802	wt_m6a_6c3
Ebf3	1.18535	wt_m6a_6c3
Eda2r	1.40456	wt_m6a_6c3
Eea1	1.47034	wt_m6a_6c3
Eef1a1	2.05257	wt_m6a_6c3
Eef1b2	1.67256	wt_m6a_6c3
Eef1g	1.35229	wt_m6a_6c3
Eef2	1.73423	wt_m6a_6c3
Egfros	1.56798	wt_m6a_6c3
Egln1	3.22863	wt_m6a_6c3
Eid1	2.38165	wt_m6a_6c3
Eif1	1.94657	wt_m6a_6c3
Eif3e	1.39031	wt_m6a_6c3
Eif3f	1.95938	wt_m6a_6c3
Eif3h	1.32793	wt_m6a_6c3
Eif3i	1.45687	wt_m6a_6c3
Eif3k	1.80836	wt_m6a_6c3
Eif4a2	1.48015	wt_m6a_6c3
Eif4ebp2	1.40216	wt_m6a_6c3
Eif4g3	1.32268	wt_m6a_6c3
Emp3	2.37086	wt_m6a_6c3
Emx2os	0.895162	wt_m6a_6c3
Enah	2.334	wt_m6a_6c3
Enkur	0.933983	wt_m6a_6c3
Eny2	1.53085	wt_m6a_6c3
Ep300	1.14087	wt_m6a_6c3
Epb41l4aos	1.00382	wt_m6a_6c3
Epc2	3.17993	wt_m6a_6c3
Epg5	1.02643	wt_m6a_6c3
Epha5	0.989703	wt_m6a_6c3
Epyc	0.996206	wt_m6a_6c3
Erbb2ip	1.86256	wt_m6a_6c3
Ercc6	0.91403	wt_m6a_6c3
Erf	0.813218	wt_m6a_6c3
Erh	1.38702	wt_m6a_6c3
Erich1	1.43532	wt_m6a_6c3
Esco2	1.22235	wt_m6a_6c3
Esf1	1.34379	wt_m6a_6c3
Esyt2	1.6079	wt_m6a_6c3
Etaa1os	0.898109	wt_m6a_6c3
Etl4	0.941285	wt_m6a_6c3
Etohd2	0.974898	wt_m6a_6c3
Ext1	1.93802	wt_m6a_6c3
F2	1.38344	wt_m6a_6c3
F5	0.925909	wt_m6a_6c3
Fabp3	1.3948	wt_m6a_6c3
Fabp4	1.5505	wt_m6a_6c3
Fabp5	1.25165	wt_m6a_6c3
Fads3	1.21531	wt_m6a_6c3
Fam102b	1.98	wt_m6a_6c3
Fam117b	1.10786	wt_m6a_6c3
Fam120a	1.22794	wt_m6a_6c3
Fam133b	1.74946	wt_m6a_6c3
Fam155a	1.50521	wt_m6a_6c3
Fam168a	1.2341	wt_m6a_6c3
Fam178a	0.999505	wt_m6a_6c3
Fam193a	2.08918	wt_m6a_6c3
Fam229b	1.38097	wt_m6a_6c3
Fam25c	1.01394	wt_m6a_6c3
Fam63b	1.97155	wt_m6a_6c3
Fam71e2	0.826284	wt_m6a_6c3
Fam96b	1.1545	wt_m6a_6c3
Fam98b	2.354	wt_m6a_6c3
Fastkd1	1.04168	wt_m6a_6c3
Fat1	1.55607	wt_m6a_6c3
Fat4	1.05303	wt_m6a_6c3
Fau	2.79372	wt_m6a_6c3
Fau-ps2	1.5542	wt_m6a_6c3
Fbn1	2.16551	wt_m6a_6c3
Fbn2	2.11486	wt_m6a_6c3
Fbrsl1	0.928811	wt_m6a_6c3
Fbxl22	0.953939	wt_m6a_6c3
Fbxo11	1.60057	wt_m6a_6c3
Fbxo33	0.898437	wt_m6a_6c3
Fbxo36	1.14055	wt_m6a_6c3
Fbxw7	1.3138	wt_m6a_6c3
Fcer1g	0.948835	wt_m6a_6c3
Fcf1	1.94061	wt_m6a_6c3
Fchsd2	1.0551	wt_m6a_6c3
Fermt3	0.992644	wt_m6a_6c3
Fgf14	1.13379	wt_m6a_6c3
Fgf16	0.870802	wt_m6a_6c3
Fgf2	1.66519	wt_m6a_6c3
Fgl1	1.41412	wt_m6a_6c3
Fhl3	1.32369	wt_m6a_6c3
Fignl2	1.01599	wt_m6a_6c3
Fkbp11	1.95176	wt_m6a_6c3
Fkbp1b	1.25082	wt_m6a_6c3
Fkbp3	1.63982	wt_m6a_6c3
Fkbp7	2.16372	wt_m6a_6c3
Flywch2	0.81846	wt_m6a_6c3
Fmnl2	2.03919	wt_m6a_6c3
Fn3krp	1.53109	wt_m6a_6c3
Fnip1	1.54702	wt_m6a_6c3
Foxc1	2.45877	wt_m6a_6c3
Foxj2	1.66615	wt_m6a_6c3
Foxo1	1.73691	wt_m6a_6c3
Fry	1.40868	wt_m6a_6c3
Fsd1l	1.30174	wt_m6a_6c3
Fstl4	1.0636	wt_m6a_6c3
Fth1	1.69212	wt_m6a_6c3
Fundc2	2.18851	wt_m6a_6c3
Fuom	1.48627	wt_m6a_6c3
Fxyd1	3.16582	wt_m6a_6c3
Fxyd2	1.03798	wt_m6a_6c3
Fxyd3	0.84726	wt_m6a_6c3
Fxyd4	1.17545	wt_m6a_6c3
Fxyd5	1.59845	wt_m6a_6c3
Fyn	1.72848	wt_m6a_6c3
Fzd2	1.19525	wt_m6a_6c3
Fzd5	1.18195	wt_m6a_6c3
Fzd7	1.81328	wt_m6a_6c3
Fzd8	2.24038	wt_m6a_6c3
G430095P16Rik	1.08364	wt_m6a_6c3
Gabarap	2.191	wt_m6a_6c3
Gabpb2	1.28872	wt_m6a_6c3
Gadd45gip1	0.86564	wt_m6a_6c3
Galc	1.39708	wt_m6a_6c3
Gamt	1.02856	wt_m6a_6c3
Gan	1.16009	wt_m6a_6c3
Ganc	1.21562	wt_m6a_6c3
Gas5	2.45369	wt_m6a_6c3
Gatad2b	1.47624	wt_m6a_6c3
Gchfr	1.06555	wt_m6a_6c3
Gclc	1.05882	wt_m6a_6c3
Gfod1	0.882247	wt_m6a_6c3
Gfod2	0.866677	wt_m6a_6c3
Ggct	0.956921	wt_m6a_6c3
Gin1	1.15526	wt_m6a_6c3
Gkn3	1.1493	wt_m6a_6c3
Gls	2.99129	wt_m6a_6c3
Gm10012	0.84835	wt_m6a_6c3
Gm10036	0.917845	wt_m6a_6c3
Gm10051	1.04576	wt_m6a_6c3
Gm10053	1.56391	wt_m6a_6c3
Gm10069	0.807751	wt_m6a_6c3
Gm10076	1.93115	wt_m6a_6c3
Gm10094	1.97107	wt_m6a_6c3
Gm10097	1.06165	wt_m6a_6c3
Gm10110	0.822605	wt_m6a_6c3
Gm10116	1.44904	wt_m6a_6c3
Gm10123	1.29281	wt_m6a_6c3
Gm10132	1.14384	wt_m6a_6c3
Gm10145	0.916622	wt_m6a_6c3
Gm10146	1.04131	wt_m6a_6c3
Gm10157	0.912637	wt_m6a_6c3
Gm10175	1.25581	wt_m6a_6c3
Gm10177	1.68052	wt_m6a_6c3
Gm10209	1.03007	wt_m6a_6c3
Gm10221	2.24363	wt_m6a_6c3
Gm10222	1.43548	wt_m6a_6c3
Gm10243	1.31515	wt_m6a_6c3
Gm10263	1.0304	wt_m6a_6c3
Gm10269	2.65281	wt_m6a_6c3
Gm10275	1.36253	wt_m6a_6c3
Gm10284	0.854211	wt_m6a_6c3
Gm10291	0.881313	wt_m6a_6c3
Gm10320	0.977938	wt_m6a_6c3
Gm10335	0.862589	wt_m6a_6c3
Gm10443	1.22677	wt_m6a_6c3
Gm10610	0.997934	wt_m6a_6c3
Gm10657	0.800696	wt_m6a_6c3
Gm10709	1.14257	wt_m6a_6c3
Gm10717	2.12411	wt_m6a_6c3
Gm10718	2.63371	wt_m6a_6c3
Gm10719	2.19647	wt_m6a_6c3
Gm10721	1.05445	wt_m6a_6c3
Gm10722	2.64713	wt_m6a_6c3
Gm10736	1.59358	wt_m6a_6c3
Gm10800	1.34485	wt_m6a_6c3
Gm10801	3.14795	wt_m6a_6c3
Gm10925	3.6561	wt_m6a_6c3
Gm11168	2.67977	wt_m6a_6c3
Gm11221	0.926097	wt_m6a_6c3
Gm11263	1.14683	wt_m6a_6c3
Gm11273	1.00739	wt_m6a_6c3
Gm11353	0.930986	wt_m6a_6c3
Gm11423	1.24067	wt_m6a_6c3
Gm11451	0.992666	wt_m6a_6c3
Gm11518	1.11456	wt_m6a_6c3
Gm11639	1.25302	wt_m6a_6c3
Gm11655	1.50014	wt_m6a_6c3
Gm11764	0.884451	wt_m6a_6c3
Gm11802	0.925995	wt_m6a_6c3
Gm11934	0.798168	wt_m6a_6c3
Gm11942	0.950755	wt_m6a_6c3
Gm11953	1.20968	wt_m6a_6c3
Gm11969	0.940939	wt_m6a_6c3
Gm11974	0.989949	wt_m6a_6c3
Gm12034	1.12697	wt_m6a_6c3
Gm12036	0.893261	wt_m6a_6c3
Gm12158	0.906432	wt_m6a_6c3
Gm12276	1.224	wt_m6a_6c3
Gm12346	0.836967	wt_m6a_6c3
Gm12454	0.968142	wt_m6a_6c3
Gm12504	1.28839	wt_m6a_6c3
Gm12603	0.943159	wt_m6a_6c3
Gm12735	1.45084	wt_m6a_6c3
Gm12854	1.38662	wt_m6a_6c3
Gm12940	0.817584	wt_m6a_6c3
Gm12942	0.838467	wt_m6a_6c3
Gm13049	0.927348	wt_m6a_6c3
Gm1305	0.868511	wt_m6a_6c3
Gm13055	0.941794	wt_m6a_6c3
Gm13056	1.0328	wt_m6a_6c3
Gm13166	0.939597	wt_m6a_6c3
Gm13270	0.895496	wt_m6a_6c3
Gm13339	1.61002	wt_m6a_6c3
Gm13340	1.95824	wt_m6a_6c3
Gm13342	1.44472	wt_m6a_6c3
Gm13369	0.982683	wt_m6a_6c3
Gm13436	0.919678	wt_m6a_6c3
Gm13456	1.65421	wt_m6a_6c3
Gm13470	0.991245	wt_m6a_6c3
Gm13493	1.3325	wt_m6a_6c3
Gm13524	1.00706	wt_m6a_6c3
Gm13622	1.19527	wt_m6a_6c3
Gm13680	1.1826	wt_m6a_6c3
Gm13689	1.08092	wt_m6a_6c3
Gm13807	1.00679	wt_m6a_6c3
Gm13830	1.00718	wt_m6a_6c3
Gm13841	1.3139	wt_m6a_6c3
Gm13889	0.820209	wt_m6a_6c3
Gm13986	0.815004	wt_m6a_6c3
Gm14005	2.07493	wt_m6a_6c3
Gm14168	1.12237	wt_m6a_6c3
Gm14231	1.30408	wt_m6a_6c3
Gm14303	1.12248	wt_m6a_6c3
Gm14322	0.8611	wt_m6a_6c3
Gm14323	3.22349	wt_m6a_6c3
Gm14325	0.937547	wt_m6a_6c3
Gm14327	0.922346	wt_m6a_6c3
Gm14388	0.857033	wt_m6a_6c3
Gm14414	3.21479	wt_m6a_6c3
Gm14541	2.47813	wt_m6a_6c3
Gm14567	1.25219	wt_m6a_6c3
Gm14597	1.29854	wt_m6a_6c3
Gm14703	1.00113	wt_m6a_6c3
Gm14858	0.871942	wt_m6a_6c3
Gm15050	0.949771	wt_m6a_6c3
Gm15283	0.875301	wt_m6a_6c3
Gm15417	1.57023	wt_m6a_6c3
Gm15425	1.0818	wt_m6a_6c3
Gm15427	1.91802	wt_m6a_6c3
Gm15483	1.13259	wt_m6a_6c3
Gm15500	2.71128	wt_m6a_6c3
Gm15501	1.23192	wt_m6a_6c3
Gm15530	1.20716	wt_m6a_6c3
Gm15545	1.34212	wt_m6a_6c3
Gm15564	2.86156	wt_m6a_6c3
Gm15590	1.03735	wt_m6a_6c3
Gm15614	1.23147	wt_m6a_6c3
Gm15698	1.12528	wt_m6a_6c3
Gm15706	1.52647	wt_m6a_6c3
Gm15710	1.40262	wt_m6a_6c3
Gm15712	0.889838	wt_m6a_6c3
Gm15728	0.930108	wt_m6a_6c3
Gm15772	0.897508	wt_m6a_6c3
Gm15776	1.14834	wt_m6a_6c3
Gm15789	1.11913	wt_m6a_6c3
Gm15889	1.20341	wt_m6a_6c3
Gm15893	1.3423	wt_m6a_6c3
Gm15902	1.18616	wt_m6a_6c3
Gm15915	1.04264	wt_m6a_6c3
Gm15920	1.02243	wt_m6a_6c3
Gm15972	0.997632	wt_m6a_6c3
Gm16059	0.838365	wt_m6a_6c3
Gm16089	0.907357	wt_m6a_6c3
Gm16104	1.09951	wt_m6a_6c3
Gm16118	0.849057	wt_m6a_6c3
Gm16133	1.39576	wt_m6a_6c3
Gm16174	1.32995	wt_m6a_6c3
Gm16340	0.996334	wt_m6a_6c3
Gm16523	1.22305	wt_m6a_6c3
Gm16573	1.0479	wt_m6a_6c3
Gm16585	1.7175	wt_m6a_6c3
Gm16685	0.826451	wt_m6a_6c3
Gm1673	1.74102	wt_m6a_6c3
Gm17082	1.17721	wt_m6a_6c3
Gm17137	0.935093	wt_m6a_6c3
Gm17201	1.92032	wt_m6a_6c3
Gm17227	1.20425	wt_m6a_6c3
Gm17257	1.07879	wt_m6a_6c3
Gm17455	2.11952	wt_m6a_6c3
Gm17491	0.857149	wt_m6a_6c3
Gm17530	0.93213	wt_m6a_6c3
Gm17546	1.45426	wt_m6a_6c3
Gm17669	0.843031	wt_m6a_6c3
Gm17971	1.36159	wt_m6a_6c3
Gm18422	0.928613	wt_m6a_6c3
Gm18856	0.899136	wt_m6a_6c3
Gm19705	0.817157	wt_m6a_6c3
Gm1976	0.91138	wt_m6a_6c3
Gm19817	0.856069	wt_m6a_6c3
Gm19967	0.978704	wt_m6a_6c3
Gm2000	2.686	wt_m6a_6c3
Gm20236	0.902432	wt_m6a_6c3
Gm20324	0.965464	wt_m6a_6c3
Gm20404	0.802715	wt_m6a_6c3
Gm20492	1.15857	wt_m6a_6c3
Gm20546	0.937852	wt_m6a_6c3
Gm20682	1.57022	wt_m6a_6c3
Gm20746	1.05759	wt_m6a_6c3
Gm21399	0.895348	wt_m6a_6c3
Gm21738	1.52961	wt_m6a_6c3
Gm21747	0.918088	wt_m6a_6c3
Gm21781	0.866453	wt_m6a_6c3
Gm22	1.42392	wt_m6a_6c3
Gm22270	1.63721	wt_m6a_6c3
Gm23251	1.23008	wt_m6a_6c3
Gm23935	1.20099	wt_m6a_6c3
Gm24270	1.46935	wt_m6a_6c3
Gm24303	1.06285	wt_m6a_6c3
Gm24347	0.828165	wt_m6a_6c3
Gm24507	1.25308	wt_m6a_6c3
Gm24762	0.948923	wt_m6a_6c3
Gm24877	0.851931	wt_m6a_6c3
Gm24924	0.80619	wt_m6a_6c3
Gm2495	0.928368	wt_m6a_6c3
Gm25117	0.850108	wt_m6a_6c3
Gm25395	0.836364	wt_m6a_6c3
Gm25535	0.946156	wt_m6a_6c3
Gm25630	1.4919	wt_m6a_6c3
Gm25772	0.9381	wt_m6a_6c3
Gm26169	0.84308	wt_m6a_6c3
Gm26512	0.850734	wt_m6a_6c3
Gm26513	1.166	wt_m6a_6c3
Gm26633	1.16475	wt_m6a_6c3
Gm26648	0.846082	wt_m6a_6c3
Gm26670	0.854749	wt_m6a_6c3
Gm26707	1.37969	wt_m6a_6c3
Gm26766	0.945456	wt_m6a_6c3
Gm26802	1.50966	wt_m6a_6c3
Gm26811	1.3107	wt_m6a_6c3
Gm26850	0.971577	wt_m6a_6c3
Gm26881	1.06292	wt_m6a_6c3
Gm26885	1.1972	wt_m6a_6c3
Gm26901	1.22472	wt_m6a_6c3
Gm26981	1.11159	wt_m6a_6c3
Gm26982	2.32582	wt_m6a_6c3
Gm27017	0.951722	wt_m6a_6c3
Gm27596	1.02725	wt_m6a_6c3
Gm27741	0.951978	wt_m6a_6c3
Gm28417	0.978207	wt_m6a_6c3
Gm28437	3.63716	wt_m6a_6c3
Gm28439	2.37881	wt_m6a_6c3
Gm2862	1.11469	wt_m6a_6c3
Gm28661	3.62058	wt_m6a_6c3
Gm28720	0.818319	wt_m6a_6c3
Gm28731	0.978368	wt_m6a_6c3
Gm29216	4.14537	wt_m6a_6c3
Gm29245	1.47177	wt_m6a_6c3
Gm29257	0.937283	wt_m6a_6c3
Gm3081	1.23372	wt_m6a_6c3
Gm3150	1.31822	wt_m6a_6c3
Gm3511	1.44574	wt_m6a_6c3
Gm36401	1.44268	wt_m6a_6c3
Gm3699	1.54803	wt_m6a_6c3
Gm37025	0.804237	wt_m6a_6c3
Gm37033	1.00234	wt_m6a_6c3
Gm37052	1.76622	wt_m6a_6c3
Gm37060	1.02327	wt_m6a_6c3
Gm37069	1.63496	wt_m6a_6c3
Gm37084	1.07964	wt_m6a_6c3
Gm37094	0.931489	wt_m6a_6c3
Gm37101	0.860443	wt_m6a_6c3
Gm37106	0.969709	wt_m6a_6c3
Gm37111	0.995586	wt_m6a_6c3
Gm37123	0.970687	wt_m6a_6c3
Gm37140	2.15536	wt_m6a_6c3
Gm37163	0.86061	wt_m6a_6c3
Gm37186	0.807154	wt_m6a_6c3
Gm37204	1.71913	wt_m6a_6c3
Gm37215	1.22827	wt_m6a_6c3
Gm37234	0.816793	wt_m6a_6c3
Gm37238	1.35922	wt_m6a_6c3
Gm37255	1.43382	wt_m6a_6c3
Gm37283	1.01389	wt_m6a_6c3
Gm37305	0.93794	wt_m6a_6c3
Gm37311	1.7833	wt_m6a_6c3
Gm37314	1.27444	wt_m6a_6c3
Gm37368	1.12897	wt_m6a_6c3
Gm37399	1.14131	wt_m6a_6c3
Gm37420	1.32613	wt_m6a_6c3
Gm37436	0.997099	wt_m6a_6c3
Gm37474	1.07882	wt_m6a_6c3
Gm37485	1.45555	wt_m6a_6c3
Gm37522	0.85957	wt_m6a_6c3
Gm37558	1.10653	wt_m6a_6c3
Gm37569	1.56555	wt_m6a_6c3
Gm37570	1.69084	wt_m6a_6c3
Gm37583	0.891977	wt_m6a_6c3
Gm37598	1.16923	wt_m6a_6c3
Gm37606	0.982169	wt_m6a_6c3
Gm37639	0.85875	wt_m6a_6c3
Gm37660	1.81697	wt_m6a_6c3
Gm37663	0.798078	wt_m6a_6c3
Gm37677	1.56689	wt_m6a_6c3
Gm37696	0.857303	wt_m6a_6c3
Gm37706	0.88857	wt_m6a_6c3
Gm37716	1.26682	wt_m6a_6c3
Gm37760	0.837519	wt_m6a_6c3
Gm37780	1.5784	wt_m6a_6c3
Gm37785	1.21068	wt_m6a_6c3
Gm37788	0.943187	wt_m6a_6c3
Gm37894	0.852964	wt_m6a_6c3
Gm37906	1.10392	wt_m6a_6c3
Gm37960	0.93878	wt_m6a_6c3
Gm37968	0.933021	wt_m6a_6c3
Gm37969	1.0039	wt_m6a_6c3
Gm37986	0.84615	wt_m6a_6c3
Gm38034	0.916042	wt_m6a_6c3
Gm38043	0.927456	wt_m6a_6c3
Gm38056	0.839652	wt_m6a_6c3
Gm38057	0.830818	wt_m6a_6c3
Gm38070	1.26497	wt_m6a_6c3
Gm38071	1.48047	wt_m6a_6c3
Gm38082	1.1163	wt_m6a_6c3
Gm38104	1.04417	wt_m6a_6c3
Gm38115	1.78333	wt_m6a_6c3
Gm38120	1.07628	wt_m6a_6c3
Gm38157	1.33547	wt_m6a_6c3
Gm38190	0.906984	wt_m6a_6c3
Gm38211	2.42148	wt_m6a_6c3
Gm38243	1.84731	wt_m6a_6c3
Gm38248	1.05203	wt_m6a_6c3
Gm38329	1.26797	wt_m6a_6c3
Gm38357	1.95768	wt_m6a_6c3
Gm38384	0.801598	wt_m6a_6c3
Gm38387	0.823206	wt_m6a_6c3
Gm38394	1.38161	wt_m6a_6c3
Gm3934	1.55992	wt_m6a_6c3
Gm4045	1.80826	wt_m6a_6c3
Gm4149	1.70579	wt_m6a_6c3
Gm4204	1.02882	wt_m6a_6c3
Gm42432	1.25012	wt_m6a_6c3
Gm42442	1.49592	wt_m6a_6c3
Gm42462	0.958156	wt_m6a_6c3
Gm42469	0.802114	wt_m6a_6c3
Gm42507	1.22134	wt_m6a_6c3
Gm42508	0.977688	wt_m6a_6c3
Gm42514	0.869198	wt_m6a_6c3
Gm42531	0.95626	wt_m6a_6c3
Gm42547	0.840334	wt_m6a_6c3
Gm42549	0.967616	wt_m6a_6c3
Gm42551	0.971639	wt_m6a_6c3
Gm42559	1.55874	wt_m6a_6c3
Gm42575	1.06477	wt_m6a_6c3
Gm4258	1.35394	wt_m6a_6c3
Gm42585	1.31372	wt_m6a_6c3
Gm42595	0.907565	wt_m6a_6c3
Gm42611	1.37471	wt_m6a_6c3
Gm42636	1.19682	wt_m6a_6c3
Gm42637	1.14109	wt_m6a_6c3
Gm42679	2.21024	wt_m6a_6c3
Gm42725	2.00412	wt_m6a_6c3
Gm42748	0.89233	wt_m6a_6c3
Gm42788	1.02093	wt_m6a_6c3
Gm42819	0.984001	wt_m6a_6c3
Gm42820	1.28595	wt_m6a_6c3
Gm4285	1.66947	wt_m6a_6c3
Gm42885	0.92232	wt_m6a_6c3
Gm42908	1.35544	wt_m6a_6c3
Gm42939	0.988717	wt_m6a_6c3
Gm4294	1.8029	wt_m6a_6c3
Gm42967	1.50636	wt_m6a_6c3
Gm42969	1.11237	wt_m6a_6c3
Gm42971	1.43717	wt_m6a_6c3
Gm42974	0.943594	wt_m6a_6c3
Gm43005	0.914118	wt_m6a_6c3
Gm43009	2.35412	wt_m6a_6c3
Gm43010	1.665	wt_m6a_6c3
Gm43011	1.90716	wt_m6a_6c3
Gm43018	2.42452	wt_m6a_6c3
Gm43031	1.4451	wt_m6a_6c3
Gm43050	0.910251	wt_m6a_6c3
Gm43061	0.971624	wt_m6a_6c3
Gm43063	0.911418	wt_m6a_6c3
Gm43151	1.19806	wt_m6a_6c3
Gm43162	1.59561	wt_m6a_6c3
Gm43221	1.04813	wt_m6a_6c3
Gm43260	0.985334	wt_m6a_6c3
Gm43268	1.24474	wt_m6a_6c3
Gm43274	1.32434	wt_m6a_6c3
Gm43292	1.50095	wt_m6a_6c3
Gm43300	1.634	wt_m6a_6c3
Gm4332	2.06788	wt_m6a_6c3
Gm43329	1.00061	wt_m6a_6c3
Gm43331	1.15218	wt_m6a_6c3
Gm43335	1.12445	wt_m6a_6c3
Gm43336	0.816297	wt_m6a_6c3
Gm43343	1.68874	wt_m6a_6c3
Gm43360	0.909863	wt_m6a_6c3
Gm43379	1.77248	wt_m6a_6c3
Gm43445	0.862936	wt_m6a_6c3
Gm43462	1.77059	wt_m6a_6c3
Gm43484	1.54879	wt_m6a_6c3
Gm43533	1.11497	wt_m6a_6c3
Gm43560	1.0641	wt_m6a_6c3
Gm43597	0.820954	wt_m6a_6c3
Gm43621	0.888969	wt_m6a_6c3
Gm43627	1.62245	wt_m6a_6c3
Gm43653	0.857301	wt_m6a_6c3
Gm43660	1.26362	wt_m6a_6c3
Gm43667	0.923678	wt_m6a_6c3
Gm43684	1.60283	wt_m6a_6c3
Gm43719	1.70855	wt_m6a_6c3
Gm43727	1.30682	wt_m6a_6c3
Gm43756	0.855547	wt_m6a_6c3
Gm43788	1.4493	wt_m6a_6c3
Gm43792	1.01289	wt_m6a_6c3
Gm43793	0.99826	wt_m6a_6c3
Gm43794	1.2398	wt_m6a_6c3
Gm43795	0.951351	wt_m6a_6c3
Gm43811	1.13906	wt_m6a_6c3
Gm43848	1.29258	wt_m6a_6c3
Gm43920	1.77664	wt_m6a_6c3
Gm43953	0.851399	wt_m6a_6c3
Gm44044	0.855836	wt_m6a_6c3
Gm44067	1.82678	wt_m6a_6c3
Gm44080	2.00921	wt_m6a_6c3
Gm44081	0.844368	wt_m6a_6c3
Gm44101	1.92817	wt_m6a_6c3
Gm44164	2.19868	wt_m6a_6c3
Gm44187	3.60594	wt_m6a_6c3
Gm44193	0.923864	wt_m6a_6c3
Gm44199	1.62232	wt_m6a_6c3
Gm44220	0.84119	wt_m6a_6c3
Gm44250	2.28232	wt_m6a_6c3
Gm44270	1.88384	wt_m6a_6c3
Gm44292	0.802857	wt_m6a_6c3
Gm44321	0.809962	wt_m6a_6c3
Gm44417	1.14199	wt_m6a_6c3
Gm4540	1.55318	wt_m6a_6c3
Gm4604	1.23101	wt_m6a_6c3
Gm4734	1.10179	wt_m6a_6c3
Gm4944	0.798885	wt_m6a_6c3
Gm4950	0.845894	wt_m6a_6c3
Gm4963	0.948923	wt_m6a_6c3
Gm4987	0.897011	wt_m6a_6c3
Gm5256	1.19265	wt_m6a_6c3
Gm5483	1.5721	wt_m6a_6c3
Gm5535	1.0888	wt_m6a_6c3
Gm5559	0.88425	wt_m6a_6c3
Gm561	2.11788	wt_m6a_6c3
Gm5617	1.27051	wt_m6a_6c3
Gm5644	0.854417	wt_m6a_6c3
Gm5850	1.44201	wt_m6a_6c3
Gm5851	1.44693	wt_m6a_6c3
Gm6044	1.75296	wt_m6a_6c3
Gm6136	1.43759	wt_m6a_6c3
Gm6155	0.903146	wt_m6a_6c3
Gm6169	1.06248	wt_m6a_6c3
Gm6211	0.831231	wt_m6a_6c3
Gm6254	1.14254	wt_m6a_6c3
Gm6311	0.879279	wt_m6a_6c3
Gm6444	0.82086	wt_m6a_6c3
Gm6612	1.7886	wt_m6a_6c3
Gm6788	0.864058	wt_m6a_6c3
Gm6807	0.885535	wt_m6a_6c3
Gm6900	1.62645	wt_m6a_6c3
Gm6939	0.924711	wt_m6a_6c3
Gm7079	1.04305	wt_m6a_6c3
Gm7162	0.883548	wt_m6a_6c3
Gm7180	0.860583	wt_m6a_6c3
Gm7206	0.811148	wt_m6a_6c3
Gm7221	0.867584	wt_m6a_6c3
Gm7289	0.809332	wt_m6a_6c3
Gm7331	0.834559	wt_m6a_6c3
Gm7618	1.64719	wt_m6a_6c3
Gm7665	1.86123	wt_m6a_6c3
Gm7890	0.833356	wt_m6a_6c3
Gm7985	1.0415	wt_m6a_6c3
Gm8172	0.955519	wt_m6a_6c3
Gm8177	1.15177	wt_m6a_6c3
Gm8186	1.50127	wt_m6a_6c3
Gm8292	0.956819	wt_m6a_6c3
Gm8399	0.907422	wt_m6a_6c3
Gm8430	1.29505	wt_m6a_6c3
Gm8524	0.804984	wt_m6a_6c3
Gm8566	0.958334	wt_m6a_6c3
Gm8730	1.27353	wt_m6a_6c3
Gm9008	1.10971	wt_m6a_6c3
Gm9385	0.853788	wt_m6a_6c3
Gm9493	1.10788	wt_m6a_6c3
Gm9725	1.12119	wt_m6a_6c3
Gm9780	1.10466	wt_m6a_6c3
Gm9790	1.40003	wt_m6a_6c3
Gm9794	0.97184	wt_m6a_6c3
Gm9796	1.42891	wt_m6a_6c3
Gm9800	1.26676	wt_m6a_6c3
Gm9843	1.84317	wt_m6a_6c3
Gm9844	1.92941	wt_m6a_6c3
Gm9958	1.02026	wt_m6a_6c3
Gm9968	0.913605	wt_m6a_6c3
Gmfg	0.891815	wt_m6a_6c3
Gmnn	0.901766	wt_m6a_6c3
Gnai2	1.56782	wt_m6a_6c3
Gnb2l1	1.90946	wt_m6a_6c3
Gng11	1.59253	wt_m6a_6c3
Gng2	1.02172	wt_m6a_6c3
Gng5	3.68119	wt_m6a_6c3
Gngt2	1.23632	wt_m6a_6c3
Gnl3	1.45664	wt_m6a_6c3
Gnl3l	1.91306	wt_m6a_6c3
Golgb1	1.66056	wt_m6a_6c3
Gp1ba	0.845894	wt_m6a_6c3
Gpbp1l1	1.37363	wt_m6a_6c3
Gpha2	1.1285	wt_m6a_6c3
Gpr137c	1.2778	wt_m6a_6c3
Gpr161	1.06798	wt_m6a_6c3
Gpr4	1.15495	wt_m6a_6c3
Gpx1	1.66614	wt_m6a_6c3
Gpx8	1.88787	wt_m6a_6c3
Grcc10	1.47536	wt_m6a_6c3
Greb1	1.24565	wt_m6a_6c3
Grem1	1.45549	wt_m6a_6c3
Grik4	0.851564	wt_m6a_6c3
Grik5	1.20914	wt_m6a_6c3
Gsk3a	1.12345	wt_m6a_6c3
Gstm2	1.00254	wt_m6a_6c3
Gstm5	1.81792	wt_m6a_6c3
Gsto1	1.24811	wt_m6a_6c3
Gstp1	1.71942	wt_m6a_6c3
Gstp2	1.3901	wt_m6a_6c3
Gtf2a2	2.50106	wt_m6a_6c3
Gtf2b	1.03884	wt_m6a_6c3
Gtf2h5	1.92358	wt_m6a_6c3
Gtpbp4	1.34943	wt_m6a_6c3
Gxylt2	1.57656	wt_m6a_6c3
Gyg	0.891344	wt_m6a_6c3
H19	3.62789	wt_m6a_6c3
H2-T24	1.15776	wt_m6a_6c3
H2afy	1.48851	wt_m6a_6c3
H2afz	1.56183	wt_m6a_6c3
H3f3a	2.06461	wt_m6a_6c3
Hacd1	2.09493	wt_m6a_6c3
Hacd4	1.43674	wt_m6a_6c3
Has2	2.21489	wt_m6a_6c3
Hba-a1	2.14454	wt_m6a_6c3
Hba-a2	2.06997	wt_m6a_6c3
Hbb-bs	1.83665	wt_m6a_6c3
Hbb-bt	1.69999	wt_m6a_6c3
Hcfc1r1	2.75668	wt_m6a_6c3
Hcn4	1.07782	wt_m6a_6c3
Hddc2	1.2158	wt_m6a_6c3
Heatr4	1.06155	wt_m6a_6c3
Heca	2.18368	wt_m6a_6c3
Heg1	1.65655	wt_m6a_6c3
Helz2	0.917178	wt_m6a_6c3
Higd1a	2.45906	wt_m6a_6c3
Higd2a	2.47988	wt_m6a_6c3
Hint1	2.72948	wt_m6a_6c3
Hint2	1.69745	wt_m6a_6c3
Hint3	1.8479	wt_m6a_6c3
Hipk1	2.21658	wt_m6a_6c3
Hist1h1b	2.40794	wt_m6a_6c3
Hist1h1d	1.21605	wt_m6a_6c3
Hist1h1e	2.71973	wt_m6a_6c3
Hist1h2ae	1.62489	wt_m6a_6c3
Hist1h2ag	1.40722	wt_m6a_6c3
Hist1h2ao	1.84389	wt_m6a_6c3
Hist1h2ap	1.98614	wt_m6a_6c3
Hist1h2bc	1.75096	wt_m6a_6c3
Hist1h2bn	1.02093	wt_m6a_6c3
Hist1h3e	0.983869	wt_m6a_6c3
Hist1h4c	0.926199	wt_m6a_6c3
Hist1h4d	2.56658	wt_m6a_6c3
Hist1h4f	1.1951	wt_m6a_6c3
Hist2h2ac	1.04432	wt_m6a_6c3
Hist2h3c2	0.818127	wt_m6a_6c3
Hivep2	1.76754	wt_m6a_6c3
Hk2	1.68908	wt_m6a_6c3
Hlf	0.802171	wt_m6a_6c3
Hmcn1	1.73372	wt_m6a_6c3
Hmga2	2.68659	wt_m6a_6c3
Hmgb1-ps2	1.33745	wt_m6a_6c3
Hmgn5	1.54081	wt_m6a_6c3
Hmgxb4	1.18645	wt_m6a_6c3
Hnrnpa0	2.95001	wt_m6a_6c3
Hnrnpd	3.26307	wt_m6a_6c3
Hnrnpdl	1.3315	wt_m6a_6c3
Hnrnpul2	2.49744	wt_m6a_6c3
Hopx	1.88769	wt_m6a_6c3
Hotairm1	0.902353	wt_m6a_6c3
Hoxa13	1.1122	wt_m6a_6c3
Hoxb9	0.943853	wt_m6a_6c3
Hs2st1	1.87698	wt_m6a_6c3
Hsbp1	1.46815	wt_m6a_6c3
Hscb	0.970303	wt_m6a_6c3
Hsd17b11	2.6278	wt_m6a_6c3
Hsd17b14	1.1815	wt_m6a_6c3
Hsp90aa1	1.84422	wt_m6a_6c3
Hspb11	1.5993	wt_m6a_6c3
Hspb2	1.2414	wt_m6a_6c3
Hspe1	2.40344	wt_m6a_6c3
Hspg2	1.92212	wt_m6a_6c3
Htr2b	0.957994	wt_m6a_6c3
Huwe1	1.60317	wt_m6a_6c3
Hypk	0.885506	wt_m6a_6c3
Iah1	1.41581	wt_m6a_6c3
Ice1	1.29838	wt_m6a_6c3
Id2	2.55943	wt_m6a_6c3
Idh3b	2.44563	wt_m6a_6c3
Ids	1.36045	wt_m6a_6c3
Idua	1.32331	wt_m6a_6c3
Ier5	2.02724	wt_m6a_6c3
Ier5l	1.11486	wt_m6a_6c3
Iffo2	1.38863	wt_m6a_6c3
Ifi27l2a	1.25623	wt_m6a_6c3
Ifi30	1.80306	wt_m6a_6c3
Ifitm1	1.31571	wt_m6a_6c3
Ifitm2	3.05199	wt_m6a_6c3
Ifitm3	3.46594	wt_m6a_6c3
Ifitm6	0.825406	wt_m6a_6c3
Ift20	1.60443	wt_m6a_6c3
Igbp1	1.27561	wt_m6a_6c3
Igf2r	2.18475	wt_m6a_6c3
Igfbp5	1.50866	wt_m6a_6c3
Igsf11	1.08546	wt_m6a_6c3
Ikzf5	1.71468	wt_m6a_6c3
Il10	0.976599	wt_m6a_6c3
Il12rb2	1.09817	wt_m6a_6c3
Il17d	1.47129	wt_m6a_6c3
Il18	0.840027	wt_m6a_6c3
Il18r1	0.926961	wt_m6a_6c3
Il18rap	0.800351	wt_m6a_6c3
Il1rapl1	0.955168	wt_m6a_6c3
Il24	0.959605	wt_m6a_6c3
Il6	1.2915	wt_m6a_6c3
Immp1l	1.7152	wt_m6a_6c3
Imp3	1.62415	wt_m6a_6c3
Impad1	1.2746	wt_m6a_6c3
Inf2	1.96126	wt_m6a_6c3
Ino80	1.47991	wt_m6a_6c3
Ino80d	1.5616	wt_m6a_6c3
Insr	1.1445	wt_m6a_6c3
Ints6	2.08488	wt_m6a_6c3
Iqch	1.4638	wt_m6a_6c3
Iqgap2	0.882702	wt_m6a_6c3
Irak1	1.3722	wt_m6a_6c3
Irf2	0.961734	wt_m6a_6c3
Irf2bp2	2.54065	wt_m6a_6c3
Itga2	0.989315	wt_m6a_6c3
Itga6	1.41162	wt_m6a_6c3
Itga9	1.03606	wt_m6a_6c3
Itgav	1.85577	wt_m6a_6c3
Itgb3bp	1.91603	wt_m6a_6c3
Itpr3	1.4211	wt_m6a_6c3
Itpripl2	1.21911	wt_m6a_6c3
Jak2	1.29866	wt_m6a_6c3
Jdp2	2.42216	wt_m6a_6c3
Jmjd1c	1.7761	wt_m6a_6c3
Jmy	1.96987	wt_m6a_6c3
Jpx	1.50672	wt_m6a_6c3
Jund	1.44949	wt_m6a_6c3
Kalrn	1.16675	wt_m6a_6c3
Kansl1l	1.20253	wt_m6a_6c3
Kat2b	1.9427	wt_m6a_6c3
Kat6a	1.23937	wt_m6a_6c3
Kat6b	1.44838	wt_m6a_6c3
Kcmf1	1.09667	wt_m6a_6c3
Kcnb1	0.868089	wt_m6a_6c3
Kcnb2	0.840275	wt_m6a_6c3
Kcnd2	1.09435	wt_m6a_6c3
Kcnk6	1.6228	wt_m6a_6c3
Kcnmb4	0.830765	wt_m6a_6c3
Kcnq1ot1	3.59449	wt_m6a_6c3
Kcnq3	0.955457	wt_m6a_6c3
Kcnu1	0.986244	wt_m6a_6c3
Kctd12	2.50254	wt_m6a_6c3
Kdm3b	1.03135	wt_m6a_6c3
Khdrbs3	0.968182	wt_m6a_6c3
Khsrp	2.48534	wt_m6a_6c3
Kidins220	1.23103	wt_m6a_6c3
Kif15	0.836405	wt_m6a_6c3
Kif1a	0.812606	wt_m6a_6c3
Kif1c	1.71327	wt_m6a_6c3
Kif21a	1.60508	wt_m6a_6c3
Kif2a	1.4909	wt_m6a_6c3
Kifap3	1.50387	wt_m6a_6c3
Klf12	1.10244	wt_m6a_6c3
Klhdc10	1.39618	wt_m6a_6c3
Klhl5	1.0714	wt_m6a_6c3
Kmt2a	2.31527	wt_m6a_6c3
Kmt2b	0.819062	wt_m6a_6c3
Kmt2c	1.54778	wt_m6a_6c3
Kpna4	1.2741	wt_m6a_6c3
Krt10	1.53675	wt_m6a_6c3
Krt16	1.08111	wt_m6a_6c3
Krtcap2	3.29507	wt_m6a_6c3
Krtdap	2.44884	wt_m6a_6c3
Ktn1	1.76718	wt_m6a_6c3
L3mbtl1	0.870334	wt_m6a_6c3
l7Rn6	1.37782	wt_m6a_6c3
Lage3	1.38619	wt_m6a_6c3
Lama5	1.34229	wt_m6a_6c3
Lamtor4	2.03744	wt_m6a_6c3
Lamtor5	2.31934	wt_m6a_6c3
Large	0.801366	wt_m6a_6c3
Larp1	2.4185	wt_m6a_6c3
Larp1b	0.938311	wt_m6a_6c3
Larp4	1.41341	wt_m6a_6c3
Lars2	3.94062	wt_m6a_6c3
Lats1	1.18392	wt_m6a_6c3
Lax1	0.890812	wt_m6a_6c3
Lcn2	1.12184	wt_m6a_6c3
Ldb2	1.07457	wt_m6a_6c3
Ldb3	0.803089	wt_m6a_6c3
Lefty1	1.20341	wt_m6a_6c3
Lgals1	3.40723	wt_m6a_6c3
Lgals2	0.934541	wt_m6a_6c3
Lgi2	0.980937	wt_m6a_6c3
Lgr4	1.87491	wt_m6a_6c3
Lif	1.17435	wt_m6a_6c3
Lin7a	0.801701	wt_m6a_6c3
Lix1l	1.56243	wt_m6a_6c3
Lmbrd2	1.25418	wt_m6a_6c3
Lmod3	1.11301	wt_m6a_6c3
Lnp	1.41995	wt_m6a_6c3
Lnpep	2.184	wt_m6a_6c3
Lockd	1.35556	wt_m6a_6c3
Lpgat1	1.34333	wt_m6a_6c3
Lpxn	0.950878	wt_m6a_6c3
Lrba	1.75915	wt_m6a_6c3
Lrch2	1.17901	wt_m6a_6c3
Lrig3	1.60621	wt_m6a_6c3
Lrp1	1.40677	wt_m6a_6c3
Lrp3	1.09735	wt_m6a_6c3
Lrp8	0.956285	wt_m6a_6c3
Lrrc75aos2	0.926164	wt_m6a_6c3
Lrrc8b	0.935535	wt_m6a_6c3
Lrrc9	1.46018	wt_m6a_6c3
Lrriq1	1.61445	wt_m6a_6c3
Lrrtm2	2.28331	wt_m6a_6c3
Lrrtm4	0.9405	wt_m6a_6c3
Lsm12	1.31521	wt_m6a_6c3
Lsm14b	0.848488	wt_m6a_6c3
Lsm3	1.96682	wt_m6a_6c3
Lsm5	2.87954	wt_m6a_6c3
Lsm6	1.50491	wt_m6a_6c3
Lsm7	1.53444	wt_m6a_6c3
Lsm8	1.50479	wt_m6a_6c3
Lst1	1.06594	wt_m6a_6c3
Ltbp3	1.68297	wt_m6a_6c3
Ly6a	2.97946	wt_m6a_6c3
Ly6c1	2.45655	wt_m6a_6c3
Ly6c2	1.66553	wt_m6a_6c3
Ly6e	1.58295	wt_m6a_6c3
Ly6k	0.830044	wt_m6a_6c3
Ly96	2.47976	wt_m6a_6c3
Lyrm2	1.96801	wt_m6a_6c3
Lyrm4	1.04708	wt_m6a_6c3
Lyst	0.996478	wt_m6a_6c3
Lyz2	0.867336	wt_m6a_6c3
Lztfl1	1.22581	wt_m6a_6c3
M1ap	1.08972	wt_m6a_6c3
Macf1	1.82433	wt_m6a_6c3
Maf	2.04646	wt_m6a_6c3
Magi3	1.11005	wt_m6a_6c3
Magoh	2.59634	wt_m6a_6c3
Magohb	1.95329	wt_m6a_6c3
Mak16	1.53848	wt_m6a_6c3
Malat1	2.75684	wt_m6a_6c3
Malsu1	1.39605	wt_m6a_6c3
Mamdc4	0.989405	wt_m6a_6c3
Man2a1	1.47173	wt_m6a_6c3
Map3k2	1.4964	wt_m6a_6c3
Map3k3	1.59152	wt_m6a_6c3
Map3k5	1.16229	wt_m6a_6c3
Map4k3	0.954853	wt_m6a_6c3
Map4k4	2.27245	wt_m6a_6c3
Mapkapk2	0.960784	wt_m6a_6c3
Marcks	2.40131	wt_m6a_6c3
Mark1	0.949733	wt_m6a_6c3
Mark3	1.19441	wt_m6a_6c3
Mast4	1.35175	wt_m6a_6c3
Mbd2	2.73658	wt_m6a_6c3
Mbd5	0.927254	wt_m6a_6c3
Mbtd1	1.78173	wt_m6a_6c3
Mbtps2	1.10071	wt_m6a_6c3
Mcee	2.29117	wt_m6a_6c3
Mcts1	2.56248	wt_m6a_6c3
Mdm4	1.82292	wt_m6a_6c3
Med11	1.24828	wt_m6a_6c3
Med13	2.65746	wt_m6a_6c3
Med13l	2.27371	wt_m6a_6c3
Med19	1.1225	wt_m6a_6c3
Med21	2.47816	wt_m6a_6c3
Med29	1.19763	wt_m6a_6c3
Med31	1.49779	wt_m6a_6c3
Med6	1.61087	wt_m6a_6c3
Medag	1.58843	wt_m6a_6c3
Meis2	1.35253	wt_m6a_6c3
Mepce	1.41314	wt_m6a_6c3
Mex3b	1.47947	wt_m6a_6c3
Mex3d	1.32418	wt_m6a_6c3
Mga	1.84635	wt_m6a_6c3
Mgp	3.46328	wt_m6a_6c3
Mgst1	1.1255	wt_m6a_6c3
Mgst3	1.91343	wt_m6a_6c3
Mia	1.09813	wt_m6a_6c3
Mib1	2.77531	wt_m6a_6c3
Mid2	0.802673	wt_m6a_6c3
Midn	2.02092	wt_m6a_6c3
Mien1	1.32273	wt_m6a_6c3
Mif	2.9072	wt_m6a_6c3
Minos1	2.7045	wt_m6a_6c3
Mir1195	1.07279	wt_m6a_6c3
Mir155hg	0.901806	wt_m6a_6c3
Mir1931	0.854941	wt_m6a_6c3
Mir6236	3.43469	wt_m6a_6c3
Mir703	1.99793	wt_m6a_6c3
Mir763	1.11022	wt_m6a_6c3
Mllt3	1.0823	wt_m6a_6c3
Mllt4	1.22512	wt_m6a_6c3
Mmp11	0.807643	wt_m6a_6c3
Mob1b	1.44887	wt_m6a_6c3
Mogat1	0.826912	wt_m6a_6c3
Mogs	0.976199	wt_m6a_6c3
Mon2	1.08047	wt_m6a_6c3
Morn2	1.09975	wt_m6a_6c3
Mpc1	1.46537	wt_m6a_6c3
Mpc1-ps	1.22082	wt_m6a_6c3
Mpc2	1.89329	wt_m6a_6c3
Mpp4	1.07073	wt_m6a_6c3
Mpv17l	0.884277	wt_m6a_6c3
Mrln	0.891379	wt_m6a_6c3
Mroh2a	1.27009	wt_m6a_6c3
Mrpl1	0.936734	wt_m6a_6c3
Mrpl14	1.52038	wt_m6a_6c3
Mrpl20	1.73425	wt_m6a_6c3
Mrpl21	1.92447	wt_m6a_6c3
Mrpl22	1.64852	wt_m6a_6c3
Mrpl23	1.95695	wt_m6a_6c3
Mrpl30	1.72792	wt_m6a_6c3
Mrpl32	1.39576	wt_m6a_6c3
Mrpl33	2.94945	wt_m6a_6c3
Mrpl34	1.8583	wt_m6a_6c3
Mrpl35	1.55291	wt_m6a_6c3
Mrpl36	1.71222	wt_m6a_6c3
Mrpl41	1.41483	wt_m6a_6c3
Mrpl42	1.74961	wt_m6a_6c3
Mrpl43	1.06928	wt_m6a_6c3
Mrpl47	1.12189	wt_m6a_6c3
Mrpl51	1.8656	wt_m6a_6c3
Mrpl52	2.67176	wt_m6a_6c3
Mrpl54	1.90039	wt_m6a_6c3
Mrpl55	1.72836	wt_m6a_6c3
Mrps14	2.37016	wt_m6a_6c3
Mrps16	1.85503	wt_m6a_6c3
Mrps17	1.34674	wt_m6a_6c3
Mrps18c	1.83169	wt_m6a_6c3
Mrps21	2.69742	wt_m6a_6c3
Mrps22	1.54439	wt_m6a_6c3
Mrps28	1.07604	wt_m6a_6c3
Mrps33	1.76841	wt_m6a_6c3
Mrps36	2.72139	wt_m6a_6c3
Mrps6	1.48382	wt_m6a_6c3
Msantd2	1.45287	wt_m6a_6c3
Msrb1	1.77348	wt_m6a_6c3
Msrb3	1.23614	wt_m6a_6c3
mt-Atp6	4.21728	wt_m6a_6c3
mt-Atp8	2.00451	wt_m6a_6c3
mt-Co1	3.62029	wt_m6a_6c3
mt-Co2	4.15548	wt_m6a_6c3
mt-Co3	4.50309	wt_m6a_6c3
mt-Cytb	2.85076	wt_m6a_6c3
mt-Nd1	2.84847	wt_m6a_6c3
mt-Nd2	5.26793	wt_m6a_6c3
mt-Nd3	2.01633	wt_m6a_6c3
mt-Nd4	4.46228	wt_m6a_6c3
mt-Nd4l	1.64388	wt_m6a_6c3
mt-Nd5	4.12092	wt_m6a_6c3
mt-Nd6	4.59708	wt_m6a_6c3
mt-Rnr1	6.26991	wt_m6a_6c3
mt-Rnr2	4.99726	wt_m6a_6c3
mt-Tc	0.845894	wt_m6a_6c3
mt-Tp	2.05026	wt_m6a_6c3
mt-Tq	0.974446	wt_m6a_6c3
Mt1	4.13037	wt_m6a_6c3
Mt2	3.05445	wt_m6a_6c3
Mta1	2.45357	wt_m6a_6c3
Mtif2	1.02866	wt_m6a_6c3
Mtss1l	1.41789	wt_m6a_6c3
Mum1l1	0.871648	wt_m6a_6c3
Mustn1	2.25919	wt_m6a_6c3
Mybl1	2.1394	wt_m6a_6c3
Mycbp2	1.91262	wt_m6a_6c3
Myeov2	3.26061	wt_m6a_6c3
Myh9	1.91295	wt_m6a_6c3
Myl6	1.49678	wt_m6a_6c3
Myl6b	0.918861	wt_m6a_6c3
Myom1	1.06063	wt_m6a_6c3
Myom2	1.45012	wt_m6a_6c3
Mzt2	1.1964	wt_m6a_6c3
N4bp1	1.76343	wt_m6a_6c3
N4bp2	1.25781	wt_m6a_6c3
N4bp2l2	1.62436	wt_m6a_6c3
N4bp2os	0.867542	wt_m6a_6c3
N6amt2	1.60816	wt_m6a_6c3
Naa38	2.40641	wt_m6a_6c3
Naca	2.21804	wt_m6a_6c3
Nbas	1.16038	wt_m6a_6c3
Nbea	1.73999	wt_m6a_6c3
Nbeal1	2.72468	wt_m6a_6c3
Ncoa1	1.47698	wt_m6a_6c3
Ncoa7	1.14232	wt_m6a_6c3
Ncor1	1.25216	wt_m6a_6c3
Ndst1	2.22061	wt_m6a_6c3
Ndufa1	2.3302	wt_m6a_6c3
Ndufa11	2.68687	wt_m6a_6c3
Ndufa12	2.32788	wt_m6a_6c3
Ndufa13	1.59947	wt_m6a_6c3
Ndufa2	2.94792	wt_m6a_6c3
Ndufa3	3.11212	wt_m6a_6c3
Ndufa4	3.65397	wt_m6a_6c3
Ndufa5	2.53509	wt_m6a_6c3
Ndufa6	2.67927	wt_m6a_6c3
Ndufa7	2.16892	wt_m6a_6c3
Ndufab1	1.49569	wt_m6a_6c3
Ndufaf2	1.86966	wt_m6a_6c3
Ndufaf4	1.71507	wt_m6a_6c3
Ndufb11	2.22748	wt_m6a_6c3
Ndufb2	1.81088	wt_m6a_6c3
Ndufb3	2.50751	wt_m6a_6c3
Ndufb4	2.84385	wt_m6a_6c3
Ndufb5	1.84801	wt_m6a_6c3
Ndufb6	2.08684	wt_m6a_6c3
Ndufb7	1.87712	wt_m6a_6c3
Ndufb9	2.04414	wt_m6a_6c3
Ndufc1	2.70817	wt_m6a_6c3
Ndufc2	2.40785	wt_m6a_6c3
Ndufs4	2.39858	wt_m6a_6c3
Ndufs5	2.23828	wt_m6a_6c3
Ndufs6	2.44215	wt_m6a_6c3
Ndufs7	1.52175	wt_m6a_6c3
Ndufs8	1.36973	wt_m6a_6c3
Ndufv2	1.3505	wt_m6a_6c3
Ndufv3	1.70469	wt_m6a_6c3
Neb	1.21565	wt_m6a_6c3
Nedd8	2.24618	wt_m6a_6c3
Nenf	1.58387	wt_m6a_6c3
Neurl2	0.818588	wt_m6a_6c3
Neurl4	0.857689	wt_m6a_6c3
Nexn	0.940176	wt_m6a_6c3
Nf1	1.85191	wt_m6a_6c3
Nfat5	1.84739	wt_m6a_6c3
Nfatc3	1.60909	wt_m6a_6c3
Nfib	1.54523	wt_m6a_6c3
Nfix	2.0092	wt_m6a_6c3
Nfkb1	1.80408	wt_m6a_6c3
Ngf	1.15437	wt_m6a_6c3
Nhp2l1	1.86808	wt_m6a_6c3
Nhs	0.96063	wt_m6a_6c3
Ninj2	1.11153	wt_m6a_6c3
Nipbl	1.54511	wt_m6a_6c3
Nkapl	0.847473	wt_m6a_6c3
Nkrf	1.24386	wt_m6a_6c3
Nktr	1.70952	wt_m6a_6c3
Nlgn2	3.86361	wt_m6a_6c3
Nme5	0.864406	wt_m6a_6c3
Nmral1	0.81853	wt_m6a_6c3
Nnat	1.15413	wt_m6a_6c3
Nnmt	1.19239	wt_m6a_6c3
Noc3l	0.960404	wt_m6a_6c3
Nol7	1.24241	wt_m6a_6c3
Nop10	3.607	wt_m6a_6c3
Nos1	0.820597	wt_m6a_6c3
Notch3	1.65457	wt_m6a_6c3
Nov	1.49908	wt_m6a_6c3
Nova1	0.957569	wt_m6a_6c3
Npas3	1.25817	wt_m6a_6c3
Npm1	2.00857	wt_m6a_6c3
Npr2	1.68353	wt_m6a_6c3
Npy	1.50544	wt_m6a_6c3
Nr2f1	0.925516	wt_m6a_6c3
Nr4a3	2.98966	wt_m6a_6c3
Nrep	2.14342	wt_m6a_6c3
Nrk	1.31013	wt_m6a_6c3
Nsa2	1.7807	wt_m6a_6c3
Nsg2	1.0921	wt_m6a_6c3
Nsun7	0.841389	wt_m6a_6c3
Nt5dc3	1.97527	wt_m6a_6c3
Ntn1	2.18732	wt_m6a_6c3
Ntrk3	1.25655	wt_m6a_6c3
Nuak1	0.95885	wt_m6a_6c3
Nucks1	2.46612	wt_m6a_6c3
Nudt14	0.86774	wt_m6a_6c3
Nufip2	3.67789	wt_m6a_6c3
Nup155	1.50249	wt_m6a_6c3
Nup214	1.55258	wt_m6a_6c3
Nupr1	1.78112	wt_m6a_6c3
Nutf2	1.48181	wt_m6a_6c3
Nutf2-ps1	0.871936	wt_m6a_6c3
Ocrl	0.953462	wt_m6a_6c3
Ogdhl	1.29513	wt_m6a_6c3
Ogn	1.58619	wt_m6a_6c3
Ogt	1.32734	wt_m6a_6c3
Ola1	1.16831	wt_m6a_6c3
Olfm1	1.09436	wt_m6a_6c3
Olfr1369-ps1	0.916545	wt_m6a_6c3
Olfr1372-ps1	0.834957	wt_m6a_6c3
Olfr240-ps1	1.04195	wt_m6a_6c3
Olfr373	1.15284	wt_m6a_6c3
Omg	1.10065	wt_m6a_6c3
Onecut2	0.920339	wt_m6a_6c3
Ooep	1.9826	wt_m6a_6c3
Opcml	1.00485	wt_m6a_6c3
Osbp	2.64152	wt_m6a_6c3
Ost4	2.29282	wt_m6a_6c3
Ostc	1.52577	wt_m6a_6c3
Otog	1.28173	wt_m6a_6c3
Otor	1.53536	wt_m6a_6c3
Otulin	1.31404	wt_m6a_6c3
Ovgp1	0.913915	wt_m6a_6c3
Oxld1	1.13233	wt_m6a_6c3
Pabpc1	2.76024	wt_m6a_6c3
Pabpc4	1.89982	wt_m6a_6c3
Paf1	1.32476	wt_m6a_6c3
Pag1	0.840595	wt_m6a_6c3
Pak2	1.82108	wt_m6a_6c3
Pam	1.83152	wt_m6a_6c3
Pam16	1.78052	wt_m6a_6c3
Pan3	1.50582	wt_m6a_6c3
Pank1	1.0415	wt_m6a_6c3
Pank3	1.26621	wt_m6a_6c3
Pantr1	1.5374	wt_m6a_6c3
Papd5	1.07065	wt_m6a_6c3
Papd7	1.88665	wt_m6a_6c3
Pappa	1.67789	wt_m6a_6c3
Pappa2	2.08743	wt_m6a_6c3
Parvb	0.960571	wt_m6a_6c3
Pbdc1	1.32383	wt_m6a_6c3
Pbx1	2.44326	wt_m6a_6c3
Pbx2	1.95823	wt_m6a_6c3
Pbx3	0.844221	wt_m6a_6c3
Pcbd1	1.36335	wt_m6a_6c3
Pcbd2	1.38883	wt_m6a_6c3
Pcbp2	2.83316	wt_m6a_6c3
Pcdh10	0.975929	wt_m6a_6c3
Pcdh15	0.966049	wt_m6a_6c3
Pcdh17	1.17619	wt_m6a_6c3
Pcdh19	0.992272	wt_m6a_6c3
Pcdh7	1.31953	wt_m6a_6c3
Pcnx	1.38215	wt_m6a_6c3
Pcsk6	1.60798	wt_m6a_6c3
Pdcd11	1.82197	wt_m6a_6c3
Pdcd4	1.40907	wt_m6a_6c3
Pdcd5	1.40822	wt_m6a_6c3
Pde3a	1.07562	wt_m6a_6c3
Pde3b	1.44902	wt_m6a_6c3
Pde5a	1.49972	wt_m6a_6c3
Pde7b	1.61964	wt_m6a_6c3
Pdpn	1.39828	wt_m6a_6c3
Pdzd2	1.20566	wt_m6a_6c3
Pdzd4	1.00366	wt_m6a_6c3
Pdzd8	1.27927	wt_m6a_6c3
Pdzk1ip1	1.49081	wt_m6a_6c3
Peg10	0.958241	wt_m6a_6c3
Pemt	0.840583	wt_m6a_6c3
Perm1	0.922273	wt_m6a_6c3
Pet100	2.42948	wt_m6a_6c3
Pf4	0.895227	wt_m6a_6c3
Pfdn1	2.33583	wt_m6a_6c3
Pfdn4	2.21722	wt_m6a_6c3
Pfdn5	2.58833	wt_m6a_6c3
Pgap1	0.832141	wt_m6a_6c3
Pgm2l1	1.26364	wt_m6a_6c3
Phf14	1.65987	wt_m6a_6c3
Phf2	1.52065	wt_m6a_6c3
Phf5a	1.40995	wt_m6a_6c3
Phlpp1	1.28076	wt_m6a_6c3
Phlpp2	1.17813	wt_m6a_6c3
Phpt1	1.03074	wt_m6a_6c3
Phxr4	2.8124	wt_m6a_6c3
Pi15	1.27951	wt_m6a_6c3
Picalm	2.18645	wt_m6a_6c3
Pigf	1.09972	wt_m6a_6c3
Pigp	2.03714	wt_m6a_6c3
Pigyl	1.29806	wt_m6a_6c3
Pik3ca	2.21065	wt_m6a_6c3
Pikfyve	1.32902	wt_m6a_6c3
Pilrb2	1.42792	wt_m6a_6c3
Pin4	1.51576	wt_m6a_6c3
Pinx1	1.04325	wt_m6a_6c3
Pip4k2b	0.971605	wt_m6a_6c3
Pirb	1.73255	wt_m6a_6c3
Pla2g10	0.810485	wt_m6a_6c3
Pla2g2e	1.57561	wt_m6a_6c3
Plac1	0.873445	wt_m6a_6c3
Plac9a	0.926857	wt_m6a_6c3
Plagl1	2.56147	wt_m6a_6c3
Plagl2	0.945554	wt_m6a_6c3
Platr1	0.801762	wt_m6a_6c3
Platr25	1.07429	wt_m6a_6c3
Plce1	1.01492	wt_m6a_6c3
Pld1	1.58102	wt_m6a_6c3
Plekha3	1.921	wt_m6a_6c3
Plgrkt	2.00961	wt_m6a_6c3
Plp2	2.11744	wt_m6a_6c3
Plxna1	2.04603	wt_m6a_6c3
Plxna4	0.9695	wt_m6a_6c3
Pmepa1	3.05871	wt_m6a_6c3
Pogz	1.35307	wt_m6a_6c3
Pola1	0.935941	wt_m6a_6c3
Pold4	1.37892	wt_m6a_6c3
Polh	1.19255	wt_m6a_6c3
Polq	0.814717	wt_m6a_6c3
Polr1d	1.56041	wt_m6a_6c3
Polr2a	1.98667	wt_m6a_6c3
Polr2f	1.87483	wt_m6a_6c3
Polr2g	1.63327	wt_m6a_6c3
Polr2h	1.18771	wt_m6a_6c3
Polr2i	2.60623	wt_m6a_6c3
Polr2j	1.42181	wt_m6a_6c3
Polr2k	3.52313	wt_m6a_6c3
Polr2l	2.2027	wt_m6a_6c3
Pomp	1.47144	wt_m6a_6c3
Postn	1.7547	wt_m6a_6c3
Pou3f3	0.920526	wt_m6a_6c3
Ppard	1.25634	wt_m6a_6c3
Ppdpf	1.6988	wt_m6a_6c3
Ppfia1	1.23774	wt_m6a_6c3
Ppia	2.11859	wt_m6a_6c3
Ppih	1.13526	wt_m6a_6c3
Ppil3	1.10479	wt_m6a_6c3
Ppm1a	1.52536	wt_m6a_6c3
Ppp1r14b	1.58331	wt_m6a_6c3
Ppp1r9b	1.17437	wt_m6a_6c3
Ppp2ca	1.42019	wt_m6a_6c3
Ppp2cb	1.82876	wt_m6a_6c3
Ppp2r3a	1.09482	wt_m6a_6c3
Ppp3cb	2.47191	wt_m6a_6c3
Ppp4r2	1.45135	wt_m6a_6c3
Ppp6r1	1.14247	wt_m6a_6c3
Prdm9	1.12572	wt_m6a_6c3
Prdx1	1.94482	wt_m6a_6c3
Prelid2	1.39851	wt_m6a_6c3
Prg4	2.06599	wt_m6a_6c3
Prkag2os1	1.3224	wt_m6a_6c3
Prkce	1.37342	wt_m6a_6c3
Prkg2	0.999909	wt_m6a_6c3
Prkra	0.836984	wt_m6a_6c3
Prkrir	1.4984	wt_m6a_6c3
Prlr	0.954706	wt_m6a_6c3
Proca1	0.958769	wt_m6a_6c3
Prpf8	1.20486	wt_m6a_6c3
Prr12	0.913552	wt_m6a_6c3
Prrc2c	1.90188	wt_m6a_6c3
Prss50	0.80709	wt_m6a_6c3
Psd3	1.02583	wt_m6a_6c3
Psenen	2.30149	wt_m6a_6c3
Psma2	1.6397	wt_m6a_6c3
Psma6	1.5441	wt_m6a_6c3
Psmb2	2.18098	wt_m6a_6c3
Psmb3	2.24323	wt_m6a_6c3
Psmb7	1.08646	wt_m6a_6c3
Psme1	1.0583	wt_m6a_6c3
Psme4	3.55506	wt_m6a_6c3
Psmg2	1.42814	wt_m6a_6c3
Psmg4	2.43161	wt_m6a_6c3
Ptbp2	1.08682	wt_m6a_6c3
Ptch1	1.2175	wt_m6a_6c3
Pten	1.69404	wt_m6a_6c3
Ptges3	2.0935	wt_m6a_6c3
Ptgfrn	3.32923	wt_m6a_6c3
Ptma	1.15791	wt_m6a_6c3
Ptpn12	1.91159	wt_m6a_6c3
Ptpn14	1.52018	wt_m6a_6c3
Ptpn3	1.3002	wt_m6a_6c3
Ptprd	1.93215	wt_m6a_6c3
Ptprf	1.3388	wt_m6a_6c3
Ptprz1	0.953552	wt_m6a_6c3
Ptrhd1	1.38892	wt_m6a_6c3
Pttg1	1.8789	wt_m6a_6c3
Pura	1.69662	wt_m6a_6c3
Purb	2.87597	wt_m6a_6c3
Pvrl3	1.1198	wt_m6a_6c3
Pwwp2a	1.24807	wt_m6a_6c3
Pxmp4	1.71821	wt_m6a_6c3
Qk	2.59669	wt_m6a_6c3
Qser1	2.18257	wt_m6a_6c3
R3hdml	1.04975	wt_m6a_6c3
Rab11fip2	1.08235	wt_m6a_6c3
Rab12	2.58753	wt_m6a_6c3
Rab21	1.66593	wt_m6a_6c3
Rab26os	0.809332	wt_m6a_6c3
Rab2b	0.869398	wt_m6a_6c3
Rabac1	1.81215	wt_m6a_6c3
Rai1	1.20098	wt_m6a_6c3
Ralgapa1	1.84656	wt_m6a_6c3
Ralgapb	0.9283	wt_m6a_6c3
Ramp1	1.16436	wt_m6a_6c3
Ranbp9	1.97577	wt_m6a_6c3
Rap2a	1.30491	wt_m6a_6c3
Rapgef1	1.45908	wt_m6a_6c3
Rapgef2	1.22523	wt_m6a_6c3
Rapgef4os1	0.907103	wt_m6a_6c3
Rapgefl1	1.18544	wt_m6a_6c3
Raph1	1.69315	wt_m6a_6c3
Rasal2	1.12548	wt_m6a_6c3
Rassf3	1.09059	wt_m6a_6c3
Rbbp5	1.50843	wt_m6a_6c3
Rbm26	1.14502	wt_m6a_6c3
Rbm27	2.34799	wt_m6a_6c3
Rbm28	1.48805	wt_m6a_6c3
Rbx1	2.32375	wt_m6a_6c3
Rcc2	1.71462	wt_m6a_6c3
Rcor1	1.17501	wt_m6a_6c3
Reln	1.24016	wt_m6a_6c3
Rep15	1.25178	wt_m6a_6c3
Reps1	0.993877	wt_m6a_6c3
Retnlg	0.963225	wt_m6a_6c3
Rfx3	1.19029	wt_m6a_6c3
Rfx7	0.87924	wt_m6a_6c3
Rgp1	1.08627	wt_m6a_6c3
Rgs10	1.061	wt_m6a_6c3
Rgs2	2.37455	wt_m6a_6c3
Rhebl1	1.40029	wt_m6a_6c3
Rhog	1.25597	wt_m6a_6c3
Rhoq	1.52501	wt_m6a_6c3
Rhou	1.78161	wt_m6a_6c3
Ric1	1.45404	wt_m6a_6c3
Rictor	1.94891	wt_m6a_6c3
Riiad1	1.4273	wt_m6a_6c3
Rmdn1	0.980214	wt_m6a_6c3
Rmnd5a	2.4377	wt_m6a_6c3
Rn18s-rs5	5.30402	wt_m6a_6c3
Rn7sk	1.33506	wt_m6a_6c3
Rnaseh2c	1.24747	wt_m6a_6c3
Rnf152	1.1582	wt_m6a_6c3
Rnf169	1.64182	wt_m6a_6c3
Rnf19b	1.0604	wt_m6a_6c3
Rnf217	1.67809	wt_m6a_6c3
Rnf220	1.14095	wt_m6a_6c3
Rnf24	1.07124	wt_m6a_6c3
Rnf38	1.14415	wt_m6a_6c3
Rnu12	0.885535	wt_m6a_6c3
Rock1	1.78551	wt_m6a_6c3
Rock2	2.26141	wt_m6a_6c3
Romo1	2.52045	wt_m6a_6c3
RP23-174K7.2	1.66146	wt_m6a_6c3
RP23-17C12.8	1.20038	wt_m6a_6c3
RP23-207N2.1	0.937973	wt_m6a_6c3
RP23-207N5.3	2.13419	wt_m6a_6c3
RP23-218K15.3	1.35061	wt_m6a_6c3
RP23-239H14.1	1.50926	wt_m6a_6c3
RP23-256J14.2	0.94655	wt_m6a_6c3
RP23-264H19.2	1.97223	wt_m6a_6c3
RP23-26J4.3	1.54985	wt_m6a_6c3
RP23-285C18.7	1.15954	wt_m6a_6c3
RP23-335G1.1	1.1453	wt_m6a_6c3
RP23-338G5.4	1.2311	wt_m6a_6c3
RP23-349I9.14	0.940712	wt_m6a_6c3
RP23-391I5.5	1.14043	wt_m6a_6c3
RP23-413C19.2	3.5478	wt_m6a_6c3
RP23-423P21.1	1.26529	wt_m6a_6c3
RP23-428N8.4	0.918465	wt_m6a_6c3
RP23-54G8.4	0.980441	wt_m6a_6c3
RP23-74N13.1	1.37414	wt_m6a_6c3
RP24-252B21.3	1.61774	wt_m6a_6c3
RP24-281E22.3	1.11699	wt_m6a_6c3
RP24-311K19.1	1.03545	wt_m6a_6c3
RP24-343G19.2	0.841624	wt_m6a_6c3
RP24-360F21.2	0.934236	wt_m6a_6c3
RP24-439I22.3	3.60968	wt_m6a_6c3
RP24-439I22.8	0.838776	wt_m6a_6c3
RP24-479J1.1	0.883802	wt_m6a_6c3
RP24-510K1.8	0.946358	wt_m6a_6c3
Rp9	1.3403	wt_m6a_6c3
Rpa3	2.27284	wt_m6a_6c3
Rpgrip1l	1.04265	wt_m6a_6c3
Rpl10	2.4859	wt_m6a_6c3
Rpl10-ps1	0.931861	wt_m6a_6c3
Rpl10-ps3	0.842173	wt_m6a_6c3
Rpl10a	2.68646	wt_m6a_6c3
Rpl10a-ps1	1.23231	wt_m6a_6c3
Rpl11	2.37403	wt_m6a_6c3
Rpl12	3.021	wt_m6a_6c3
Rpl13	2.1107	wt_m6a_6c3
Rpl13-ps3	0.800247	wt_m6a_6c3
Rpl13a	1.29092	wt_m6a_6c3
Rpl14	2.37604	wt_m6a_6c3
Rpl14-ps1	1.41842	wt_m6a_6c3
Rpl15	2.52211	wt_m6a_6c3
Rpl17	2.90059	wt_m6a_6c3
Rpl17-ps10	1.07974	wt_m6a_6c3
Rpl17-ps5	0.884282	wt_m6a_6c3
Rpl18	2.71516	wt_m6a_6c3
Rpl18a	3.16544	wt_m6a_6c3
Rpl19	2.03039	wt_m6a_6c3
Rpl19-ps11	1.53036	wt_m6a_6c3
Rpl21	2.95565	wt_m6a_6c3
Rpl21-ps15	0.979665	wt_m6a_6c3
Rpl22	2.74896	wt_m6a_6c3
Rpl22l1	2.5918	wt_m6a_6c3
Rpl23	3.69007	wt_m6a_6c3
Rpl23a	1.89124	wt_m6a_6c3
Rpl26	2.94973	wt_m6a_6c3
Rpl27	2.58486	wt_m6a_6c3
Rpl27-ps2	1.83314	wt_m6a_6c3
Rpl27a	3.04619	wt_m6a_6c3
Rpl28	2.96865	wt_m6a_6c3
Rpl28-ps1	1.38891	wt_m6a_6c3
Rpl29	2.93633	wt_m6a_6c3
Rpl3	2.5624	wt_m6a_6c3
Rpl3-ps1	1.061	wt_m6a_6c3
Rpl30	3.30148	wt_m6a_6c3
Rpl31	3.29488	wt_m6a_6c3
Rpl31-ps6	0.851931	wt_m6a_6c3
Rpl31-ps8	1.0134	wt_m6a_6c3
Rpl32	3.07211	wt_m6a_6c3
Rpl34	3.10262	wt_m6a_6c3
Rpl35	2.96767	wt_m6a_6c3
Rpl35a	3.47714	wt_m6a_6c3
Rpl36	2.90912	wt_m6a_6c3
Rpl36-ps3	0.819415	wt_m6a_6c3
Rpl36a	3.24941	wt_m6a_6c3
Rpl36a-ps2	1.48389	wt_m6a_6c3
Rpl36a-ps3	1.10906	wt_m6a_6c3
Rpl37	3.3476	wt_m6a_6c3
Rpl37a	3.30478	wt_m6a_6c3
Rpl37rt	1.07316	wt_m6a_6c3
Rpl38	3.59324	wt_m6a_6c3
Rpl38-ps2	1.52893	wt_m6a_6c3
Rpl39	3.27701	wt_m6a_6c3
Rpl39-ps	1.33868	wt_m6a_6c3
Rpl39l	1.15289	wt_m6a_6c3
Rpl41	2.9773	wt_m6a_6c3
[truncated: 534 more rows]

## Sheet: HEC 2179 m6A mRNA
gene	m6A level	cluster
0610009B22Rik	1.76459	wt_m6a_HEC
0610009L18Rik	0.960785	wt_m6a_HEC
0610040F04Rik	0.900386	wt_m6a_HEC
1110001J03Rik	2.27132	wt_m6a_HEC
1110006O24Rik	0.635024	wt_m6a_HEC
1110008P14Rik	1.99334	wt_m6a_HEC
1110028F18Rik	0.714842	wt_m6a_HEC
1110032A03Rik	1.38937	wt_m6a_HEC
1110034G24Rik	1.11911	wt_m6a_HEC
1110038B12Rik	1.0267	wt_m6a_HEC
1110046J04Rik	0.818229	wt_m6a_HEC
1110059G10Rik	1.3494	wt_m6a_HEC
1190002N15Rik	1.34884	wt_m6a_HEC
1190007I07Rik	0.838753	wt_m6a_HEC
1300002E11Rik	0.75839	wt_m6a_HEC
1500009L16Rik	1.53506	wt_m6a_HEC
1500011K16Rik	1.71006	wt_m6a_HEC
1500015O10Rik	2.69606	wt_m6a_HEC
1500026H17Rik	0.995761	wt_m6a_HEC
1700007L15Rik	0.704577	wt_m6a_HEC
1700008J07Rik	0.773961	wt_m6a_HEC
1700019D03Rik	0.888173	wt_m6a_HEC
1700020L24Rik	0.849385	wt_m6a_HEC
1700021F13Rik	0.660319	wt_m6a_HEC
1700024B18Rik	0.757105	wt_m6a_HEC
1700041G16Rik	0.659688	wt_m6a_HEC
1700049E15Rik	0.758214	wt_m6a_HEC
1700086L19Rik	1.86659	wt_m6a_HEC
1700108F19Rik	0.795522	wt_m6a_HEC
1700109K24Rik	0.775825	wt_m6a_HEC
1700120C14Rik	1.63451	wt_m6a_HEC
1700125H20Rik	0.688097	wt_m6a_HEC
1810008I18Rik	0.742036	wt_m6a_HEC
1810011O10Rik	1.06981	wt_m6a_HEC
1810013L24Rik	1.91082	wt_m6a_HEC
1810022K09Rik	3.47169	wt_m6a_HEC
1810024B03Rik	0.9838	wt_m6a_HEC
1810026B05Rik	1.9051	wt_m6a_HEC
1810034E14Rik	0.748562	wt_m6a_HEC
1810037I17Rik	2.40821	wt_m6a_HEC
1810043H04Rik	1.59071	wt_m6a_HEC
1810058I24Rik	3.69033	wt_m6a_HEC
2010107E04Rik	3.90113	wt_m6a_HEC
2010109I03Rik	1.14774	wt_m6a_HEC
2010110K18Rik	0.656767	wt_m6a_HEC
2010204K13Rik	1.0086	wt_m6a_HEC
2010320M18Rik	0.976914	wt_m6a_HEC
2200002D01Rik	1.10163	wt_m6a_HEC
2210013O21Rik	2.2228	wt_m6a_HEC
2300009A05Rik	0.83915	wt_m6a_HEC
2310009A05Rik	2.09672	wt_m6a_HEC
2310009B15Rik	2.32916	wt_m6a_HEC
2310010J17Rik	1.31817	wt_m6a_HEC
2310035C23Rik	2.37021	wt_m6a_HEC
2310039H08Rik	3.29485	wt_m6a_HEC
2310040G24Rik	0.75718	wt_m6a_HEC
2410006H16Rik	1.9104	wt_m6a_HEC
2410015M20Rik	2.35375	wt_m6a_HEC
2510039O18Rik	1.02964	wt_m6a_HEC
2610012C04Rik	0.801212	wt_m6a_HEC
2610020C07Rik	0.886805	wt_m6a_HEC
2610037D02Rik	0.886948	wt_m6a_HEC
2610203C20Rik	2.86481	wt_m6a_HEC
2610528A11Rik	1.02942	wt_m6a_HEC
2700078F05Rik	0.643145	wt_m6a_HEC
2700081O15Rik	1.29967	wt_m6a_HEC
2810001G20Rik	0.798426	wt_m6a_HEC
2810403D21Rik	1.27245	wt_m6a_HEC
2810417H13Rik	1.79024	wt_m6a_HEC
2810428J06Rik	0.839942	wt_m6a_HEC
2810459M11Rik	0.759503	wt_m6a_HEC
2900060B14Rik	0.670237	wt_m6a_HEC
2900076A07Rik	0.943183	wt_m6a_HEC
2900092N22Rik	0.883239	wt_m6a_HEC
2900093K20Rik	0.663889	wt_m6a_HEC
3110009E18Rik	0.99121	wt_m6a_HEC
3110056K07Rik	0.953095	wt_m6a_HEC
3110062M04Rik	0.681554	wt_m6a_HEC
3110079O15Rik	3.50344	wt_m6a_HEC
3110080O07Rik	0.703528	wt_m6a_HEC
3222401L13Rik	0.764535	wt_m6a_HEC
3300005D01Rik	0.885811	wt_m6a_HEC
3830403N18Rik	0.983974	wt_m6a_HEC
4430402I18Rik	0.645234	wt_m6a_HEC
4633401B06Rik	0.712662	wt_m6a_HEC
4732471J01Rik	0.909365	wt_m6a_HEC
4833421G17Rik	0.979488	wt_m6a_HEC
4921531C22Rik	1.30344	wt_m6a_HEC
4930443O20Rik	0.866875	wt_m6a_HEC
4930505A04Rik	0.740202	wt_m6a_HEC
4930509H03Rik	0.811912	wt_m6a_HEC
4930528J11Rik	0.703108	wt_m6a_HEC
4933400C23Rik	1.3044	wt_m6a_HEC
4933400F21Rik	0.715446	wt_m6a_HEC
4933406C10Rik	0.801941	wt_m6a_HEC
4933408B17Rik	0.663535	wt_m6a_HEC
4933415A04Rik	0.756836	wt_m6a_HEC
4933427G23Rik	0.911024	wt_m6a_HEC
5031415H12Rik	0.86548	wt_m6a_HEC
5330438D12Rik	0.814031	wt_m6a_HEC
5430403G16Rik	0.795629	wt_m6a_HEC
5430405H02Rik	1.16233	wt_m6a_HEC
5430416N02Rik	0.666634	wt_m6a_HEC
5930420M18Rik	0.637318	wt_m6a_HEC
6030400A10Rik	0.671423	wt_m6a_HEC
6330403L08Rik	0.645966	wt_m6a_HEC
6720427I07Rik	1.11178	wt_m6a_HEC
7330423F06Rik	0.724771	wt_m6a_HEC
7530428D23Rik	1.32352	wt_m6a_HEC
8030462N17Rik	3.52906	wt_m6a_HEC
9130230N09Rik	1.01886	wt_m6a_HEC
9230105E05Rik	0.752211	wt_m6a_HEC
9330020H09Rik	1.14111	wt_m6a_HEC
9330160F10Rik	0.942263	wt_m6a_HEC
9530018H14Rik	0.873556	wt_m6a_HEC
9530059O14Rik	0.739049	wt_m6a_HEC
9630010A21Rik	0.870569	wt_m6a_HEC
9630013D21Rik	0.765206	wt_m6a_HEC
9930021J03Rik	1.79088	wt_m6a_HEC
A230028O05Rik	1.13464	wt_m6a_HEC
A230065H16Rik	2.39941	wt_m6a_HEC
A230072E10Rik	0.808911	wt_m6a_HEC
A230087F16Rik	0.855137	wt_m6a_HEC
A430027C01Rik	0.664687	wt_m6a_HEC
A430073D23Rik	0.770391	wt_m6a_HEC
A530017D24Rik	0.778195	wt_m6a_HEC
A630023A22Rik	0.907248	wt_m6a_HEC
A730020M07Rik	0.653349	wt_m6a_HEC
A830018L16Rik	0.707651	wt_m6a_HEC
A930004J17Rik	0.73316	wt_m6a_HEC
A930005H10Rik	1.08816	wt_m6a_HEC
A930029G22Rik	0.634427	wt_m6a_HEC
AA465934	1.2269	wt_m6a_HEC
AA467197	0.713783	wt_m6a_HEC
AA474408	0.747917	wt_m6a_HEC
Abca5	0.868608	wt_m6a_HEC
Abca6	0.730072	wt_m6a_HEC
Abhd17a	1.0059	wt_m6a_HEC
Abhd2	4.14871	wt_m6a_HEC
Abl2	1.81366	wt_m6a_HEC
Abracl	1.75433	wt_m6a_HEC
Acot13	1.22477	wt_m6a_HEC
Acot2	4.08148	wt_m6a_HEC
Acrbp	0.845699	wt_m6a_HEC
Acsl4	1.75168	wt_m6a_HEC
Actb	2.29505	wt_m6a_HEC
Actr6	1.1436	wt_m6a_HEC
Acvr1c	0.886062	wt_m6a_HEC
Acyp1	1.64532	wt_m6a_HEC
Acyp2	1.20971	wt_m6a_HEC
Adam1a	0.785264	wt_m6a_HEC
Adamts12	1.21536	wt_m6a_HEC
Adamts9	1.32069	wt_m6a_HEC
Adat2	0.947851	wt_m6a_HEC
Adcy6	0.836679	wt_m6a_HEC
Adgrb1	0.640839	wt_m6a_HEC
Adgre4	0.698262	wt_m6a_HEC
Adgrg3	0.78001	wt_m6a_HEC
Adgrl1	1.63656	wt_m6a_HEC
Adnp	1.18323	wt_m6a_HEC
Adra2a	1.08165	wt_m6a_HEC
Adrbk1	1.04756	wt_m6a_HEC
Aebp2	2.10098	wt_m6a_HEC
Agap1	1.60875	wt_m6a_HEC
Agbl3	0.799063	wt_m6a_HEC
Agfg1	0.996845	wt_m6a_HEC
Ago1	1.25802	wt_m6a_HEC
Ahnak	2.35759	wt_m6a_HEC
AI413582	1.86269	wt_m6a_HEC
AI593442	0.637602	wt_m6a_HEC
Akip1	1.08361	wt_m6a_HEC
Akt1	2.01979	wt_m6a_HEC
Akt3	0.997946	wt_m6a_HEC
Alox5ap	0.851304	wt_m6a_HEC
Alox8	0.800148	wt_m6a_HEC
Ammecr1	2.5014	wt_m6a_HEC
Amt	2.43115	wt_m6a_HEC
Anapc10	1.78326	wt_m6a_HEC
Anapc11	2.35428	wt_m6a_HEC
Anapc13	2.41329	wt_m6a_HEC
Angptl1	3.08693	wt_m6a_HEC
Ankhd1	1.29262	wt_m6a_HEC
Ankrd13a	1.4488	wt_m6a_HEC
Ankrd17	2.02216	wt_m6a_HEC
Anp32a	2.44693	wt_m6a_HEC
Antxr1	1.55843	wt_m6a_HEC
Aoc3	0.952412	wt_m6a_HEC
Ap2a2	2.16202	wt_m6a_HEC
Apc	1.66086	wt_m6a_HEC
Apoc4	0.991965	wt_m6a_HEC
Apold1	1.67826	wt_m6a_HEC
Apoo	2.33824	wt_m6a_HEC
Apopt1	1.10179	wt_m6a_HEC
Ar	0.649868	wt_m6a_HEC
Areg	0.92751	wt_m6a_HEC
Arfgef1	1.51789	wt_m6a_HEC
Arglu1	2.60026	wt_m6a_HEC
Arhgap15	0.664937	wt_m6a_HEC
Arhgap21	1.7571	wt_m6a_HEC
Arhgap23	1.56273	wt_m6a_HEC
Arhgap32	0.745176	wt_m6a_HEC
Arhgap35	1.29019	wt_m6a_HEC
Arhgef12	2.37557	wt_m6a_HEC
Arhgef28	0.882511	wt_m6a_HEC
Arid1a	1.34552	wt_m6a_HEC
Arid1b	3.42142	wt_m6a_HEC
Arid2	1.12678	wt_m6a_HEC
Armc2	0.65971	wt_m6a_HEC
Armcx4	1.40242	wt_m6a_HEC
Ascc3	1.68688	wt_m6a_HEC
Aspn	2.16566	wt_m6a_HEC
Astn1	1.08374	wt_m6a_HEC
Asxl1	0.708365	wt_m6a_HEC
Asxl2	1.19347	wt_m6a_HEC
Atad2b	1.44946	wt_m6a_HEC
Atcayos	0.697342	wt_m6a_HEC
Atm	1.16567	wt_m6a_HEC
Atn1	1.86466	wt_m6a_HEC
Atox1	3.1578	wt_m6a_HEC
Atp13a3	1.9763	wt_m6a_HEC
Atp2a2	1.82322	wt_m6a_HEC
Atp5e	3.2403	wt_m6a_HEC
Atp5g1	3.28975	wt_m6a_HEC
Atp5g2	1.93511	wt_m6a_HEC
Atp5g3	1.99111	wt_m6a_HEC
Atp5h	2.42953	wt_m6a_HEC
Atp5j	3.21213	wt_m6a_HEC
Atp5j2	3.20924	wt_m6a_HEC
Atp5k	3.27764	wt_m6a_HEC
Atp5l	3.46995	wt_m6a_HEC
Atp5l2-ps	0.847382	wt_m6a_HEC
Atp5o	2.71471	wt_m6a_HEC
Atp6v0e	3.40672	wt_m6a_HEC
Atp6v1f	2.89328	wt_m6a_HEC
Atp8b5	0.641006	wt_m6a_HEC
Atpif1	2.28596	wt_m6a_HEC
Atxn2	1.6677	wt_m6a_HEC
Atxn7l3	1.35331	wt_m6a_HEC
AU020206	0.87536	wt_m6a_HEC
Aven	0.717033	wt_m6a_HEC
Avp	0.721767	wt_m6a_HEC
AW112010	0.717148	wt_m6a_HEC
Axin1	1.08873	wt_m6a_HEC
B130034C11Rik	0.75829	wt_m6a_HEC
B230118H07Rik	1.2585	wt_m6a_HEC
B230369F24Rik	1.21013	wt_m6a_HEC
B2m	2.0964	wt_m6a_HEC
B4galt1	3.53712	wt_m6a_HEC
B530045E10Rik	1.09519	wt_m6a_HEC
B630005N14Rik	0.777406	wt_m6a_HEC
B830012L14Rik	2.24226	wt_m6a_HEC
B930036N10Rik	0.670523	wt_m6a_HEC
Bach1	1.38646	wt_m6a_HEC
Bach2	0.759711	wt_m6a_HEC
Bahcc1	1.53136	wt_m6a_HEC
Banf1	3.27509	wt_m6a_HEC
Bard1	1.09561	wt_m6a_HEC
Basp1	0.861563	wt_m6a_HEC
BB557941	1.11623	wt_m6a_HEC
Bbip1	1.83999	wt_m6a_HEC
BC005537	3.21984	wt_m6a_HEC
BC024978	1.02712	wt_m6a_HEC
BC028528	0.667027	wt_m6a_HEC
BC030336	2.13662	wt_m6a_HEC
BC055308	0.875365	wt_m6a_HEC
Bcas3os1	0.732683	wt_m6a_HEC
Bcl2l2	0.785643	wt_m6a_HEC
Bcl6	1.40734	wt_m6a_HEC
Bcl9l	1.48271	wt_m6a_HEC
Bdh2	0.647671	wt_m6a_HEC
Bhlhe41	3.13733	wt_m6a_HEC
Birc6	4.35695	wt_m6a_HEC
Bloc1s1	0.974087	wt_m6a_HEC
Blvrb	1.37464	wt_m6a_HEC
Bmp2k	3.3868	wt_m6a_HEC
Bmpr2	2.01539	wt_m6a_HEC
Bmyc	0.874438	wt_m6a_HEC
Bod1l	1.18196	wt_m6a_HEC
Bola1	1.42517	wt_m6a_HEC
Bola2	2.45654	wt_m6a_HEC
Bola3	2.55802	wt_m6a_HEC
Borcs7	1.4579	wt_m6a_HEC
Bptf	1.4945	wt_m6a_HEC
Brd1	1.63216	wt_m6a_HEC
Bri3	2.10987	wt_m6a_HEC
Brpf3	0.971128	wt_m6a_HEC
Brsk1	0.770665	wt_m6a_HEC
Brwd3	0.914076	wt_m6a_HEC
Btbd7	1.4308	wt_m6a_HEC
Btf3	1.66345	wt_m6a_HEC
C030005K06Rik	0.656408	wt_m6a_HEC
C030013C21Rik	0.845187	wt_m6a_HEC
C130075A20Rik	1.76782	wt_m6a_HEC
C1galt1	1.69095	wt_m6a_HEC
C1qtnf4	1.12766	wt_m6a_HEC
C230004F18Rik	1.26127	wt_m6a_HEC
C230071H17Rik	0.856773	wt_m6a_HEC
C530043K16Rik	1.36898	wt_m6a_HEC
C5ar2	1.92644	wt_m6a_HEC
C730034F03Rik	0.717541	wt_m6a_HEC
Cab39	1.99371	wt_m6a_HEC
Cacna1c	0.784332	wt_m6a_HEC
Cacna2d3	0.829098	wt_m6a_HEC
Cacnb2	0.637347	wt_m6a_HEC
Calca	0.762809	wt_m6a_HEC
Calml4	1.05286	wt_m6a_HEC
Camk2n1	1.67205	wt_m6a_HEC
Camsap2	1.2787	wt_m6a_HEC
Camta1	1.96906	wt_m6a_HEC
Cbx1	2.45102	wt_m6a_HEC
Cbx3	2.26022	wt_m6a_HEC
Cbx4	1.38144	wt_m6a_HEC
Ccdc146	0.876916	wt_m6a_HEC
Ccdc169	0.801308	wt_m6a_HEC
Ccdc73	0.645268	wt_m6a_HEC
Ccdc85c	2.52841	wt_m6a_HEC
Ccdc9	0.929717	wt_m6a_HEC
Ccl11	0.660905	wt_m6a_HEC
Ccl2	2.51206	wt_m6a_HEC
Ccl27a	1.0348	wt_m6a_HEC
Ccl5	1.29288	wt_m6a_HEC
Ccl7	2.24341	wt_m6a_HEC
Ccnb2	1.72791	wt_m6a_HEC
Ccni	2.6131	wt_m6a_HEC
Ccnk	0.9095	wt_m6a_HEC
Ccnyl1	0.88034	wt_m6a_HEC
Ccpg1os	1.32427	wt_m6a_HEC
Cd101	0.675259	wt_m6a_HEC
Cd27	0.97965	wt_m6a_HEC
Cd302	2.01531	wt_m6a_HEC
Cdan1	1.22322	wt_m6a_HEC
Cdc14b	0.79306	wt_m6a_HEC
Cdc40	1.51071	wt_m6a_HEC
Cdc42bpa	1.68105	wt_m6a_HEC
Cdc42bpg	0.696153	wt_m6a_HEC
Cdc73	1.82927	wt_m6a_HEC
Cdk13	1.81623	wt_m6a_HEC
Cdk14	2.3369	wt_m6a_HEC
Cdk2ap1	1.47734	wt_m6a_HEC
Cdk5r1	0.762928	wt_m6a_HEC
Cdk6	2.88133	wt_m6a_HEC
Cdk8	0.903384	wt_m6a_HEC
Cdkal1	1.31987	wt_m6a_HEC
Cdkl5	2.30309	wt_m6a_HEC
Cdkn1b	4.14614	wt_m6a_HEC
Cdkn3	1.89378	wt_m6a_HEC
Cdr2	2.31823	wt_m6a_HEC
Cdr2l	2.14417	wt_m6a_HEC
Cebpa	0.657351	wt_m6a_HEC
Cebpzos	1.75001	wt_m6a_HEC
Celf4	0.828905	wt_m6a_HEC
Cenpb	1.91966	wt_m6a_HEC
Cenpe	1.05523	wt_m6a_HEC
Cenph	0.849196	wt_m6a_HEC
Cenpk	1.16846	wt_m6a_HEC
Cenpp	0.747204	wt_m6a_HEC
Cenpw	1.49572	wt_m6a_HEC
Cep164	1.40447	wt_m6a_HEC
Cep170b	1.55323	wt_m6a_HEC
Cep192	0.685939	wt_m6a_HEC
Cep350	1.47956	wt_m6a_HEC
Cercam	2.57198	wt_m6a_HEC
Chchd1	2.74131	wt_m6a_HEC
Chd4	1.97179	wt_m6a_HEC
Chml	0.826223	wt_m6a_HEC
Chmp4b	2.56082	wt_m6a_HEC
Chrm1	0.83309	wt_m6a_HEC
Chrna4	0.799589	wt_m6a_HEC
Chsy1	1.96216	wt_m6a_HEC
Churc1	1.1219	wt_m6a_HEC
Cic	1.41994	wt_m6a_HEC
Cklf	1.37034	wt_m6a_HEC
Cks1b	1.72694	wt_m6a_HEC
Cks2	1.74141	wt_m6a_HEC
Cldn10	0.717053	wt_m6a_HEC
Cldn20	0.844822	wt_m6a_HEC
Cldn7	0.678632	wt_m6a_HEC
Clint1	3.13032	wt_m6a_HEC
Clmn	1.15776	wt_m6a_HEC
Clock	1.53846	wt_m6a_HEC
Clspn	0.855641	wt_m6a_HEC
Clstn2	0.831124	wt_m6a_HEC
Cmc1	0.945186	wt_m6a_HEC
Cmc4	0.827221	wt_m6a_HEC
Cnfn	2.18832	wt_m6a_HEC
Cnih4	3.55586	wt_m6a_HEC
Cnnm3	1.62521	wt_m6a_HEC
Cnot6	2.55163	wt_m6a_HEC
Cnot6l	1.53327	wt_m6a_HEC
Cnr1	0.648198	wt_m6a_HEC
Coa3	2.85346	wt_m6a_HEC
Coa6	1.35842	wt_m6a_HEC
Cobl	1.47189	wt_m6a_HEC
Col12a1	2.44537	wt_m6a_HEC
Col23a1	1.11893	wt_m6a_HEC
Col27a1	2.7163	wt_m6a_HEC
Commd6	1.7509	wt_m6a_HEC
Cox14	2.57319	wt_m6a_HEC
Cox16	1.111	wt_m6a_HEC
Cox20-ps	0.647066	wt_m6a_HEC
Cox4i1	1.99277	wt_m6a_HEC
Cox5a	2.13161	wt_m6a_HEC
Cox5b	3.23166	wt_m6a_HEC
Cox6a1	3.07945	wt_m6a_HEC
Cox6b1	3.05281	wt_m6a_HEC
Cox6b2	0.651289	wt_m6a_HEC
Cox6c	3.49128	wt_m6a_HEC
Cox7a1	1.00938	wt_m6a_HEC
Cox7a2	4.12544	wt_m6a_HEC
Cox7b	3.22174	wt_m6a_HEC
Cox7c	3.90654	wt_m6a_HEC
Cox8a	3.72658	wt_m6a_HEC
Cp	1.4851	wt_m6a_HEC
Cpd	1.35461	wt_m6a_HEC
Cpeb4	1.96469	wt_m6a_HEC
Cpne3	1.28675	wt_m6a_HEC
Crb2	1.03358	wt_m6a_HEC
Creb3l1	2.44805	wt_m6a_HEC
Crebbp	2.62557	wt_m6a_HEC
Crebl2	1.94878	wt_m6a_HEC
Crebrf	1.61308	wt_m6a_HEC
Crebzf	1.03314	wt_m6a_HEC
Crim1	3.23737	wt_m6a_HEC
Crip1	1.1166	wt_m6a_HEC
Cryab	2.24566	wt_m6a_HEC
Crygn	0.839335	wt_m6a_HEC
Csmd3	0.676686	wt_m6a_HEC
Csnk2a2	1.96706	wt_m6a_HEC
Csnk2b	1.81843	wt_m6a_HEC
Cst6	1.42705	wt_m6a_HEC
Cstb	2.64495	wt_m6a_HEC
Ctcfl	1.07087	wt_m6a_HEC
Ctdnep1	2.35196	wt_m6a_HEC
Ctdspl	2.35454	wt_m6a_HEC
Ctif	0.687544	wt_m6a_HEC
Ctnnd1	1.05139	wt_m6a_HEC
Ctnnd2	0.753397	wt_m6a_HEC
Cul3	1.84558	wt_m6a_HEC
Cuta	2.07229	wt_m6a_HEC
Cwh43	0.751892	wt_m6a_HEC
Cxadr	0.729704	wt_m6a_HEC
Cxcl10	1.34529	wt_m6a_HEC
Cxcl15	0.785179	wt_m6a_HEC
Cxx1c	1.14449	wt_m6a_HEC
Cxxc4	0.969674	wt_m6a_HEC
Cyb5a	2.21059	wt_m6a_HEC
Cycs	2.94669	wt_m6a_HEC
Cyp2u1	2.88747	wt_m6a_HEC
Cyp4f17	1.32213	wt_m6a_HEC
Cys1	0.902302	wt_m6a_HEC
D130007C19Rik	0.973278	wt_m6a_HEC
D17H6S53E	1.21842	wt_m6a_HEC
D330023K18Rik	1.30432	wt_m6a_HEC
D430013B06Rik	0.931749	wt_m6a_HEC
D530018E20Rik	1.52287	wt_m6a_HEC
D8Ertd738e	2.11001	wt_m6a_HEC
Dact1	0.636947	wt_m6a_HEC
Dact3	1.02736	wt_m6a_HEC
Dad1	3.72233	wt_m6a_HEC
Dancr	1.16792	wt_m6a_HEC
Dbi	3.35986	wt_m6a_HEC
Dbndd1	0.779193	wt_m6a_HEC
Dcp2	1.35386	wt_m6a_HEC
Dct	1.26195	wt_m6a_HEC
Dctn4	3.50301	wt_m6a_HEC
Dctpp1	1.98107	wt_m6a_HEC
Dcx	1.27967	wt_m6a_HEC
Ddt	0.983032	wt_m6a_HEC
Ddx17	2.72019	wt_m6a_HEC
Ddx19a	2.49413	wt_m6a_HEC
Ddx3x	2.42804	wt_m6a_HEC
Ddx6	2.77781	wt_m6a_HEC
Deb1	3.83899	wt_m6a_HEC
Dennd1b	1.06463	wt_m6a_HEC
Dennd2a	0.802877	wt_m6a_HEC
Dennd4a	0.857161	wt_m6a_HEC
Dennd5a	1.51776	wt_m6a_HEC
Dennd5b	1.31582	wt_m6a_HEC
Dhdh	0.767347	wt_m6a_HEC
Dhx36	2.04535	wt_m6a_HEC
Dhx58os	1.21094	wt_m6a_HEC
Dhx9	1.70019	wt_m6a_HEC
Diaph1	1.48547	wt_m6a_HEC
Dleu2	1.49423	wt_m6a_HEC
Dlg1	1.51838	wt_m6a_HEC
Dmkn	0.949799	wt_m6a_HEC
Dmwd	1.19368	wt_m6a_HEC
Dmxl1	1.4409	wt_m6a_HEC
Dmxl2	0.895945	wt_m6a_HEC
Dnah10	0.857643	wt_m6a_HEC
Dnajc13	1.08218	wt_m6a_HEC
Dnajc15	2.10913	wt_m6a_HEC
Dnajc19	1.95422	wt_m6a_HEC
Dnajc21	1.27541	wt_m6a_HEC
Dnajc24	1.2272	wt_m6a_HEC
Dopey1	1.38649	wt_m6a_HEC
Dpf1	1.17128	wt_m6a_HEC
Dpf3	0.73031	wt_m6a_HEC
Dph3	2.10682	wt_m6a_HEC
Dpm3	4.04049	wt_m6a_HEC
Dpy19l1	2.17786	wt_m6a_HEC
Dpy30	2.14508	wt_m6a_HEC
Dqx1	0.888007	wt_m6a_HEC
Dsp	0.707635	wt_m6a_HEC
Dtx3l	0.992987	wt_m6a_HEC
Dubr	1.25871	wt_m6a_HEC
Dusp11	2.15844	wt_m6a_HEC
Dvl1	1.11852	wt_m6a_HEC
Dynll1	2.47962	wt_m6a_HEC
Dynlrb1	4.17421	wt_m6a_HEC
Dynlt1-ps1	0.745677	wt_m6a_HEC
Dynlt1b	1.36206	wt_m6a_HEC
Dynlt1c	1.12954	wt_m6a_HEC
Dynlt1f	0.828704	wt_m6a_HEC
Dyrk1a	3.1273	wt_m6a_HEC
Dyrk2	1.3831	wt_m6a_HEC
E130114P18Rik	0.776019	wt_m6a_HEC
E130317F20Rik	0.678119	wt_m6a_HEC
E430021H15Rik	0.754563	wt_m6a_HEC
E530011L22Rik	1.48913	wt_m6a_HEC
Edaradd	0.847564	wt_m6a_HEC
Eef1a1	2.26886	wt_m6a_HEC
Eef1b2	2.1443	wt_m6a_HEC
Egln1	2.56675	wt_m6a_HEC
Ehbp1	0.987031	wt_m6a_HEC
Ehf	0.735279	wt_m6a_HEC
Eid1	2.62844	wt_m6a_HEC
Eif1	3.16236	wt_m6a_HEC
Eif3f	2.33236	wt_m6a_HEC
Eif3k	1.75978	wt_m6a_HEC
Emp3	2.75252	wt_m6a_HEC
Enah	1.48975	wt_m6a_HEC
Enox2	0.938184	wt_m6a_HEC
Entpd7	2.29037	wt_m6a_HEC
Eny2	1.99867	wt_m6a_HEC
Epb41	1.20805	wt_m6a_HEC
Epb41l4aos	0.897729	wt_m6a_HEC
Epb41l4b	0.893109	wt_m6a_HEC
Epc2	1.55061	wt_m6a_HEC
Epg5	0.852787	wt_m6a_HEC
Epha5	1.11111	wt_m6a_HEC
Ephb2	0.692609	wt_m6a_HEC
Erbb2ip	2.56457	wt_m6a_HEC
Erdr1	2.17109	wt_m6a_HEC
Erf	1.83947	wt_m6a_HEC
Erh	1.99009	wt_m6a_HEC
Erich1	0.74246	wt_m6a_HEC
Esco2	0.744925	wt_m6a_HEC
Esyt2	1.8091	wt_m6a_HEC
Etaa1os	0.977402	wt_m6a_HEC
Etohd2	0.870321	wt_m6a_HEC
Exoc8	0.889538	wt_m6a_HEC
Ext1	1.79358	wt_m6a_HEC
F2	0.876551	wt_m6a_HEC
F730043M19Rik	0.660619	wt_m6a_HEC
Fabp3	1.99333	wt_m6a_HEC
Fadd	1.84044	wt_m6a_HEC
Fam102b	1.22645	wt_m6a_HEC
Fam117b	0.959155	wt_m6a_HEC
Fam120a	2.85381	wt_m6a_HEC
Fam133b	1.82581	wt_m6a_HEC
Fam155a	0.655797	wt_m6a_HEC
Fam184a	0.671233	wt_m6a_HEC
Fam189a2	0.707471	wt_m6a_HEC
Fam193a	1.92108	wt_m6a_HEC
Fam25c	1.31792	wt_m6a_HEC
Fam63b	2.54814	wt_m6a_HEC
Fam71a	0.785041	wt_m6a_HEC
Fam83e	0.641033	wt_m6a_HEC
Fam98b	2.44505	wt_m6a_HEC
Fancl	0.772472	wt_m6a_HEC
Fat1	1.52852	wt_m6a_HEC
Fat3	0.758043	wt_m6a_HEC
Fau	3.21955	wt_m6a_HEC
Fau-ps2	0.815349	wt_m6a_HEC
Fbn1	1.95708	wt_m6a_HEC
Fbn2	1.5013	wt_m6a_HEC
Fbxl17	1.00388	wt_m6a_HEC
Fbxo11	1.92849	wt_m6a_HEC
Fbxo33	1.2575	wt_m6a_HEC
Fbxo45	1.0181	wt_m6a_HEC
Fbxo47	0.966407	wt_m6a_HEC
Fcer1g	0.749629	wt_m6a_HEC
Fcf1	2.4789	wt_m6a_HEC
Fer1l6	0.721286	wt_m6a_HEC
Fgf2	1.52702	wt_m6a_HEC
Fhl3	3.37977	wt_m6a_HEC
Fignl2	0.767138	wt_m6a_HEC
Fkbp11	2.06266	wt_m6a_HEC
Fkbp7	2.55738	wt_m6a_HEC
Fli1	1.40433	wt_m6a_HEC
Fmnl2	1.60952	wt_m6a_HEC
Fn3krp	2.20589	wt_m6a_HEC
Fnbp1l	1.11006	wt_m6a_HEC
Fnip2	2.45199	wt_m6a_HEC
Foxc1	2.96149	wt_m6a_HEC
Foxd2	1.15319	wt_m6a_HEC
Foxj2	0.821529	wt_m6a_HEC
Foxn2	2.43299	wt_m6a_HEC
Foxo1	1.51143	wt_m6a_HEC
Foxo3	2.00796	wt_m6a_HEC
Foxo4	1.17864	wt_m6a_HEC
Foxo6	0.63616	wt_m6a_HEC
Frat1	0.65169	wt_m6a_HEC
Fry	2.47548	wt_m6a_HEC
Fsd1l	0.836991	wt_m6a_HEC
Fundc2	1.796	wt_m6a_HEC
Fxyd1	3.78493	wt_m6a_HEC
Fxyd2	0.717903	wt_m6a_HEC
Fxyd3	0.73751	wt_m6a_HEC
Fxyd4	1.6312	wt_m6a_HEC
Fyn	1.8117	wt_m6a_HEC
Fzd2	1.10889	wt_m6a_HEC
Fzd7	1.49916	wt_m6a_HEC
Fzd8	2.67973	wt_m6a_HEC
Gabarap	2.62306	wt_m6a_HEC
Galc	0.961512	wt_m6a_HEC
Gas5	2.20348	wt_m6a_HEC
Gata6	0.929692	wt_m6a_HEC
Gatad1	2.55864	wt_m6a_HEC
Gatad2b	2.01586	wt_m6a_HEC
Gchfr	0.972966	wt_m6a_HEC
Gfod2	1.01877	wt_m6a_HEC
Gigyf1	3.01338	wt_m6a_HEC
Glis2	1.25122	wt_m6a_HEC
Gls	1.86089	wt_m6a_HEC
Gm10039	0.663418	wt_m6a_HEC
Gm10076	1.73833	wt_m6a_HEC
Gm10123	1.38842	wt_m6a_HEC
Gm10125	0.773037	wt_m6a_HEC
Gm10132	0.842374	wt_m6a_HEC
Gm10146	0.726975	wt_m6a_HEC
Gm10177	1.0876	wt_m6a_HEC
Gm10222	0.750579	wt_m6a_HEC
Gm10269	1.6271	wt_m6a_HEC
Gm10290	0.692835	wt_m6a_HEC
Gm10371	0.645722	wt_m6a_HEC
Gm10717	0.6757	wt_m6a_HEC
Gm10718	0.845899	wt_m6a_HEC
Gm10719	0.957859	wt_m6a_HEC
Gm10722	0.902175	wt_m6a_HEC
Gm10736	0.643841	wt_m6a_HEC
Gm10800	0.723206	wt_m6a_HEC
Gm10801	1.2082	wt_m6a_HEC
Gm10827	0.853681	wt_m6a_HEC
Gm10925	2.07848	wt_m6a_HEC
Gm11168	1.02632	wt_m6a_HEC
Gm11191	0.754839	wt_m6a_HEC
Gm11273	0.692455	wt_m6a_HEC
Gm11274	0.803535	wt_m6a_HEC
Gm11440	1.05974	wt_m6a_HEC
Gm11510	1.13345	wt_m6a_HEC
Gm11620	1.02052	wt_m6a_HEC
Gm11655	0.865993	wt_m6a_HEC
Gm11672	0.861842	wt_m6a_HEC
Gm11764	0.866574	wt_m6a_HEC
Gm11772	0.766748	wt_m6a_HEC
Gm11802	0.758653	wt_m6a_HEC
Gm11808	0.744616	wt_m6a_HEC
Gm11942	0.719879	wt_m6a_HEC
Gm12002	0.717305	wt_m6a_HEC
Gm12059	0.950632	wt_m6a_HEC
Gm12454	0.652192	wt_m6a_HEC
Gm12500	0.773528	wt_m6a_HEC
Gm12603	0.639924	wt_m6a_HEC
Gm12735	0.672794	wt_m6a_HEC
Gm12918	0.693341	wt_m6a_HEC
Gm12940	1.3167	wt_m6a_HEC
Gm12944	0.753388	wt_m6a_HEC
Gm12987	0.96735	wt_m6a_HEC
Gm13055	0.720792	wt_m6a_HEC
Gm13156	0.673413	wt_m6a_HEC
Gm13292	0.902701	wt_m6a_HEC
Gm13339	1.41091	wt_m6a_HEC
Gm13340	1.44872	wt_m6a_HEC
Gm13470	0.889449	wt_m6a_HEC
Gm13493	0.812021	wt_m6a_HEC
Gm13622	1.02637	wt_m6a_HEC
Gm13641	0.644264	wt_m6a_HEC
Gm13687	0.828975	wt_m6a_HEC
Gm13807	0.775112	wt_m6a_HEC
Gm13882	0.75031	wt_m6a_HEC
Gm14005	1.74649	wt_m6a_HEC
Gm14024	1.05066	wt_m6a_HEC
Gm14167	0.868881	wt_m6a_HEC
Gm14231	0.734761	wt_m6a_HEC
Gm14303	1.00129	wt_m6a_HEC
Gm14323	2.15287	wt_m6a_HEC
Gm14327	0.701077	wt_m6a_HEC
Gm14414	2.15709	wt_m6a_HEC
Gm14541	1.74489	wt_m6a_HEC
Gm14597	0.948313	wt_m6a_HEC
Gm14966	0.65023	wt_m6a_HEC
Gm15270	0.673599	wt_m6a_HEC
Gm15417	1.50994	wt_m6a_HEC
Gm15425	0.701184	wt_m6a_HEC
Gm15427	0.962637	wt_m6a_HEC
Gm15500	1.15957	wt_m6a_HEC
Gm15501	0.637319	wt_m6a_HEC
Gm15564	3.08456	wt_m6a_HEC
Gm15591	0.657721	wt_m6a_HEC
Gm15706	1.43523	wt_m6a_HEC
Gm15708	0.949655	wt_m6a_HEC
Gm15800	1.13592	wt_m6a_HEC
Gm15859	0.66236	wt_m6a_HEC
Gm15867	0.80673	wt_m6a_HEC
Gm15889	1.04231	wt_m6a_HEC
Gm15893	0.684046	wt_m6a_HEC
Gm15965	0.638804	wt_m6a_HEC
Gm16006	0.823403	wt_m6a_HEC
Gm16124	0.832131	wt_m6a_HEC
Gm16152	0.741016	wt_m6a_HEC
Gm16196	0.739982	wt_m6a_HEC
Gm16536	1.02575	wt_m6a_HEC
Gm16549	0.809458	wt_m6a_HEC
Gm16585	1.39543	wt_m6a_HEC
Gm1673	1.32306	wt_m6a_HEC
Gm16892	0.968837	wt_m6a_HEC
Gm16958	0.696277	wt_m6a_HEC
Gm17056	1.04037	wt_m6a_HEC
Gm17066	1.69425	wt_m6a_HEC
Gm17082	1.07882	wt_m6a_HEC
Gm17201	0.801918	wt_m6a_HEC
Gm17227	0.837605	wt_m6a_HEC
Gm17455	2.47714	wt_m6a_HEC
Gm17477	1.1011	wt_m6a_HEC
Gm17494	0.850704	wt_m6a_HEC
Gm17530	0.721746	wt_m6a_HEC
Gm17546	0.803847	wt_m6a_HEC
Gm19705	1.17141	wt_m6a_HEC
Gm19817	0.671827	wt_m6a_HEC
Gm2000	1.02702	wt_m6a_HEC
Gm20033	0.634269	wt_m6a_HEC
Gm2011	0.672678	wt_m6a_HEC
Gm20404	1.02321	wt_m6a_HEC
Gm20712	0.809307	wt_m6a_HEC
Gm20717	0.755185	wt_m6a_HEC
Gm21710	0.756659	wt_m6a_HEC
Gm21738	1.35828	wt_m6a_HEC
Gm22270	0.666973	wt_m6a_HEC
Gm22388	0.720536	wt_m6a_HEC
Gm22753	0.634606	wt_m6a_HEC
Gm22951	0.788906	wt_m6a_HEC
Gm23251	1.22501	wt_m6a_HEC
Gm23346	0.787884	wt_m6a_HEC
Gm23368	0.739326	wt_m6a_HEC
Gm23935	2.13653	wt_m6a_HEC
Gm24194	0.948735	wt_m6a_HEC
Gm24270	0.696705	wt_m6a_HEC
Gm24303	0.869029	wt_m6a_HEC
Gm2449	1.05273	wt_m6a_HEC
Gm25117	0.654489	wt_m6a_HEC
Gm25190	0.75233	wt_m6a_HEC
Gm2531	0.668922	wt_m6a_HEC
Gm25369	0.790627	wt_m6a_HEC
Gm25535	0.985585	wt_m6a_HEC
Gm25636	1.05952	wt_m6a_HEC
Gm26269	0.854018	wt_m6a_HEC
Gm26511	0.874943	wt_m6a_HEC
Gm26549	0.6477	wt_m6a_HEC
Gm26620	0.723051	wt_m6a_HEC
Gm26645	0.961446	wt_m6a_HEC
Gm26672	0.742218	wt_m6a_HEC
Gm26684	0.96797	wt_m6a_HEC
Gm26707	1.0331	wt_m6a_HEC
Gm26771	1.20058	wt_m6a_HEC
Gm26802	0.935234	wt_m6a_HEC
Gm26873	0.667881	wt_m6a_HEC
Gm26885	0.970193	wt_m6a_HEC
Gm26982	1.33237	wt_m6a_HEC
Gm27572	0.643036	wt_m6a_HEC
Gm28087	0.862085	wt_m6a_HEC
Gm28151	0.735014	wt_m6a_HEC
Gm28437	1.9758	wt_m6a_HEC
Gm28439	0.81134	wt_m6a_HEC
Gm28661	1.51987	wt_m6a_HEC
Gm28707	1.00453	wt_m6a_HEC
Gm28809	0.992713	wt_m6a_HEC
Gm29216	1.60067	wt_m6a_HEC
Gm29245	1.19443	wt_m6a_HEC
Gm29257	0.826054	wt_m6a_HEC
Gm30074	0.96744	wt_m6a_HEC
Gm3081	0.73803	wt_m6a_HEC
Gm34728	0.702273	wt_m6a_HEC
Gm3511	1.11707	wt_m6a_HEC
Gm36266	0.885165	wt_m6a_HEC
Gm36401	1.02585	wt_m6a_HEC
Gm36936	0.778192	wt_m6a_HEC
Gm36975	0.749283	wt_m6a_HEC
Gm3699	0.967465	wt_m6a_HEC
Gm37019	1.14015	wt_m6a_HEC
Gm37033	0.675325	wt_m6a_HEC
Gm37052	0.651917	wt_m6a_HEC
Gm37067	0.651394	wt_m6a_HEC
Gm37069	1.04633	wt_m6a_HEC
Gm37072	0.726821	wt_m6a_HEC
Gm37084	0.65995	wt_m6a_HEC
Gm37106	0.727685	wt_m6a_HEC
Gm37111	0.643936	wt_m6a_HEC
Gm37121	1.23111	wt_m6a_HEC
Gm37186	0.955396	wt_m6a_HEC
Gm37204	1.12567	wt_m6a_HEC
Gm37215	0.717222	wt_m6a_HEC
Gm37219	0.687341	wt_m6a_HEC
Gm37238	1.23323	wt_m6a_HEC
Gm37289	0.972361	wt_m6a_HEC
Gm37303	0.970156	wt_m6a_HEC
Gm37314	1.22277	wt_m6a_HEC
Gm37333	0.766935	wt_m6a_HEC
Gm37407	0.671077	wt_m6a_HEC
Gm37436	1.20023	wt_m6a_HEC
Gm37452	0.831715	wt_m6a_HEC
Gm37499	1.01904	wt_m6a_HEC
Gm37522	1.17798	wt_m6a_HEC
Gm37553	0.667015	wt_m6a_HEC
Gm37558	1.24727	wt_m6a_HEC
Gm37570	1.21233	wt_m6a_HEC
Gm37580	0.717191	wt_m6a_HEC
Gm37583	1.10302	wt_m6a_HEC
Gm37598	1.03745	wt_m6a_HEC
Gm37607	1.08894	wt_m6a_HEC
Gm37621	1.19318	wt_m6a_HEC
Gm37677	1.08642	wt_m6a_HEC
Gm37706	0.805865	wt_m6a_HEC
Gm37728	0.817723	wt_m6a_HEC
Gm37745	0.783246	wt_m6a_HEC
Gm37755	0.960297	wt_m6a_HEC
Gm37760	1.11714	wt_m6a_HEC
Gm37768	0.744085	wt_m6a_HEC
Gm37780	0.678318	wt_m6a_HEC
Gm37788	0.67999	wt_m6a_HEC
Gm3788	1.38278	wt_m6a_HEC
Gm37899	1.56207	wt_m6a_HEC
Gm37931	0.965005	wt_m6a_HEC
Gm37960	0.63575	wt_m6a_HEC
Gm37969	1.1949	wt_m6a_HEC
Gm38014	0.980547	wt_m6a_HEC
Gm38034	1.0215	wt_m6a_HEC
Gm38042	0.986344	wt_m6a_HEC
Gm38082	0.8811	wt_m6a_HEC
Gm38104	1.38438	wt_m6a_HEC
Gm38134	0.941978	wt_m6a_HEC
Gm38157	0.758362	wt_m6a_HEC
Gm38162	0.728199	wt_m6a_HEC
Gm38211	1.3454	wt_m6a_HEC
Gm38228	0.724712	wt_m6a_HEC
Gm38243	0.941996	wt_m6a_HEC
Gm38248	1.33823	wt_m6a_HEC
Gm38277	0.692792	wt_m6a_HEC
Gm38299	1.04379	wt_m6a_HEC
Gm38300	1.02458	wt_m6a_HEC
Gm38331	0.668086	wt_m6a_HEC
Gm38357	1.221	wt_m6a_HEC
Gm38359	0.758826	wt_m6a_HEC
Gm38394	1.83807	wt_m6a_HEC
Gm3934	1.4904	wt_m6a_HEC
Gm4035	1.04699	wt_m6a_HEC
Gm4045	1.1096	wt_m6a_HEC
Gm4149	1.05969	wt_m6a_HEC
Gm42432	0.9018	wt_m6a_HEC
Gm42439	0.6814	wt_m6a_HEC
Gm42443	0.740187	wt_m6a_HEC
Gm42461	0.707689	wt_m6a_HEC
Gm42462	0.660134	wt_m6a_HEC
Gm42507	0.916348	wt_m6a_HEC
Gm42508	0.691905	wt_m6a_HEC
Gm42515	1.20294	wt_m6a_HEC
Gm42547	0.825187	wt_m6a_HEC
Gm42548	0.941294	wt_m6a_HEC
Gm42551	1.10336	wt_m6a_HEC
Gm42559	1.06315	wt_m6a_HEC
Gm42575	0.967643	wt_m6a_HEC
Gm42585	1.01863	wt_m6a_HEC
Gm42589	0.69469	wt_m6a_HEC
Gm42595	1.15543	wt_m6a_HEC
Gm42611	0.831115	wt_m6a_HEC
Gm42670	0.64147	wt_m6a_HEC
Gm42675	0.717556	wt_m6a_HEC
Gm42679	1.18733	wt_m6a_HEC
Gm42725	1.92299	wt_m6a_HEC
Gm42728	0.637256	wt_m6a_HEC
Gm42788	1.48016	wt_m6a_HEC
Gm42798	0.882024	wt_m6a_HEC
Gm42819	0.636216	wt_m6a_HEC
Gm4285	1.41128	wt_m6a_HEC
Gm42867	0.753186	wt_m6a_HEC
Gm42904	0.905196	wt_m6a_HEC
Gm42908	1.24985	wt_m6a_HEC
Gm42939	1.41501	wt_m6a_HEC
Gm4294	0.772266	wt_m6a_HEC
Gm42974	0.715022	wt_m6a_HEC
Gm42979	0.970551	wt_m6a_HEC
Gm42991	0.715065	wt_m6a_HEC
Gm43005	0.711629	wt_m6a_HEC
Gm43006	0.794211	wt_m6a_HEC
Gm43009	2.27621	wt_m6a_HEC
Gm43010	1.32954	wt_m6a_HEC
Gm43011	0.855097	wt_m6a_HEC
Gm43031	2.138	wt_m6a_HEC
Gm43050	0.925517	wt_m6a_HEC
Gm43054	1.01177	wt_m6a_HEC
Gm43061	1.31215	wt_m6a_HEC
Gm43112	0.992762	wt_m6a_HEC
Gm43123	0.677838	wt_m6a_HEC
Gm43151	0.764874	wt_m6a_HEC
Gm43162	1.10597	wt_m6a_HEC
Gm43210	1.23551	wt_m6a_HEC
Gm43260	0.639058	wt_m6a_HEC
Gm43274	0.854687	wt_m6a_HEC
Gm43292	0.717243	wt_m6a_HEC
Gm43300	0.713397	wt_m6a_HEC
Gm43307	0.980737	wt_m6a_HEC
Gm43313	0.896342	wt_m6a_HEC
Gm4332	0.95899	wt_m6a_HEC
Gm43327	1.13538	wt_m6a_HEC
Gm43328	0.794105	wt_m6a_HEC
Gm43329	1.20437	wt_m6a_HEC
Gm43330	0.679964	wt_m6a_HEC
Gm43343	1.40053	wt_m6a_HEC
Gm43379	0.867535	wt_m6a_HEC
Gm43409	0.680186	wt_m6a_HEC
Gm43430	0.939975	wt_m6a_HEC
Gm43435	0.635724	wt_m6a_HEC
Gm43457	0.863687	wt_m6a_HEC
Gm43460	0.875519	wt_m6a_HEC
Gm43462	0.751851	wt_m6a_HEC
Gm43484	0.741614	wt_m6a_HEC
Gm43490	0.765928	wt_m6a_HEC
Gm43513	0.689738	wt_m6a_HEC
Gm43593	0.646331	wt_m6a_HEC
Gm43627	0.991226	wt_m6a_HEC
Gm43660	0.774015	wt_m6a_HEC
Gm43719	1.2556	wt_m6a_HEC
Gm43727	0.855094	wt_m6a_HEC
Gm43728	0.74537	wt_m6a_HEC
Gm43788	1.31587	wt_m6a_HEC
Gm43793	1.27905	wt_m6a_HEC
Gm43794	0.962077	wt_m6a_HEC
Gm43795	0.729483	wt_m6a_HEC
Gm43848	1.05911	wt_m6a_HEC
Gm43920	1.5227	wt_m6a_HEC
Gm43946	0.647605	wt_m6a_HEC
Gm43953	0.64526	wt_m6a_HEC
Gm43980	0.676187	wt_m6a_HEC
Gm44021	0.847909	wt_m6a_HEC
Gm44022	1.25427	wt_m6a_HEC
Gm44044	0.878704	wt_m6a_HEC
Gm44045	0.779485	wt_m6a_HEC
Gm44066	1.07898	wt_m6a_HEC
Gm44067	1.33506	wt_m6a_HEC
Gm44080	0.903102	wt_m6a_HEC
Gm44164	2.3142	wt_m6a_HEC
Gm44168	0.852942	wt_m6a_HEC
Gm44187	4.31637	wt_m6a_HEC
Gm44250	0.787649	wt_m6a_HEC
Gm44270	0.987301	wt_m6a_HEC
Gm44276	0.779015	wt_m6a_HEC
Gm44321	0.875954	wt_m6a_HEC
Gm44417	0.644386	wt_m6a_HEC
Gm4540	1.34366	wt_m6a_HEC
Gm4604	0.761664	wt_m6a_HEC
Gm4705	0.745005	wt_m6a_HEC
Gm525	0.739789	wt_m6a_HEC
Gm5483	0.696494	wt_m6a_HEC
Gm561	1.17529	wt_m6a_HEC
Gm5617	1.46053	wt_m6a_HEC
Gm5776	0.876094	wt_m6a_HEC
Gm5850	1.11025	wt_m6a_HEC
Gm5851	1.098	wt_m6a_HEC
Gm5860	0.78391	wt_m6a_HEC
Gm6044	0.84704	wt_m6a_HEC
Gm6136	0.771037	wt_m6a_HEC
Gm6254	1.13348	wt_m6a_HEC
Gm6266	0.694869	wt_m6a_HEC
Gm6900	0.661576	wt_m6a_HEC
Gm6994	0.681459	wt_m6a_HEC
Gm7497	0.912041	wt_m6a_HEC
Gm7536	0.875738	wt_m6a_HEC
Gm7618	0.971908	wt_m6a_HEC
Gm7665	1.40594	wt_m6a_HEC
Gm7890	1.0363	wt_m6a_HEC
Gm8186	0.693163	wt_m6a_HEC
Gm8292	0.661341	wt_m6a_HEC
Gm8444	0.72153	wt_m6a_HEC
Gm9790	1.15079	wt_m6a_HEC
Gm9843	1.17005	wt_m6a_HEC
Gm9844	1.4804	wt_m6a_HEC
Gm9889	0.81618	wt_m6a_HEC
Gm9970	0.806009	wt_m6a_HEC
Gnai2	2.20496	wt_m6a_HEC
Gnb1	3.06845	wt_m6a_HEC
Gnb2l1	2.563	wt_m6a_HEC
Gng11	1.65005	wt_m6a_HEC
Gng5	4.68727	wt_m6a_HEC
Gnl3l	2.85604	wt_m6a_HEC
Gpbp1l1	1.76398	wt_m6a_HEC
Gpha2	3.20787	wt_m6a_HEC
Gpr171	0.637272	wt_m6a_HEC
Gprin2	0.762795	wt_m6a_HEC
Grb2	1.34377	wt_m6a_HEC
Grcc10	0.787651	wt_m6a_HEC
Grik5	0.921873	wt_m6a_HEC
Gsk3a	1.26604	wt_m6a_HEC
Gsk3b	2.64474	wt_m6a_HEC
Gstm5	1.82243	wt_m6a_HEC
Gsto2	0.750287	wt_m6a_HEC
Gstp1	1.81253	wt_m6a_HEC
Gstp2	1.18311	wt_m6a_HEC
Gtf2a1l	1.05548	wt_m6a_HEC
Gtf2a2	2.94393	wt_m6a_HEC
Gtf2h5	2.57642	wt_m6a_HEC
Gxylt2	1.21272	wt_m6a_HEC
H19	4.45956	wt_m6a_HEC
H2-T24	1.04875	wt_m6a_HEC
H2afy	1.67262	wt_m6a_HEC
Hacd1	2.0495	wt_m6a_HEC
Hand2	1.22044	wt_m6a_HEC
Has2	1.78306	wt_m6a_HEC
Hba-a1	0.801604	wt_m6a_HEC
Hba-a2	0.748101	wt_m6a_HEC
Hbb-bs	1.09173	wt_m6a_HEC
Hbb-bt	0.794149	wt_m6a_HEC
Hcfc1r1	3.73672	wt_m6a_HEC
Hdac4	2.04981	wt_m6a_HEC
Heca	0.98814	wt_m6a_HEC
Henmt1	0.89757	wt_m6a_HEC
Hexim1	1.07027	wt_m6a_HEC
Higd1a	3.78639	wt_m6a_HEC
Higd2a	2.98509	wt_m6a_HEC
Hint1	2.13042	wt_m6a_HEC
Hint2	1.76688	wt_m6a_HEC
Hint3	1.80237	wt_m6a_HEC
Hipk1	1.73668	wt_m6a_HEC
Hipk2	0.857572	wt_m6a_HEC
Hira	0.735799	wt_m6a_HEC
Hist1h1b	1.43969	wt_m6a_HEC
Hist1h1e	2.35808	wt_m6a_HEC
Hist1h2ae	1.20106	wt_m6a_HEC
Hist1h2ag	1.32814	wt_m6a_HEC
Hist1h2ao	0.775564	wt_m6a_HEC
Hist1h2ap	1.44978	wt_m6a_HEC
Hist1h2bc	2.09259	wt_m6a_HEC
Hist1h3c	0.767316	wt_m6a_HEC
Hist1h4c	0.654577	wt_m6a_HEC
Hist1h4d	2.56912	wt_m6a_HEC
Hist1h4f	0.683471	wt_m6a_HEC
Hist1h4h	1.01679	wt_m6a_HEC
Hist1h4i	0.785476	wt_m6a_HEC
Hivep2	1.66101	wt_m6a_HEC
Hk3	0.760025	wt_m6a_HEC
Hmcn1	1.47273	wt_m6a_HEC
Hmga2	2.90688	wt_m6a_HEC
Hmgn5	1.3107	wt_m6a_HEC
Hnrnpa0	3.06176	wt_m6a_HEC
Hnrnpa1	1.89355	wt_m6a_HEC
Hnrnpd	2.53516	wt_m6a_HEC
Hnrnpdl	1.77893	wt_m6a_HEC
Hnrnph1	1.82286	wt_m6a_HEC
Hnrnpul2	2.47693	wt_m6a_HEC
Homer1	1.47725	wt_m6a_HEC
Hopx	1.0492	wt_m6a_HEC
Hoxd3os1	0.971629	wt_m6a_HEC
Hoxd8	1.13479	wt_m6a_HEC
Hpgds	0.697698	wt_m6a_HEC
Hpn	0.671875	wt_m6a_HEC
Hs2st1	1.86546	wt_m6a_HEC
Hsbp1	2.58806	wt_m6a_HEC
Hscb	0.719017	wt_m6a_HEC
Hsd17b11	1.88284	wt_m6a_HEC
Hsf2	3.22503	wt_m6a_HEC
Hspb11	1.89679	wt_m6a_HEC
Hspb2	0.664077	wt_m6a_HEC
Hspe1	2.45338	wt_m6a_HEC
Hypk	0.666041	wt_m6a_HEC
Ice1	1.57377	wt_m6a_HEC
Id2	1.7245	wt_m6a_HEC
Id4	0.800327	wt_m6a_HEC
Idh3b	2.75145	wt_m6a_HEC
Ids	1.13254	wt_m6a_HEC
Idua	1.66202	wt_m6a_HEC
Ier5	2.64697	wt_m6a_HEC
Ier5l	1.00733	wt_m6a_HEC
Iffo2	1.06798	wt_m6a_HEC
Ifi203	0.761397	wt_m6a_HEC
Ifitm1	0.973008	wt_m6a_HEC
Ifitm2	4.1444	wt_m6a_HEC
Ifitm3	3.03998	wt_m6a_HEC
Ift20	2.14378	wt_m6a_HEC
Igbp1	1.14096	wt_m6a_HEC
Igf1r	1.84436	wt_m6a_HEC
Igf2r	2.46878	wt_m6a_HEC
Ikzf5	1.3687	wt_m6a_HEC
Il17d	2.12128	wt_m6a_HEC
Il1rapl1	0.834886	wt_m6a_HEC
Ildr2	1.1717	wt_m6a_HEC
Immp1l	1.97108	wt_m6a_HEC
Impact	1.95308	wt_m6a_HEC
Ino80	1.01779	wt_m6a_HEC
Ino80b	0.683487	wt_m6a_HEC
Inpp4a	2.66541	wt_m6a_HEC
Inpp5d	0.677588	wt_m6a_HEC
Insig1	3.04912	wt_m6a_HEC
Ints6	1.7412	wt_m6a_HEC
Ints8	0.879607	wt_m6a_HEC
Iqgap2	0.799897	wt_m6a_HEC
Irak1	1.26747	wt_m6a_HEC
Irf2bp2	3.04761	wt_m6a_HEC
Itgae	0.748778	wt_m6a_HEC
Itgav	2.33526	wt_m6a_HEC
Itgb3bp	1.12092	wt_m6a_HEC
Itpripl2	1.91113	wt_m6a_HEC
Jag1	3.30667	wt_m6a_HEC
Jak2	1.27518	wt_m6a_HEC
Jdp2	1.40681	wt_m6a_HEC
Jmjd1c	2.35463	wt_m6a_HEC
Jmy	1.68917	wt_m6a_HEC
Jund	3.08426	wt_m6a_HEC
Kalrn	1.60047	wt_m6a_HEC
Kansl1	1.36351	wt_m6a_HEC
Kansl1l	0.789513	wt_m6a_HEC
Kat2b	1.34765	wt_m6a_HEC
Kbtbd3	1.07009	wt_m6a_HEC
Kcnb1	0.960765	wt_m6a_HEC
Kcnk6	1.47316	wt_m6a_HEC
Kcnmb4	0.829277	wt_m6a_HEC
Kcnq1ot1	3.50844	wt_m6a_HEC
Kcnq3	0.699166	wt_m6a_HEC
Kctd12	1.43148	wt_m6a_HEC
Kctd12b	0.674325	wt_m6a_HEC
Kctd2	0.887311	wt_m6a_HEC
Kdelr2	3.87123	wt_m6a_HEC
Kdm6b	4.18815	wt_m6a_HEC
Kdr	0.795097	wt_m6a_HEC
Khdrbs3	1.08692	wt_m6a_HEC
Khsrp	2.46807	wt_m6a_HEC
Kif1c	1.54894	wt_m6a_HEC
Kif2a	1.91264	wt_m6a_HEC
Kifap3	1.59766	wt_m6a_HEC
Klf12	1.47303	wt_m6a_HEC
Klf13	2.7694	wt_m6a_HEC
Klhl2	0.984518	wt_m6a_HEC
Klhl9	3.57148	wt_m6a_HEC
Kmt2a	1.57217	wt_m6a_HEC
Kmt2b	0.922936	wt_m6a_HEC
Kpna4	1.96346	wt_m6a_HEC
Krt10	1.27575	wt_m6a_HEC
Krtcap2	4.25402	wt_m6a_HEC
Krtdap	2.05875	wt_m6a_HEC
Ktn1	2.31018	wt_m6a_HEC
Lage3	1.97118	wt_m6a_HEC
Lama2	1.09826	wt_m6a_HEC
Lamtor2	1.937	wt_m6a_HEC
Lamtor4	2.28247	wt_m6a_HEC
Lamtor5	2.38433	wt_m6a_HEC
Large	0.983622	wt_m6a_HEC
Larp1	1.35886	wt_m6a_HEC
Larp4	1.86998	wt_m6a_HEC
Lars2	2.29974	wt_m6a_HEC
Lats1	1.431	wt_m6a_HEC
Lax1	0.905151	wt_m6a_HEC
Lemd2	1.28387	wt_m6a_HEC
Lgals1	2.64041	wt_m6a_HEC
Lgr4	3.26821	wt_m6a_HEC
Lif	1.79349	wt_m6a_HEC
Lin7a	0.839156	wt_m6a_HEC
Lipc	0.654601	wt_m6a_HEC
Lix1	0.69133	wt_m6a_HEC
Lix1l	1.30096	wt_m6a_HEC
Lmbrd2	1.81063	wt_m6a_HEC
Lnpep	2.7893	wt_m6a_HEC
Lockd	1.16748	wt_m6a_HEC
Lpgat1	1.93709	wt_m6a_HEC
Lrba	1.23611	wt_m6a_HEC
Lrch2	1.08978	wt_m6a_HEC
Lrfn4	0.7955	wt_m6a_HEC
Lrp1b	0.953318	wt_m6a_HEC
Lrp3	1.11532	wt_m6a_HEC
Lrrc75aos2	0.643543	wt_m6a_HEC
Lrrc8a	2.48871	wt_m6a_HEC
Lrrtm2	1.14544	wt_m6a_HEC
Lsm14b	1.20871	wt_m6a_HEC
Lsm2	1.64519	wt_m6a_HEC
Lsm3	2.09838	wt_m6a_HEC
Lsm5	2.4927	wt_m6a_HEC
Lsm6	1.93452	wt_m6a_HEC
Lsm7	2.93202	wt_m6a_HEC
Lsm8	1.68328	wt_m6a_HEC
Lsmem1	0.64821	wt_m6a_HEC
Ly6a	1.3401	wt_m6a_HEC
Ly96	1.18927	wt_m6a_HEC
Lyn	0.731523	wt_m6a_HEC
Lypd2	1.00804	wt_m6a_HEC
Lyrm1	0.738803	wt_m6a_HEC
Lyrm2	2.35201	wt_m6a_HEC
Lyrm4	3.72891	wt_m6a_HEC
Lyst	1.14957	wt_m6a_HEC
Macf1	1.95756	wt_m6a_HEC
Maf	2.00698	wt_m6a_HEC
Magi1	1.25027	wt_m6a_HEC
Magi3	1.04336	wt_m6a_HEC
Magoh	2.20211	wt_m6a_HEC
Magohb	1.45087	wt_m6a_HEC
Mak16	1.36166	wt_m6a_HEC
Malat1	2.40959	wt_m6a_HEC
Malsu1	1.78096	wt_m6a_HEC
Man2a1	2.10262	wt_m6a_HEC
Map3k3	1.26694	wt_m6a_HEC
Map3k5	1.27965	wt_m6a_HEC
Map4k3	1.04922	wt_m6a_HEC
Map4k4	2.56024	wt_m6a_HEC
Marcks	2.68653	wt_m6a_HEC
Mark1	0.97355	wt_m6a_HEC
Mbd2	2.50453	wt_m6a_HEC
Mbd5	0.861566	wt_m6a_HEC
Mbtd1	1.18678	wt_m6a_HEC
Mc5r	0.938419	wt_m6a_HEC
Mcee	1.27665	wt_m6a_HEC
Mcmbp	2.89823	wt_m6a_HEC
Mcts1	1.85386	wt_m6a_HEC
Mdk	1.72199	wt_m6a_HEC
Mdm4	1.79829	wt_m6a_HEC
Mdn1	1.13422	wt_m6a_HEC
Med13	2.55083	wt_m6a_HEC
Med13l	2.27943	wt_m6a_HEC
Med19	1.34514	wt_m6a_HEC
Med21	1.87116	wt_m6a_HEC
Med29	1.10149	wt_m6a_HEC
Med31	1.34915	wt_m6a_HEC
Med6	1.23337	wt_m6a_HEC
Mepce	0.685869	wt_m6a_HEC
Mex3b	0.636344	wt_m6a_HEC
Mex3d	1.18665	wt_m6a_HEC
Mfsd2b	0.741051	wt_m6a_HEC
Mga	2.02621	wt_m6a_HEC
Mgmt	0.919087	wt_m6a_HEC
Mgp	4.19479	wt_m6a_HEC
Mgst1	0.696523	wt_m6a_HEC
Mgst2	0.650432	wt_m6a_HEC
Mgst3	2.44668	wt_m6a_HEC
Mia	1.1771	wt_m6a_HEC
Mib1	2.44635	wt_m6a_HEC
Micu3	2.38443	wt_m6a_HEC
Mid1	0.864194	wt_m6a_HEC
Mid2	1.25658	wt_m6a_HEC
Midn	2.77119	wt_m6a_HEC
Mien1	1.11638	wt_m6a_HEC
Mif	3.37774	wt_m6a_HEC
Minos1	3.19497	wt_m6a_HEC
Mir155hg	1.15615	wt_m6a_HEC
Mir6236	2.86443	wt_m6a_HEC
Mir703	1.11098	wt_m6a_HEC
Mir763	1.17346	wt_m6a_HEC
Mirg	1.22684	wt_m6a_HEC
Mkln1os	0.635267	wt_m6a_HEC
Mknk2	1.15966	wt_m6a_HEC
Mllt6	1.17404	wt_m6a_HEC
Mmp8	0.671018	wt_m6a_HEC
Morn2	0.823874	wt_m6a_HEC
Mpc2	2.59319	wt_m6a_HEC
Mroh2a	0.95832	wt_m6a_HEC
Mrpl1	1.04656	wt_m6a_HEC
Mrpl13	1.79893	wt_m6a_HEC
Mrpl14	2.31939	wt_m6a_HEC
Mrpl20	2.47972	wt_m6a_HEC
Mrpl21	1.88231	wt_m6a_HEC
Mrpl22	1.55418	wt_m6a_HEC
Mrpl23	2.47099	wt_m6a_HEC
Mrpl30	2.44643	wt_m6a_HEC
Mrpl32	1.49765	wt_m6a_HEC
Mrpl33	3.28731	wt_m6a_HEC
Mrpl34	2.17715	wt_m6a_HEC
Mrpl35	1.99403	wt_m6a_HEC
Mrpl36	1.70112	wt_m6a_HEC
Mrpl42	3.83824	wt_m6a_HEC
Mrpl47	1.26193	wt_m6a_HEC
Mrpl52	2.97022	wt_m6a_HEC
Mrpl54	2.20791	wt_m6a_HEC
Mrpl55	1.87989	wt_m6a_HEC
Mrpl57	1.89691	wt_m6a_HEC
Mrps14	2.73275	wt_m6a_HEC
Mrps16	2.05263	wt_m6a_HEC
Mrps18c	2.79257	wt_m6a_HEC
Mrps21	3.66575	wt_m6a_HEC
Mrps22	1.40654	wt_m6a_HEC
Mrps24	2.34888	wt_m6a_HEC
Mrps25	1.42098	wt_m6a_HEC
Mrps33	2.49435	wt_m6a_HEC
Mrps36	2.50088	wt_m6a_HEC
Msrb1	0.919315	wt_m6a_HEC
Msrb3	1.14886	wt_m6a_HEC
mt-Atp6	2.00535	wt_m6a_HEC
mt-Co1	4.68696	wt_m6a_HEC
mt-Co2	1.55304	wt_m6a_HEC
mt-Co3	2.11016	wt_m6a_HEC
mt-Cytb	4.09891	wt_m6a_HEC
mt-Nd1	5.01508	wt_m6a_HEC
mt-Nd2	5.5485	wt_m6a_HEC
mt-Nd3	1.05214	wt_m6a_HEC
mt-Nd4	5.04214	wt_m6a_HEC
mt-Nd5	4.64867	wt_m6a_HEC
mt-Nd6	4.71545	wt_m6a_HEC
mt-Rnr1	5.66042	wt_m6a_HEC
mt-Rnr2	4.77467	wt_m6a_HEC
mt-Tp	1.3607	wt_m6a_HEC
mt-Tq	0.649089	wt_m6a_HEC
Mt1	3.64394	wt_m6a_HEC
Mt2	1.83492	wt_m6a_HEC
Mt3	0.811404	wt_m6a_HEC
Mta1	1.43372	wt_m6a_HEC
Mtcl1	0.750007	wt_m6a_HEC
Mthfs	0.761597	wt_m6a_HEC
Mthfsl	1.14579	wt_m6a_HEC
Mtmr2	2.48217	wt_m6a_HEC
Mtss1l	1.31288	wt_m6a_HEC
Mtx3	0.782529	wt_m6a_HEC
Muc6	0.741535	wt_m6a_HEC
Mustn1	1.65441	wt_m6a_HEC
Mutyh	0.640537	wt_m6a_HEC
Mybl1	2.66712	wt_m6a_HEC
Mycbp2	1.99752	wt_m6a_HEC
Myeov2	3.17855	wt_m6a_HEC
Myh9	2.25021	wt_m6a_HEC
Myl6b	0.876912	wt_m6a_HEC
Myom2	1.4653	wt_m6a_HEC
Myoz2	0.96178	wt_m6a_HEC
Myoz3	0.698207	wt_m6a_HEC
Myrf	0.883857	wt_m6a_HEC
[truncated: 852 more rows]

## Sheet: KO vs WT_SSCs_DEG
	baseMean	log2FoldChange	lfcSE	stat	pvalue	padj	change
[truncated: 2,394 more rows]

[truncated: 1 more sheets: KO vs WT_SSCs_m6A_RNA_DEG]
