# Supplementary material for: An epitranscriptomic program maintains skeletal stem cell quiescence via a METTL3-FEM1B-GLI1 axis
Source: EMBO J. 2025 Feb 27;44(8):2263–78. doi: 10.1038/s44318-025-00399-z (PMC12000498; doi:10.1038/s44318-025-00399-z)
Supplement: Supplementary file 4 — Source data Fig. 1 [file 44318_2025_399_MOESM4_ESM.zip]

Archive with 13 entries (6 files):
- Figure 1/
- Figure 1/1C/
- Figure 1/1C/Figure 1C.xlsx
- Figure 1/1D/
- Figure 1/1D/Figure 1D.xlsx
- Figure 1/1G/
- Figure 1/1G/Figure 1G.xlsx
- Figure 1/1H/
- Figure 1/1H/Figure 1H.xlsx
- Figure 1/1I/
- Figure 1/1I/Figure 1I.xlsx
- Figure 1/1J/
- Figure 1/1J/Figure 1J.xlsx
