# Supplementary material for: An epitranscriptomic program maintains skeletal stem cell quiescence via a METTL3-FEM1B-GLI1 axis
Source: EMBO J. 2025 Feb 27;44(8):2263–78. doi: 10.1038/s44318-025-00399-z (PMC12000498; doi:10.1038/s44318-025-00399-z)
Supplement: Supplementary file 4 — Source data Fig. 1 [file 44318_2025_399_MOESM4_ESM.zip › Figure 1/1C/Figure 1C.xlsx]

## Sheet: Sheet1
Relative m6A levels of different skeletal cells.
	X	scale_stat	cluster
1	0610009B22Rik	3.62288	wt_m6a_SSC
2	0610009E02Rik	1.25996	wt_m6a_SSC
3	0610025J13Rik	1.11676	wt_m6a_SSC
4	1110001J03Rik	1.49714	wt_m6a_SSC
5	1110020A21Rik	1.53877	wt_m6a_SSC
6	1110025M09Rik	1.69359	wt_m6a_SSC
7	1110034G24Rik	1.00636	wt_m6a_SSC
8	1110038B12Rik	1.81623	wt_m6a_SSC
9	1110059G10Rik	1.60879	wt_m6a_SSC
10	1190002N15Rik	2.01389	wt_m6a_SSC
11	1500011K16Rik	1.81457	wt_m6a_SSC
12	1500015O10Rik	2.25276	wt_m6a_SSC
13	1500017E21Rik	1.04855	wt_m6a_SSC
14	1700025G04Rik	2.17787	wt_m6a_SSC
15	1700049E15Rik	1.24307	wt_m6a_SSC
16	1700086L19Rik	1.80343	wt_m6a_SSC
17	1810013L24Rik	1.75321	wt_m6a_SSC
18	1810022K09Rik	2.8904	wt_m6a_SSC
19	1810026B05Rik	1.60538	wt_m6a_SSC
20	1810037I17Rik	2.64938	wt_m6a_SSC
21	1810044D09Rik	1.15053	wt_m6a_SSC
22	1810058I24Rik	2.8593	wt_m6a_SSC
23	2010107E04Rik	2.38812	wt_m6a_SSC
24	2010109A12Rik	1.2404	wt_m6a_SSC
25	2010320M18Rik	1.91422	wt_m6a_SSC
26	2210013O21Rik	1.60343	wt_m6a_SSC
27	2310009A05Rik	1.90542	wt_m6a_SSC
28	2310035C23Rik	2.67538	wt_m6a_SSC
29	2310036O22Rik	1.49751	wt_m6a_SSC
30	2310039H08Rik	2.45714	wt_m6a_SSC
31	2310040G07Rik	1.25507	wt_m6a_SSC
32	2410006H16Rik	1.49778	wt_m6a_SSC
33	2500002B13Rik	1.00044	wt_m6a_SSC
34	2510039O18Rik	1.32002	wt_m6a_SSC
35	2610020C07Rik	0.975231	wt_m6a_SSC
36	2610203C20Rik	1.36075	wt_m6a_SSC
37	2700046G09Rik	1.20456	wt_m6a_SSC
38	2700060E02Rik	1.89691	wt_m6a_SSC
39	2700069I18Rik	1.40498	wt_m6a_SSC
40	2700081O15Rik	1.7299	wt_m6a_SSC
41	2810001G20Rik	1.63017	wt_m6a_SSC
42	2810403D21Rik	1.05157	wt_m6a_SSC
43	2810417H13Rik	1.2367	wt_m6a_SSC
44	2810428J06Rik	1.67963	wt_m6a_SSC
45	2900060B14Rik	1.05751	wt_m6a_SSC
46	3110045C21Rik	1.11396	wt_m6a_SSC
47	3830403N18Rik	1.05438	wt_m6a_SSC
48	4833422M21Rik	1.50303	wt_m6a_SSC
49	4921531C22Rik	1.45512	wt_m6a_SSC
50	4930509G22Rik	1.27204	wt_m6a_SSC
51	4930522L14Rik	1.04402	wt_m6a_SSC
52	4930550C14Rik	1.10103	wt_m6a_SSC
53	4930589L23Rik	0.975369	wt_m6a_SSC
54	4933400C23Rik	1.73567	wt_m6a_SSC
55	4933407L21Rik	1.12971	wt_m6a_SSC
56	4933413J09Rik	0.999204	wt_m6a_SSC
57	4933417C20Rik	1.17907	wt_m6a_SSC
58	5730507A11Rik	1.11749	wt_m6a_SSC
59	2024-03-06	1.7454	wt_m6a_SSC
60	6030400A10Rik	1.25873	wt_m6a_SSC
61	6330403L08Rik	1.29217	wt_m6a_SSC
62	7530428D23Rik	1.31249	wt_m6a_SSC
63	8030462N17Rik	4.37709	wt_m6a_SSC
64	9130230N09Rik	1.00604	wt_m6a_SSC
65	9230105E05Rik	2.31541	wt_m6a_SSC
66	9430016H08Rik	1.21946	wt_m6a_SSC
67	9530018H14Rik	1.39975	wt_m6a_SSC
68	9530034E10Rik	1.43475	wt_m6a_SSC
69	9530086O07Rik	1.02305	wt_m6a_SSC
70	9930021J03Rik	1.96617	wt_m6a_SSC
71	A330009N23Rik	1.19193	wt_m6a_SSC
72	A530017D24Rik	1.65177	wt_m6a_SSC
73	A730020M07Rik	1.30947	wt_m6a_SSC
74	A830008E24Rik	1.02589	wt_m6a_SSC
75	A930004J17Rik	1.13705	wt_m6a_SSC
76	A930005H10Rik	1.15909	wt_m6a_SSC
77	A930005N03Rik	1.09086	wt_m6a_SSC
78	AA474408	1.06708	wt_m6a_SSC
79	Abca5	1.84899	wt_m6a_SSC
80	Abhd17b	1.35951	wt_m6a_SSC
81	Abhd2	1.97482	wt_m6a_SSC
82	Abi3bp	2.25753	wt_m6a_SSC
83	Abl2	2.22038	wt_m6a_SSC
84	Acan	1.73178	wt_m6a_SSC
85	Acbd3	2.28352	wt_m6a_SSC
86	Acot13	1.7683	wt_m6a_SSC
87	Acot2	2.20743	wt_m6a_SSC
88	Acp1	1.98081	wt_m6a_SSC
89	Acsl4	2.50397	wt_m6a_SSC
90	Actn1	1.26957	wt_m6a_SSC
91	Acvr1c	0.975478	wt_m6a_SSC
92	Acyp1	1.04988	wt_m6a_SSC
93	Acyp2	0.984861	wt_m6a_SSC
94	Adam10	1.6984	wt_m6a_SSC
95	Adgra3	1.46435	wt_m6a_SSC
96	Adgrl3	1.09922	wt_m6a_SSC
97	Aebp2	1.79444	wt_m6a_SSC
98	Aff4	2.14737	wt_m6a_SSC
99	Agbl3	1.43707	wt_m6a_SSC
100	Agfg1	1.45949	wt_m6a_SSC
101	Ahi1	1.40283	wt_m6a_SSC
102	Ahnak	3.68204	wt_m6a_SSC
103	AI314180	1.69255	wt_m6a_SSC
104	AI838599	1.06932	wt_m6a_SSC
105	AK010878	1.46346	wt_m6a_SSC
106	Akt3	1.52963	wt_m6a_SSC
107	Alg10b	1.06744	wt_m6a_SSC
108	Alox5ap	1.36131	wt_m6a_SSC
109	Alox8	1.02341	wt_m6a_SSC
110	Als2	1.2372	wt_m6a_SSC
111	Ammecr1	1.04323	wt_m6a_SSC
112	Amotl1	2.17154	wt_m6a_SSC
113	Amt	1.97891	wt_m6a_SSC
114	Anapc1	1.01067	wt_m6a_SSC
115	Anapc10	1.35674	wt_m6a_SSC
116	Anapc13	1.26975	wt_m6a_SSC
117	Ang	1.04841	wt_m6a_SSC
118	Angptl3	1.04293	wt_m6a_SSC
119	Ank2	1.13623	wt_m6a_SSC
120	Ankib1	1.56416	wt_m6a_SSC
121	Ankrd12	1.47738	wt_m6a_SSC
122	Anp32a	1.27302	wt_m6a_SSC
123	Ap2b1	1.80007	wt_m6a_SSC
124	Apc	1.13371	wt_m6a_SSC
125	Apool	1.13766	wt_m6a_SSC
126	Arf6	1.11955	wt_m6a_SSC
127	Arfgef1	2.51004	wt_m6a_SSC
128	Arfgef3	1.13688	wt_m6a_SSC
129	Arglu1	1.40865	wt_m6a_SSC
130	Arhgap20	1.07149	wt_m6a_SSC
131	Arhgap21	1.43408	wt_m6a_SSC
132	Arhgap23	2.23579	wt_m6a_SSC
133	Arhgap29	1.12461	wt_m6a_SSC
134	Arhgap31	1.20778	wt_m6a_SSC
135	Arhgap32	1.26141	wt_m6a_SSC
136	Arhgap5	2.49279	wt_m6a_SSC
137	Arhgef12	2.3109	wt_m6a_SSC
138	Arhgef18	1.1579	wt_m6a_SSC
139	Arhgef28	1.84305	wt_m6a_SSC
140	Arhgef5	2.0113	wt_m6a_SSC
141	Arid1b	1.328	wt_m6a_SSC
142	Arid2	1.42586	wt_m6a_SSC
143	Arih1	1.66084	wt_m6a_SSC
144	Arl8a	1.08701	wt_m6a_SSC
145	Armcx4	1.23929	wt_m6a_SSC
146	Asap2	1.05031	wt_m6a_SSC
147	Asb1	1.00375	wt_m6a_SSC
148	Ascc3	1.90603	wt_m6a_SSC
149	Asf1a	1.52862	wt_m6a_SSC
150	Ash1l	2.06064	wt_m6a_SSC
151	Asnsd1	0.994494	wt_m6a_SSC
152	Aspm	1.25675	wt_m6a_SSC
153	Asxl2	1.29264	wt_m6a_SSC
154	Atad2b	0.985584	wt_m6a_SSC
155	Atg2b	1.14128	wt_m6a_SSC
156	Atm	1.09009	wt_m6a_SSC
157	Atn1	1.19442	wt_m6a_SSC
158	Atox1	1.61553	wt_m6a_SSC
159	Atp11a	1.39607	wt_m6a_SSC
160	Atp13a3	1.61996	wt_m6a_SSC
161	Atp2a2	2.24333	wt_m6a_SSC
162	Atp2b4	2.39707	wt_m6a_SSC
163	Atp5g1	2.15022	wt_m6a_SSC
164	Atp5h	1.97507	wt_m6a_SSC
165	Atp5j2	1.66871	wt_m6a_SSC
166	Atp5k	1.23759	wt_m6a_SSC
167	Atp5l	2.24659	wt_m6a_SSC
168	Atp5o	1.7344	wt_m6a_SSC
169	Atp8b2	1.25488	wt_m6a_SSC
170	Atpif1	2.1727	wt_m6a_SSC
171	Atxn1	2.27301	wt_m6a_SSC
172	Atxn1l	1.34384	wt_m6a_SSC
173	Atxn2	2.14103	wt_m6a_SSC
174	Atxn7	1.49409	wt_m6a_SSC
175	Atxn7l3	2.01224	wt_m6a_SSC
176	AU019823	1.35817	wt_m6a_SSC
177	AV099323	1.07718	wt_m6a_SSC
178	Aven	1.08051	wt_m6a_SSC
179	Axin1	1.91699	wt_m6a_SSC
180	B230118H07Rik	1.73118	wt_m6a_SSC
181	B230208H11Rik	0.98881	wt_m6a_SSC
182	B230369F24Rik	1.85559	wt_m6a_SSC
183	B2m	2.41898	wt_m6a_SSC
184	B330016D10Rik	1.16122	wt_m6a_SSC
185	B3galt1	1.7216	wt_m6a_SSC
186	B4galt1	3.15378	wt_m6a_SSC
187	B830012L14Rik	1.60886	wt_m6a_SSC
188	B930036N10Rik	1.09474	wt_m6a_SSC
189	Bach1	2.88334	wt_m6a_SSC
190	Bach2	1.19683	wt_m6a_SSC
191	Bag4	0.963122	wt_m6a_SSC
192	Bag6	1.90354	wt_m6a_SSC
193	Basp1	2.21811	wt_m6a_SSC
194	Batf3	1.13274	wt_m6a_SSC
195	Baz1a	1.23747	wt_m6a_SSC
196	BB218582	1.1009	wt_m6a_SSC
197	Bbip1	2.06445	wt_m6a_SSC
198	BC005537	2.72357	wt_m6a_SSC
199	BC030336	2.07987	wt_m6a_SSC
200	BC034090	1.09878	wt_m6a_SSC
201	Bcl6	2.13166	wt_m6a_SSC
202	Bcr	1.00226	wt_m6a_SSC
203	Bdh2	1.95374	wt_m6a_SSC
204	Bglap	2.08468	wt_m6a_SSC
205	Bglap2	1.60678	wt_m6a_SSC
206	Bglap3	1.91758	wt_m6a_SSC
207	Bhlhe41	2.41565	wt_m6a_SSC
208	Birc6	4.37867	wt_m6a_SSC
209	Bloc1s6os	1.14201	wt_m6a_SSC
210	Bmp2k	2.77196	wt_m6a_SSC
211	Bmp6	1.27354	wt_m6a_SSC
212	Bmpr1a	1.43596	wt_m6a_SSC
213	Bmpr2	2.26845	wt_m6a_SSC
214	Bmyc	1.08136	wt_m6a_SSC
215	Bod1	2.07206	wt_m6a_SSC
216	Bod1l	2.57	wt_m6a_SSC
217	Bola3	1.42423	wt_m6a_SSC
218	Borcs7	1.19267	wt_m6a_SSC
219	Braf	1.77978	wt_m6a_SSC
220	Brd1	1.69771	wt_m6a_SSC
221	Brd4	2.44015	wt_m6a_SSC
222	Brpf3	1.57841	wt_m6a_SSC
223	Brwd3	1.68179	wt_m6a_SSC
224	Btbd7	1.89624	wt_m6a_SSC
225	Btf3	2.09411	wt_m6a_SSC
226	Btg1	2.71611	wt_m6a_SSC
227	Btg3	1.42849	wt_m6a_SSC
228	Bud31	1.8855	wt_m6a_SSC
229	C030013C21Rik	1.02572	wt_m6a_SSC
230	C1galt1	1.14164	wt_m6a_SSC
231	C230035I16Rik	1.33505	wt_m6a_SSC
232	C230071H17Rik	1.65993	wt_m6a_SSC
233	C230085N15Rik	1.52268	wt_m6a_SSC
234	C230096K16Rik	0.968743	wt_m6a_SSC
235	C330011M18Rik	1.02164	wt_m6a_SSC
236	C430019N01Rik	1.48498	wt_m6a_SSC
237	C430049B03Rik	1.39265	wt_m6a_SSC
238	C530043K16Rik	2.04559	wt_m6a_SSC
239	C5ar2	1.17333	wt_m6a_SSC
240	C730045M19Rik	1.2032	wt_m6a_SSC
241	Cab39	2.19254	wt_m6a_SSC
242	Cacna1d	2.0126	wt_m6a_SSC
243	Cad	1.19073	wt_m6a_SSC
244	Calm1	2.37071	wt_m6a_SSC
245	Camk2n1	1.35557	wt_m6a_SSC
246	Camsap2	2.02329	wt_m6a_SSC
247	Capn9	1.82994	wt_m6a_SSC
248	Capns1	3.15452	wt_m6a_SSC
249	Car2	1.20559	wt_m6a_SSC
250	Casc1	1.05969	wt_m6a_SSC
251	Cbx3	2.19312	wt_m6a_SSC
252	Cbx4	1.9033	wt_m6a_SSC
253	Ccdc112	1.17135	wt_m6a_SSC
254	Ccdc163	1.20659	wt_m6a_SSC
255	Ccdc174	1.4552	wt_m6a_SSC
256	Ccdc58	1.46787	wt_m6a_SSC
257	Ccdc59	2.75824	wt_m6a_SSC
258	Ccdc71l	1.20028	wt_m6a_SSC
259	Ccdc85c	1.62171	wt_m6a_SSC
260	Ccl11	1.04762	wt_m6a_SSC
261	Ccl7	1.89822	wt_m6a_SSC
262	Ccni	1.88173	wt_m6a_SSC
263	Ccnyl1	1.78791	wt_m6a_SSC
264	Ccpg1os	1.0048	wt_m6a_SSC
265	Cd200r3	1.09373	wt_m6a_SSC
266	Cd24a	1.75273	wt_m6a_SSC
267	Cd2ap	2.01455	wt_m6a_SSC
268	Cdan1	1.63781	wt_m6a_SSC
269	Cdc27	1.46607	wt_m6a_SSC
270	Cdc34	1.21934	wt_m6a_SSC
271	Cdc73	1.78771	wt_m6a_SSC
272	Cdk13	2.56447	wt_m6a_SSC
273	Cdk17	1.1699	wt_m6a_SSC
274	Cdk2ap1	1.58761	wt_m6a_SSC
275	Cdk6	2.88258	wt_m6a_SSC
276	Cdk8	1.40784	wt_m6a_SSC
277	Cdkn1b	2.64251	wt_m6a_SSC
278	Cdkn3	1.23597	wt_m6a_SSC
279	Cdon	2.09284	wt_m6a_SSC
280	Cdr2	2.3611	wt_m6a_SSC
281	Cdr2l	1.79111	wt_m6a_SSC
282	Cebpa	1.51474	wt_m6a_SSC
283	Cebpg	2.22093	wt_m6a_SSC
284	Cebpzos	1.7484	wt_m6a_SSC
285	Celf4	1.5662	wt_m6a_SSC
286	Cenpb	1.51435	wt_m6a_SSC
287	Cep350	1.64712	wt_m6a_SSC
288	Cetn3	2.20947	wt_m6a_SSC
289	Cfap97	1.22711	wt_m6a_SSC
290	Chadl	1.52435	wt_m6a_SSC
291	Chchd1	2.21951	wt_m6a_SSC
292	Chchd5	1.11116	wt_m6a_SSC
293	Chd4	1.93472	wt_m6a_SSC
294	Chd6	1.5611	wt_m6a_SSC
295	Chd9	1.74002	wt_m6a_SSC
296	Chic2	1.36117	wt_m6a_SSC
297	Chmp4b	3.20922	wt_m6a_SSC
298	Chsy1	2.35996	wt_m6a_SSC
299	Cir1	1.30679	wt_m6a_SSC
300	Cisd3	1.07372	wt_m6a_SSC
301	Ckap4	3.31488	wt_m6a_SSC
302	Ckap5	2.44777	wt_m6a_SSC
303	Cks2	1.22051	wt_m6a_SSC
304	Clcn5	1.01886	wt_m6a_SSC
305	Cldn10	1.14756	wt_m6a_SSC
306	Clint1	2.14062	wt_m6a_SSC
307	Clmn	1.86979	wt_m6a_SSC
308	Clock	1.56361	wt_m6a_SSC
309	Cltc	2.18765	wt_m6a_SSC
310	Cmas	1.06339	wt_m6a_SSC
311	Cmc1	1.19682	wt_m6a_SSC
312	Cmc2	1.45091	wt_m6a_SSC
313	Cmtm4	1.30908	wt_m6a_SSC
314	Cmtm8	1.84061	wt_m6a_SSC
315	Cnih4	1.75531	wt_m6a_SSC
316	Cnnm1	1.08732	wt_m6a_SSC
317	Cnot4	1.6236	wt_m6a_SSC
318	Cnot6	2.23977	wt_m6a_SSC
319	Cnot6l	1.3134	wt_m6a_SSC
320	Cntfr	1.10631	wt_m6a_SSC
321	Cntln	1.08212	wt_m6a_SSC
322	Cntn3	1.55599	wt_m6a_SSC
323	Coa3	1.79422	wt_m6a_SSC
324	Coa6	1.91718	wt_m6a_SSC
325	Col10a1	2.07982	wt_m6a_SSC
326	Col11a1	2.81375	wt_m6a_SSC
327	Col12a1	1.93028	wt_m6a_SSC
328	Col14a1	1.38504	wt_m6a_SSC
329	Col19a1	1.02988	wt_m6a_SSC
330	Col6a3	1.56394	wt_m6a_SSC
331	Commd6	1.67716	wt_m6a_SSC
332	Cox16	1.12263	wt_m6a_SSC
333	Cox20-ps	1.11121	wt_m6a_SSC
334	Cox5a	2.52971	wt_m6a_SSC
335	Cox6a1	2.52866	wt_m6a_SSC
336	Cox6b1	2.42208	wt_m6a_SSC
337	Cox6c	2.15142	wt_m6a_SSC
338	Cox7a2	2.16637	wt_m6a_SSC
339	Cox7b	2.65308	wt_m6a_SSC
340	Cox7c	2.30237	wt_m6a_SSC
341	Cpd	2.14236	wt_m6a_SSC
342	Cpeb2	1.17227	wt_m6a_SSC
343	Cpeb3	1.09377	wt_m6a_SSC
344	Cpeb4	1.51455	wt_m6a_SSC
345	Cpne3	1.75984	wt_m6a_SSC
346	Crabp2	1.86141	wt_m6a_SSC
347	Cramp1l	1.10565	wt_m6a_SSC
348	Crebbp	1.0545	wt_m6a_SSC
349	Crebl2	3.75203	wt_m6a_SSC
350	Crebrf	2.34253	wt_m6a_SSC
351	Crebzf	1.26397	wt_m6a_SSC
352	Crim1	3.4427	wt_m6a_SSC
353	Crip1	2.00127	wt_m6a_SSC
354	Cript	1.43368	wt_m6a_SSC
355	Crk	1.83544	wt_m6a_SSC
356	Crls1	1.65599	wt_m6a_SSC
357	Cryab	2.19626	wt_m6a_SSC
358	Crybb3	1.61333	wt_m6a_SSC
359	Crybg3	2.01091	wt_m6a_SSC
360	Csk	1.44264	wt_m6a_SSC
361	Csnk1g1	1.81882	wt_m6a_SSC
362	Csnk1g3	1.19509	wt_m6a_SSC
363	Csnk2a2	2.51398	wt_m6a_SSC
364	Csnk2b	1.81432	wt_m6a_SSC
365	Cstb	3.0951	wt_m6a_SSC
366	Ctcf	2.00687	wt_m6a_SSC
367	Ctcfl	1.2034	wt_m6a_SSC
368	Ctdnep1	1.49752	wt_m6a_SSC
369	Ctdspl	2.46336	wt_m6a_SSC
370	Ctnnd1	1.24692	wt_m6a_SSC
371	Ctnnd2	1.26259	wt_m6a_SSC
372	Cul3	2.65716	wt_m6a_SSC
373	Cwf19l2	1.09535	wt_m6a_SSC
374	Cxcl2	1.01091	wt_m6a_SSC
375	Cxcr5	1.10422	wt_m6a_SSC
376	Cxx1c	1.27616	wt_m6a_SSC
377	Cyb5a	2.02524	wt_m6a_SSC
378	Cycs	2.10032	wt_m6a_SSC
379	Cyp2d22	1.61536	wt_m6a_SSC
380	Cyp2u1	2.60908	wt_m6a_SSC
381	Cyp4f17	1.61898	wt_m6a_SSC
382	Cys1	1.17867	wt_m6a_SSC
383	D130007C19Rik	0.990289	wt_m6a_SSC
384	D130019J16Rik	1.62186	wt_m6a_SSC
385	D15Ertd621e	1.63617	wt_m6a_SSC
386	D17H6S53E	1.04367	wt_m6a_SSC
387	D330023K18Rik	1.18139	wt_m6a_SSC
388	D830044I16Rik	1.26243	wt_m6a_SSC
389	D930016D06Rik	1.71071	wt_m6a_SSC
390	Dact1	2.02185	wt_m6a_SSC
391	Dact3	1.04252	wt_m6a_SSC
392	Dad1	3.01237	wt_m6a_SSC
393	Dancr	1.45511	wt_m6a_SSC
394	Dapl1	1.21229	wt_m6a_SSC
395	Dbi	2.43089	wt_m6a_SSC
396	Dbndd2	1.02458	wt_m6a_SSC
397	Dcaf10	1.70737	wt_m6a_SSC
398	Dclk1	1.8953	wt_m6a_SSC
399	Dctn4	3.43544	wt_m6a_SSC
400	Dcun1d1	1.44343	wt_m6a_SSC
401	Dcx	1.44174	wt_m6a_SSC
402	Ddah1	1.80437	wt_m6a_SSC
403	Ddhd2	1.75674	wt_m6a_SSC
404	Ddx17	1.9421	wt_m6a_SSC
405	Ddx19a	1.66152	wt_m6a_SSC
406	Ddx23	2.03225	wt_m6a_SSC
407	Ddx3x	3.85486	wt_m6a_SSC
408	Ddx6	3.04575	wt_m6a_SSC
409	Deb1	2.50121	wt_m6a_SSC
410	Dennd4a	1.09043	wt_m6a_SSC
411	Dennd4c	1.11868	wt_m6a_SSC
412	Dennd5a	1.63287	wt_m6a_SSC
413	Dennd5b	1.25641	wt_m6a_SSC
414	Dennd6a	1.65869	wt_m6a_SSC
415	Depdc7	1.06455	wt_m6a_SSC
416	Dexi	1.15874	wt_m6a_SSC
417	Dgkh	1.13415	wt_m6a_SSC
418	Dgkz	1.20018	wt_m6a_SSC
419	Dhx36	2.80721	wt_m6a_SSC
420	Dhx58os	1.21178	wt_m6a_SSC
421	Dhx9	2.13362	wt_m6a_SSC
422	Diaph2	1.34553	wt_m6a_SSC
423	Dicer1	1.85931	wt_m6a_SSC
424	Dirc2	1.88707	wt_m6a_SSC
425	Dlc1	2.83489	wt_m6a_SSC
426	Dleu2	1.56905	wt_m6a_SSC
427	Dlg1	1.17578	wt_m6a_SSC
428	Dlg3	1.2548	wt_m6a_SSC
429	Dlx6os1	1.26502	wt_m6a_SSC
430	Dmwd	1.59838	wt_m6a_SSC
431	Dmxl1	1.31466	wt_m6a_SSC
432	Dmxl2	1.11589	wt_m6a_SSC
433	Dnah7b	0.985867	wt_m6a_SSC
434	Dnajc15	1.86055	wt_m6a_SSC
435	Dnajc21	1.78567	wt_m6a_SSC
436	Dnajc24	1.44832	wt_m6a_SSC
437	Dnajc25	1.42327	wt_m6a_SSC
438	Dnal1	1.23286	wt_m6a_SSC
439	Dnm1	2.05831	wt_m6a_SSC
440	Dock1	2.04838	wt_m6a_SSC
441	Dock7	1.14815	wt_m6a_SSC
442	Dopey1	1.21069	wt_m6a_SSC
443	Dpm3	1.20758	wt_m6a_SSC
444	Dpy19l1	1.72042	wt_m6a_SSC
445	Dpy30	2.43743	wt_m6a_SSC
446	Dst	1.90837	wt_m6a_SSC
447	Dusp11	2.4461	wt_m6a_SSC
448	Dusp19	1.00631	wt_m6a_SSC
449	Dync1h1	2.06834	wt_m6a_SSC
450	Dynll1	2.04353	wt_m6a_SSC
451	Dynll2	1.42919	wt_m6a_SSC
452	Dynlt1b	1.16717	wt_m6a_SSC
453	Dynlt1f	1.02005	wt_m6a_SSC
454	Dyrk1a	3.00674	wt_m6a_SSC
455	Dyrk2	1.42776	wt_m6a_SSC
456	Ebf3	2.94792	wt_m6a_SSC
457	Edem3	1.47435	wt_m6a_SSC
458	Eea1	1.78144	wt_m6a_SSC
459	Eef1a1	2.08099	wt_m6a_SSC
460	Eef1b2	1.79633	wt_m6a_SSC
461	Efnb2	2.04451	wt_m6a_SSC
462	Egln1	1.02896	wt_m6a_SSC
463	Egr3	2.15479	wt_m6a_SSC
464	Eid1	4.67285	wt_m6a_SSC
465	Eid2	1.60385	wt_m6a_SSC
466	Eif2s2	3.10742	wt_m6a_SSC
467	Eif4a2	1.39694	wt_m6a_SSC
468	Eif4b	1.66233	wt_m6a_SSC
469	Eif4ebp2	1.47319	wt_m6a_SSC
470	Eif4g3	2.26562	wt_m6a_SSC
471	Elane	2.47158	wt_m6a_SSC
472	Eldr	1.13143	wt_m6a_SSC
473	Elf1	1.63579	wt_m6a_SSC
474	Elf4	1.50018	wt_m6a_SSC
475	Eml4	1.19674	wt_m6a_SSC
476	Eml5	1.03003	wt_m6a_SSC
477	En1	1.56229	wt_m6a_SSC
478	Enah	1.7198	wt_m6a_SSC
479	Enkur	1.00961	wt_m6a_SSC
480	Enpp3	1.38133	wt_m6a_SSC
481	Entpd7	2.04487	wt_m6a_SSC
482	Ep300	1.65672	wt_m6a_SSC
483	Epb41	1.49307	wt_m6a_SSC
484	Epc2	1.70026	wt_m6a_SSC
485	Epha1	0.962423	wt_m6a_SSC
486	Epha8	1.04855	wt_m6a_SSC
487	Erbb2ip	2.15198	wt_m6a_SSC
488	Erdr1	2.4443	wt_m6a_SSC
489	Erf	2.96046	wt_m6a_SSC
490	Erich1	1.02872	wt_m6a_SSC
491	Esco1	1.12025	wt_m6a_SSC
492	Esco2	1.04794	wt_m6a_SSC
493	Esd	1.59681	wt_m6a_SSC
494	Esf1	1.77932	wt_m6a_SSC
495	Esyt2	2.00598	wt_m6a_SSC
496	Etaa1os	1.08324	wt_m6a_SSC
497	Etnk1	1.51664	wt_m6a_SSC
498	Etohd2	1.43274	wt_m6a_SSC
499	Evi5	1.04517	wt_m6a_SSC
500	Evl	0.990037	wt_m6a_SSC
501	Exosc8	1.34112	wt_m6a_SSC
502	Ext1	2.37399	wt_m6a_SSC
503	F830115B05Rik	1.11643	wt_m6a_SSC
504	Fabp5	1.45677	wt_m6a_SSC
505	Fads3	1.30781	wt_m6a_SSC
506	Fam117b	2.21143	wt_m6a_SSC
507	Fam120a	2.82099	wt_m6a_SSC
508	Fam122a	1.6508	wt_m6a_SSC
509	Fam133b	2.03552	wt_m6a_SSC
510	Fam168a	2.0217	wt_m6a_SSC
511	Fam179b	1.34259	wt_m6a_SSC
512	Fam189a2	1.06142	wt_m6a_SSC
513	Fam193a	1.77085	wt_m6a_SSC
514	Fam196a	1.06957	wt_m6a_SSC
515	Fam208a	1.19216	wt_m6a_SSC
516	Fam229b	1.57057	wt_m6a_SSC
517	Fam46a	1.78862	wt_m6a_SSC
518	Fam46c	1.4997	wt_m6a_SSC
519	Fam63b	2.70784	wt_m6a_SSC
520	Fam73a	1.51203	wt_m6a_SSC
521	Fam76b	1.28821	wt_m6a_SSC
522	Fam8a1	1.61634	wt_m6a_SSC
523	Fam98b	2.87067	wt_m6a_SSC
524	Fat1	1.30044	wt_m6a_SSC
525	Fau-ps2	1.2806	wt_m6a_SSC
526	Fbn1	1.89939	wt_m6a_SSC
527	Fbn2	1.10402	wt_m6a_SSC
528	Fbxl3	1.60935	wt_m6a_SSC
529	Fbxo11	1.98641	wt_m6a_SSC
530	Fbxo33	2.13133	wt_m6a_SSC
531	Fbxo45	1.81759	wt_m6a_SSC
532	Fbxw7	1.45222	wt_m6a_SSC
533	Fcf1	2.42315	wt_m6a_SSC
534	Fcho2	1.57965	wt_m6a_SSC
535	Fem1b	1.7082	wt_m6a_SSC
536	Fgf18	2.31653	wt_m6a_SSC
537	Fgf2	1.48044	wt_m6a_SSC
538	Fjx1	2.08857	wt_m6a_SSC
539	Fkbp3	2.0676	wt_m6a_SSC
540	Fkbp7	1.50213	wt_m6a_SSC
541	Fmr1	2.06039	wt_m6a_SSC
542	Fn1	2.2674	wt_m6a_SSC
543	Fnbp1l	1.17276	wt_m6a_SSC
544	Fndc3b	2.29058	wt_m6a_SSC
545	Fnip1	2.41332	wt_m6a_SSC
546	Foxc1	3.35353	wt_m6a_SSC
547	Foxd1	1.41672	wt_m6a_SSC
548	Foxd2	2.06319	wt_m6a_SSC
549	Foxf1	1.17031	wt_m6a_SSC
550	Foxj2	1.76193	wt_m6a_SSC
551	Foxn2	3.29126	wt_m6a_SSC
552	Foxo1	2.06825	wt_m6a_SSC
553	Foxo3	2.85839	wt_m6a_SSC
554	Foxo4	1.17957	wt_m6a_SSC
555	Foxp4	1.15735	wt_m6a_SSC
556	Fry	1.9106	wt_m6a_SSC
557	Fth1	2.06071	wt_m6a_SSC
558	Fundc2	1.49972	wt_m6a_SSC
559	Fuom	1.12017	wt_m6a_SSC
560	Fxyd1	2.12405	wt_m6a_SSC
561	Fxyd2	1.96268	wt_m6a_SSC
562	Fxyd4	1.92816	wt_m6a_SSC
563	Fyn	1.7013	wt_m6a_SSC
564	Fzd8	1.85281	wt_m6a_SSC
565	Gabarap	2.09296	wt_m6a_SSC
566	Gal	1.61669	wt_m6a_SSC
567	Galnt1	1.41142	wt_m6a_SSC
568	Garem	1.63706	wt_m6a_SSC
569	Gata6	0.970195	wt_m6a_SSC
570	Gatad1	2.76217	wt_m6a_SSC
571	Gatad2b	1.83375	wt_m6a_SSC
572	Gbas	1.90244	wt_m6a_SSC
573	Gcc2	1.7568	wt_m6a_SSC
574	Gclc	2.04772	wt_m6a_SSC
575	Gcnt1	1.3217	wt_m6a_SSC
576	Gdf11	1.70941	wt_m6a_SSC
577	Gid4	2.22499	wt_m6a_SSC
578	Gigyf1	1.10988	wt_m6a_SSC
579	Gli3	1.6576	wt_m6a_SSC
580	Glipr1	1.03373	wt_m6a_SSC
581	Gls	2.21547	wt_m6a_SSC
582	Gltscr1l	1.48586	wt_m6a_SSC
583	Gm10031	1.52461	wt_m6a_SSC
584	Gm10053	1.57197	wt_m6a_SSC
585	Gm10094	2.04343	wt_m6a_SSC
586	Gm10097	1.15153	wt_m6a_SSC
587	Gm10116	1.73359	wt_m6a_SSC
588	Gm10123	1.34062	wt_m6a_SSC
589	Gm10132	0.963296	wt_m6a_SSC
590	Gm10221	1.50775	wt_m6a_SSC
591	Gm10275	1.59652	wt_m6a_SSC
592	Gm10335	1.07728	wt_m6a_SSC
593	Gm10461	1.18938	wt_m6a_SSC
594	Gm10762	1.02917	wt_m6a_SSC
595	Gm10800	1.01123	wt_m6a_SSC
596	Gm10925	2.26817	wt_m6a_SSC
597	Gm11353	1.35058	wt_m6a_SSC
598	Gm11423	1.22785	wt_m6a_SSC
599	Gm11518	1.19821	wt_m6a_SSC
600	Gm11549	1.10099	wt_m6a_SSC
601	Gm11627	0.962765	wt_m6a_SSC
602	Gm12035	1.28872	wt_m6a_SSC
603	Gm12276	1.11544	wt_m6a_SSC
604	Gm12356	1.16017	wt_m6a_SSC
605	Gm12940	1.46453	wt_m6a_SSC
606	Gm13111	1.24094	wt_m6a_SSC
607	Gm13234	1.3539	wt_m6a_SSC
608	Gm13241	0.972843	wt_m6a_SSC
609	Gm13340	0.996026	wt_m6a_SSC
610	Gm13369	1.03684	wt_m6a_SSC
611	Gm13375	1.05561	wt_m6a_SSC
612	Gm13408	1.00733	wt_m6a_SSC
613	Gm13436	1.11819	wt_m6a_SSC
614	Gm13456	1.7845	wt_m6a_SSC
615	Gm13493	1.00468	wt_m6a_SSC
616	Gm13622	1.29391	wt_m6a_SSC
617	Gm13771	1.04089	wt_m6a_SSC
618	Gm13889	1.13928	wt_m6a_SSC
619	Gm13986	1.17815	wt_m6a_SSC
620	Gm14005	1.15154	wt_m6a_SSC
621	Gm14167	1.2951	wt_m6a_SSC
622	Gm14303	1.3614	wt_m6a_SSC
623	Gm14323	1.14294	wt_m6a_SSC
624	Gm14414	1.15438	wt_m6a_SSC
625	Gm14597	1.22696	wt_m6a_SSC
626	Gm15186	1.09532	wt_m6a_SSC
627	Gm15283	1.3351	wt_m6a_SSC
628	Gm15417	1.04259	wt_m6a_SSC
629	Gm15421	1.27474	wt_m6a_SSC
630	Gm15500	2.98736	wt_m6a_SSC
631	Gm15533	1.5313	wt_m6a_SSC
632	Gm15564	1.20261	wt_m6a_SSC
633	Gm15666	1.06169	wt_m6a_SSC
634	Gm15706	1.05047	wt_m6a_SSC
635	Gm15708	1.2296	wt_m6a_SSC
636	Gm15710	1.60245	wt_m6a_SSC
637	Gm15772	1.14021	wt_m6a_SSC
638	Gm15800	1.76918	wt_m6a_SSC
639	Gm15920	1.18858	wt_m6a_SSC
640	Gm16016	1.02298	wt_m6a_SSC
641	Gm16135	1.63577	wt_m6a_SSC
642	Gm16152	1.03548	wt_m6a_SSC
643	Gm16230	1.05998	wt_m6a_SSC
644	Gm16283	1.30629	wt_m6a_SSC
645	Gm16287	1.08299	wt_m6a_SSC
646	Gm16536	1.02158	wt_m6a_SSC
647	Gm17066	1.88085	wt_m6a_SSC
648	Gm17201	1.12318	wt_m6a_SSC
649	Gm17322	1.1515	wt_m6a_SSC
650	Gm17455	1.19175	wt_m6a_SSC
651	Gm17529	1.23081	wt_m6a_SSC
652	Gm17971	1.11035	wt_m6a_SSC
653	Gm2000	2.54536	wt_m6a_SSC
654	Gm20712	1.38981	wt_m6a_SSC
655	Gm22	1.78765	wt_m6a_SSC
656	Gm22304	1.02566	wt_m6a_SSC
657	Gm23251	1.39882	wt_m6a_SSC
658	Gm23632	1.18155	wt_m6a_SSC
659	Gm25117	1.11439	wt_m6a_SSC
660	Gm25535	1.91749	wt_m6a_SSC
661	Gm25630	1.03503	wt_m6a_SSC
662	Gm26771	1.03554	wt_m6a_SSC
663	Gm27782	1.15971	wt_m6a_SSC
664	Gm28437	2.13763	wt_m6a_SSC
665	Gm28439	1.51981	wt_m6a_SSC
666	Gm28557	1.99231	wt_m6a_SSC
667	Gm2862	1.16307	wt_m6a_SSC
668	Gm28661	1.94876	wt_m6a_SSC
669	Gm28707	1.09071	wt_m6a_SSC
670	Gm29216	2.80072	wt_m6a_SSC
671	Gm29245	1.25615	wt_m6a_SSC
672	Gm3150	1.38014	wt_m6a_SSC
673	Gm37053	0.961515	wt_m6a_SSC
674	Gm37083	1.07053	wt_m6a_SSC
675	Gm37115	1.95224	wt_m6a_SSC
676	Gm37120	1.10134	wt_m6a_SSC
677	Gm37194	1.38733	wt_m6a_SSC
678	Gm37215	1.45797	wt_m6a_SSC
679	Gm37219	1.30047	wt_m6a_SSC
680	Gm37238	1.76665	wt_m6a_SSC
681	Gm37305	1.63252	wt_m6a_SSC
682	Gm37399	1.50357	wt_m6a_SSC
683	Gm37637	0.972485	wt_m6a_SSC
684	Gm37660	1.07373	wt_m6a_SSC
685	Gm37663	1.47863	wt_m6a_SSC
686	Gm37677	0.987308	wt_m6a_SSC
687	Gm37716	1.06679	wt_m6a_SSC
688	Gm37747	1.22187	wt_m6a_SSC
689	Gm37780	1.34907	wt_m6a_SSC
690	Gm37899	2.20538	wt_m6a_SSC
691	Gm37900	1.8721	wt_m6a_SSC
692	Gm37953	1.29967	wt_m6a_SSC
693	Gm38034	1.04778	wt_m6a_SSC
694	Gm38082	1.25326	wt_m6a_SSC
695	Gm38125	1.58256	wt_m6a_SSC
696	Gm38126	2.3524	wt_m6a_SSC
697	Gm38228	1.19856	wt_m6a_SSC
698	Gm38384	1.43924	wt_m6a_SSC
699	Gm38394	1.94522	wt_m6a_SSC
700	Gm4204	1.19571	wt_m6a_SSC
701	Gm42432	1.51046	wt_m6a_SSC
702	Gm42442	1.0581	wt_m6a_SSC
703	Gm42460	1.87044	wt_m6a_SSC
704	Gm42467	1.16359	wt_m6a_SSC
705	Gm42504	1.31063	wt_m6a_SSC
706	Gm42547	0.979708	wt_m6a_SSC
707	Gm42548	1.02978	wt_m6a_SSC
708	Gm42551	1.05764	wt_m6a_SSC
709	Gm4258	1.08077	wt_m6a_SSC
710	Gm42659	1.33184	wt_m6a_SSC
711	Gm42675	1.13317	wt_m6a_SSC
712	Gm42679	1.07813	wt_m6a_SSC
713	Gm42702	1.43671	wt_m6a_SSC
714	Gm42759	1.27652	wt_m6a_SSC
715	Gm42819	1.87644	wt_m6a_SSC
716	Gm42869	1.82687	wt_m6a_SSC
717	Gm42908	2.51528	wt_m6a_SSC
718	Gm42918	1.14551	wt_m6a_SSC
719	Gm42939	1.22545	wt_m6a_SSC
720	Gm4294	1.60384	wt_m6a_SSC
721	Gm42972	1.18147	wt_m6a_SSC
722	Gm42979	1.66033	wt_m6a_SSC
723	Gm42986	0.980176	wt_m6a_SSC
724	Gm42991	1.20172	wt_m6a_SSC
725	Gm43018	1.6008	wt_m6a_SSC
726	Gm43061	1.15541	wt_m6a_SSC
727	Gm43154	1.2517	wt_m6a_SSC
728	Gm43162	1.17695	wt_m6a_SSC
729	Gm43210	0.980582	wt_m6a_SSC
730	Gm43260	1.47445	wt_m6a_SSC
731	Gm43359	1.34054	wt_m6a_SSC
732	Gm43361	1.26856	wt_m6a_SSC
733	Gm43362	1.84177	wt_m6a_SSC
734	Gm43379	1.0732	wt_m6a_SSC
735	Gm43413	1.15604	wt_m6a_SSC
736	Gm43429	0.995278	wt_m6a_SSC
737	Gm43457	1.08392	wt_m6a_SSC
738	Gm43462	1.33727	wt_m6a_SSC
739	Gm43484	1.64111	wt_m6a_SSC
740	Gm43533	1.1226	wt_m6a_SSC
741	Gm43581	2.06107	wt_m6a_SSC
742	Gm43667	1.66673	wt_m6a_SSC
743	Gm43728	1.74387	wt_m6a_SSC
744	Gm43766	1.41494	wt_m6a_SSC
745	Gm43788	1.06112	wt_m6a_SSC
746	Gm43980	1.40015	wt_m6a_SSC
747	Gm44022	1.48799	wt_m6a_SSC
748	Gm44044	1.20674	wt_m6a_SSC
749	Gm44053	1.31214	wt_m6a_SSC
750	Gm44066	2.06052	wt_m6a_SSC
751	Gm44101	1.04798	wt_m6a_SSC
752	Gm44164	1.81716	wt_m6a_SSC
753	Gm44187	2.77478	wt_m6a_SSC
754	Gm44417	1.46623	wt_m6a_SSC
755	Gm4540	1.00287	wt_m6a_SSC
756	Gm4944	1.08841	wt_m6a_SSC
757	Gm4963	1.3127	wt_m6a_SSC
758	Gm561	2.03369	wt_m6a_SSC
759	Gm5617	1.50504	wt_m6a_SSC
760	Gm6055	1.67253	wt_m6a_SSC
761	Gm6069	1.02453	wt_m6a_SSC
762	Gm6136	1.04813	wt_m6a_SSC
763	Gm6266	1.16879	wt_m6a_SSC
764	Gm6274	1.07991	wt_m6a_SSC
765	Gm6556	1.11866	wt_m6a_SSC
766	Gm6788	1.3086	wt_m6a_SSC
767	Gm6863	1.18388	wt_m6a_SSC
768	Gm7027	1.23411	wt_m6a_SSC
769	Gm7120	1.04472	wt_m6a_SSC
770	Gm7162	1.68936	wt_m6a_SSC
771	Gm7180	2.07229	wt_m6a_SSC
772	Gm7206	1.39872	wt_m6a_SSC
773	Gm7331	1.09983	wt_m6a_SSC
774	Gm7536	1.18125	wt_m6a_SSC
775	Gm7665	1.43242	wt_m6a_SSC
776	Gm7890	1.2543	wt_m6a_SSC
777	Gm8430	1.40266	wt_m6a_SSC
778	Gm8696	1.23177	wt_m6a_SSC
779	Gm8883	0.985186	wt_m6a_SSC
780	Gm9385	1.21848	wt_m6a_SSC
781	Gm9493	1.1064	wt_m6a_SSC
782	Gm9790	1.16406	wt_m6a_SSC
783	Gm9794	0.971106	wt_m6a_SSC
784	Gna12	1.78742	wt_m6a_SSC
785	Gnai2	2.75815	wt_m6a_SSC
786	Gnao1	1.01283	wt_m6a_SSC
787	Gnb1	2.59628	wt_m6a_SSC
788	Gng11	1.56669	wt_m6a_SSC
789	Gng5	2.86381	wt_m6a_SSC
790	Gnl3l	3.54828	wt_m6a_SSC
791	Golgb1	1.97743	wt_m6a_SSC
792	Gpbp1l1	1.01283	wt_m6a_SSC
793	Gpr1	0.980962	wt_m6a_SSC
794	Gpr27	1.18626	wt_m6a_SSC
795	Gpx8	2.05993	wt_m6a_SSC
796	Grap	0.983023	wt_m6a_SSC
797	Grb2	1.91512	wt_m6a_SSC
798	Greb1l	1.3356	wt_m6a_SSC
799	Grin2d	1.25033	wt_m6a_SSC
800	Grip2	1.0909	wt_m6a_SSC
801	Gsk3b	3.12878	wt_m6a_SSC
802	Gstk1	1.10064	wt_m6a_SSC
803	Gstm6	1.24816	wt_m6a_SSC
804	Gstt1	0.983489	wt_m6a_SSC
805	Gtf2a2	1.96452	wt_m6a_SSC
806	Gtf2h5	2.04197	wt_m6a_SSC
807	Gtf3c3	1.17429	wt_m6a_SSC
808	Gxylt1	1.15394	wt_m6a_SSC
809	H19	2.3746	wt_m6a_SSC
810	H2-Aa	1.12284	wt_m6a_SSC
811	H2-Q6	1.29291	wt_m6a_SSC
812	H2-T24	1.26463	wt_m6a_SSC
813	H2afy	2.21031	wt_m6a_SSC
814	H3f3a	1.36126	wt_m6a_SSC
815	Hacd4	1.19591	wt_m6a_SSC
816	Has2	3.40881	wt_m6a_SSC
817	Hdgfrp3	1.86953	wt_m6a_SSC
818	Heatr1	1.12259	wt_m6a_SSC
819	Heatr5a	1.12386	wt_m6a_SSC
820	Heatr5b	1.617	wt_m6a_SSC
821	Heca	1.8901	wt_m6a_SSC
822	Herc1	2.07155	wt_m6a_SSC
823	Higd2a	2.01316	wt_m6a_SSC
824	Hint3	1.24584	wt_m6a_SSC
825	Hipk1	2.25723	wt_m6a_SSC
826	Hipk3	2.05879	wt_m6a_SSC
827	Hira	1.33939	wt_m6a_SSC
828	Hist1h1d	1.06529	wt_m6a_SSC
829	Hist1h2ag	1.15565	wt_m6a_SSC
830	Hist1h2ao	1.03846	wt_m6a_SSC
831	Hist1h2ap	1.20737	wt_m6a_SSC
832	Hivep2	1.37662	wt_m6a_SSC
833	Hlf	1.62377	wt_m6a_SSC
834	Hltf	1.32871	wt_m6a_SSC
835	Hm629797	1.52874	wt_m6a_SSC
836	Hmcn1	1.59814	wt_m6a_SSC
837	Hmga2	1.88832	wt_m6a_SSC
838	Hmgn5	1.17131	wt_m6a_SSC
839	Hnrnpa0	3.26129	wt_m6a_SSC
840	Hnrnpab	2.64396	wt_m6a_SSC
841	Hnrnpd	2.93782	wt_m6a_SSC
842	Hnrnpl	1.40111	wt_m6a_SSC
843	Hnrnpul2	2.11096	wt_m6a_SSC
844	Homer1	1.87338	wt_m6a_SSC
845	Hook1	0.965718	wt_m6a_SSC
846	Hoxaas3	1.04371	wt_m6a_SSC
847	Hoxb8	1.27441	wt_m6a_SSC
848	Hoxc8	1.59997	wt_m6a_SSC
849	Hoxd8	2.03181	wt_m6a_SSC
850	Hras	1.16917	wt_m6a_SSC
851	Hs2st1	1.18262	wt_m6a_SSC
852	Hsbp1	2.23885	wt_m6a_SSC
853	Hsd17b11	2.56779	wt_m6a_SSC
854	Hsd17b14	1.34334	wt_m6a_SSC
855	Hsf2	2.30441	wt_m6a_SSC
856	Hspb11	1.81516	wt_m6a_SSC
857	Hspb3	1.91199	wt_m6a_SSC
858	Hspe1	2.51985	wt_m6a_SSC
859	Hspg2	1.68854	wt_m6a_SSC
860	Huwe1	1.23665	wt_m6a_SSC
861	Ice1	1.4627	wt_m6a_SSC
862	Icos	1.16829	wt_m6a_SSC
863	Id2	2.23325	wt_m6a_SSC
864	Id4	1.82964	wt_m6a_SSC
865	Ier5	3.41948	wt_m6a_SSC
866	Iffo2	2.41199	wt_m6a_SSC
867	Ifitm1	1.22489	wt_m6a_SSC
868	Ifitm3	2.02023	wt_m6a_SSC
869	Igf1	1.38053	wt_m6a_SSC
870	Igf1r	2.62463	wt_m6a_SSC
871	Igf2r	2.19264	wt_m6a_SSC
872	Igfbp5	1.0625	wt_m6a_SSC
873	Igsf10	1.23934	wt_m6a_SSC
874	Ikzf5	1.13095	wt_m6a_SSC
875	Il17d	4.31063	wt_m6a_SSC
876	Il18	1.47244	wt_m6a_SSC
877	Immp1l	2.30818	wt_m6a_SSC
878	Immp2l	1.29709	wt_m6a_SSC
879	Impact	2.67519	wt_m6a_SSC
880	Impad1	1.92685	wt_m6a_SSC
881	Inafm2	1.53432	wt_m6a_SSC
882	Ing2	1.19707	wt_m6a_SSC
883	Ino80	1.44506	wt_m6a_SSC
884	Ino80d	1.2826	wt_m6a_SSC
885	Inpp4a	1.87624	wt_m6a_SSC
886	Insr	1.4218	wt_m6a_SSC
887	Ints3	1.23332	wt_m6a_SSC
888	Ints6	1.63333	wt_m6a_SSC
889	Ipo7	1.82254	wt_m6a_SSC
890	Iqgap1	1.52526	wt_m6a_SSC
891	Iqsec2	1.34322	wt_m6a_SSC
892	Irak1	1.53612	wt_m6a_SSC
893	Ireb2	1.24242	wt_m6a_SSC
894	Irf2bp2	2.03764	wt_m6a_SSC
895	Itga10	2.19057	wt_m6a_SSC
896	Itga6	1.53468	wt_m6a_SSC
897	Itga9	1.83319	wt_m6a_SSC
898	Itgav	1.78171	wt_m6a_SSC
899	Itgb5	1.89846	wt_m6a_SSC
900	Itpkb	1.44234	wt_m6a_SSC
901	Itpripl2	2.17059	wt_m6a_SSC
902	Jag1	3.10223	wt_m6a_SSC
903	Jak2	2.07725	wt_m6a_SSC
904	Jarid2	1.0073	wt_m6a_SSC
905	Jmjd1c	2.74889	wt_m6a_SSC
906	Jmy	2.42358	wt_m6a_SSC
907	Jph1	1.00743	wt_m6a_SSC
908	Jpx	1.82244	wt_m6a_SSC
909	Jund	5.21845	wt_m6a_SSC
910	Kantr	1.20799	wt_m6a_SSC
911	Kat2b	1.61242	wt_m6a_SSC
912	Kat6a	1.68718	wt_m6a_SSC
913	Kat6b	2.35686	wt_m6a_SSC
914	Kbtbd8	1.20223	wt_m6a_SSC
915	Kcnab1	1.11004	wt_m6a_SSC
916	Kcnma1	1.70993	wt_m6a_SSC
917	Kcnq1ot1	2.48379	wt_m6a_SSC
918	Kctd12	1.10222	wt_m6a_SSC
919	Kctd2	1.21808	wt_m6a_SSC
920	Kdelr2	2.45943	wt_m6a_SSC
921	Kdm1a	1.93793	wt_m6a_SSC
922	Kdm3b	1.24556	wt_m6a_SSC
923	Kdm4a	1.30746	wt_m6a_SSC
924	Kdm6a	1.08444	wt_m6a_SSC
925	Kdm6b	2.4245	wt_m6a_SSC
926	Kdm7a	1.35189	wt_m6a_SSC
927	Khsrp	1.77615	wt_m6a_SSC
928	Kidins220	1.47951	wt_m6a_SSC
929	Kif13a	1.1386	wt_m6a_SSC
930	Kif18a	1.32138	wt_m6a_SSC
931	Kif2a	2.10285	wt_m6a_SSC
932	Kifap3	1.62415	wt_m6a_SSC
933	Klf13	3.04208	wt_m6a_SSC
934	Klf14	2.13908	wt_m6a_SSC
935	Klf2	1.43399	wt_m6a_SSC
936	Klf4	2.2584	wt_m6a_SSC
937	Klhdc10	1.37547	wt_m6a_SSC
938	Klhl2	0.975077	wt_m6a_SSC
939	Klhl5	1.54061	wt_m6a_SSC
940	Klhl9	2.51163	wt_m6a_SSC
941	Kmt2a	1.66412	wt_m6a_SSC
942	Kmt2c	1.9603	wt_m6a_SSC
943	Kpna3	1.46724	wt_m6a_SSC
944	Kpna4	1.45052	wt_m6a_SSC
945	Kras	1.56995	wt_m6a_SSC
946	Krcc1	1.70465	wt_m6a_SSC
947	Krt10	1.84891	wt_m6a_SSC
948	Krtcap2	2.92907	wt_m6a_SSC
949	Ktn1	2.48543	wt_m6a_SSC
950	l7Rn6	2.072	wt_m6a_SSC
951	Lamtor5	1.73826	wt_m6a_SSC
952	Larp1	1.96549	wt_m6a_SSC
953	Larp4	2.73194	wt_m6a_SSC
954	Lars2	3.68119	wt_m6a_SSC
955	Lats1	1.37787	wt_m6a_SSC
956	Lbx1	1.23641	wt_m6a_SSC
957	Ldb1	1.51481	wt_m6a_SSC
958	Lemd2	1.05823	wt_m6a_SSC
959	Lemd3	1.3921	wt_m6a_SSC
960	Lgals1	1.51036	wt_m6a_SSC
961	Lgr4	3.54973	wt_m6a_SSC
962	Lhx2	1.00989	wt_m6a_SSC
963	Lhx9	0.974257	wt_m6a_SSC
964	Limch1	1.80222	wt_m6a_SSC
965	Lix1l	1.84326	wt_m6a_SSC
966	Lmo7	1.24852	wt_m6a_SSC
967	Lnpep	1.91302	wt_m6a_SSC
968	Lockd	1.09404	wt_m6a_SSC
969	Lonrf1	1.318	wt_m6a_SSC
970	Lpgat1	2.26301	wt_m6a_SSC
971	Lrba	1.15729	wt_m6a_SSC
972	Lrch2	1.09369	wt_m6a_SSC
973	Lrig3	2.23825	wt_m6a_SSC
974	Lrp3	1.06143	wt_m6a_SSC
975	Lrp5	1.37426	wt_m6a_SSC
976	Lrp6	1.77802	wt_m6a_SSC
977	Lrp8	1.55149	wt_m6a_SSC
978	Lrrc1	1.4282	wt_m6a_SSC
979	Lrrc8a	2.58275	wt_m6a_SSC
980	Lrrc8e	0.961597	wt_m6a_SSC
981	Lsm11	1.05409	wt_m6a_SSC
982	Lsm3	1.72462	wt_m6a_SSC
983	Lsm5	1.80742	wt_m6a_SSC
984	Luc7l2	2.8601	wt_m6a_SSC
985	Lxn	1.67246	wt_m6a_SSC
986	Ly96	1.60485	wt_m6a_SSC
987	Lyrm1	1.81313	wt_m6a_SSC
988	Lyrm2	2.4352	wt_m6a_SSC
989	Lyrm4	3.45741	wt_m6a_SSC
990	M1ap	1.22104	wt_m6a_SSC
991	Mab21l1	1.10892	wt_m6a_SSC
992	Macf1	1.92914	wt_m6a_SSC
993	Maf	1.69398	wt_m6a_SSC
994	Mafa	1.48434	wt_m6a_SSC
995	Magoh	3.20081	wt_m6a_SSC
996	Magohb	1.21841	wt_m6a_SSC
997	Mak16	1.53993	wt_m6a_SSC
998	Malat1	3.16303	wt_m6a_SSC
999	Malsu1	2.15596	wt_m6a_SSC
1000	Man2a1	1.95283	wt_m6a_SSC
1001	Man2a2	0.973775	wt_m6a_SSC
1002	Manf	1.91473	wt_m6a_SSC
1003	Map3k2	2.45541	wt_m6a_SSC
1004	Map3k4	1.46311	wt_m6a_SSC
1005	Map3k5	1.27369	wt_m6a_SSC
1006	Map3k7	1.13227	wt_m6a_SSC
1007	Map4k3	1.31581	wt_m6a_SSC
1008	Map4k4	1.34091	wt_m6a_SSC
1009	Mapk1ip1l	2.78846	wt_m6a_SSC
1010	Marcks	1.55467	wt_m6a_SSC
1011	Marf1	2.72792	wt_m6a_SSC
1012	Mark2	1.19513	wt_m6a_SSC
1013	Mark3	1.47316	wt_m6a_SSC
1014	Marveld1	2.12564	wt_m6a_SSC
1015	Mbd2	2.3379	wt_m6a_SSC
1016	Mbd5	1.00531	wt_m6a_SSC
1017	Mbtd1	1.47113	wt_m6a_SSC
1018	Mbtps2	1.22043	wt_m6a_SSC
1019	Mcmbp	3.90253	wt_m6a_SSC
1020	Mcts1	1.22099	wt_m6a_SSC
1021	Mdfic	1.04059	wt_m6a_SSC
1022	Mdn1	1.57767	wt_m6a_SSC
1023	Med13	2.32507	wt_m6a_SSC
1024	Med13l	2.68325	wt_m6a_SSC
1025	Med21	1.91951	wt_m6a_SSC
1026	Medag	1.60965	wt_m6a_SSC
1027	Megf10	1.03763	wt_m6a_SSC
1028	Mepce	1.19438	wt_m6a_SSC
1029	Met	1.11816	wt_m6a_SSC
1030	Mex3c	2.32301	wt_m6a_SSC
1031	Mex3d	1.0494	wt_m6a_SSC
1032	Mfsd4	0.997981	wt_m6a_SSC
1033	Mfsd7b	1.31383	wt_m6a_SSC
1034	Mga	1.34094	wt_m6a_SSC
1035	Mgea5	1.59528	wt_m6a_SSC
1036	Mgp	2.34009	wt_m6a_SSC
1037	Mgst2	1.56494	wt_m6a_SSC
1038	Mib1	1.51214	wt_m6a_SSC
1039	Micu3	3.53786	wt_m6a_SSC
1040	Mid2	1.08704	wt_m6a_SSC
1041	Midn	2.36569	wt_m6a_SSC
1042	Mier1	1.86401	wt_m6a_SSC
1043	Mier3	1.60594	wt_m6a_SSC
1044	Mif	2.03663	wt_m6a_SSC
1045	Mir1192	1.10816	wt_m6a_SSC
1046	Mir155hg	2.29797	wt_m6a_SSC
1047	Mir703	1.40738	wt_m6a_SSC
1048	Mirg	1.2968	wt_m6a_SSC
1049	Mkl2	2.44906	wt_m6a_SSC
1050	Mme	1.42021	wt_m6a_SSC
1051	Mnd1	1.12651	wt_m6a_SSC
1052	Mospd2	1.10665	wt_m6a_SSC
1053	Mpc2	2.13631	wt_m6a_SSC
1054	Mplkip	1.11971	wt_m6a_SSC
1055	Mpo	1.9528	wt_m6a_SSC
1056	Mrpl13	1.55002	wt_m6a_SSC
1057	Mrpl20	1.72246	wt_m6a_SSC
1058	Mrpl27	2.12574	wt_m6a_SSC
1059	Mrpl30	2.50076	wt_m6a_SSC
1060	Mrpl32	2.0099	wt_m6a_SSC
1061	Mrpl33	2.76744	wt_m6a_SSC
1062	Mrpl41	2.48749	wt_m6a_SSC
1063	Mrpl42	3.0225	wt_m6a_SSC
1064	Mrpl52	1.45338	wt_m6a_SSC
1065	Mrps14	2.83836	wt_m6a_SSC
1066	Mrps18c	1.4934	wt_m6a_SSC
1067	Mrps21	2.34982	wt_m6a_SSC
1068	Mrps28	1.48488	wt_m6a_SSC
1069	Mrps33	2.02183	wt_m6a_SSC
1070	Mrps36	1.9479	wt_m6a_SSC
1071	Msantd2	1.73942	wt_m6a_SSC
1072	Msl1	1.67461	wt_m6a_SSC
1073	mt-Atp6	2.43069	wt_m6a_SSC
1074	mt-Atp8	1.18938	wt_m6a_SSC
1075	mt-Co1	2.05772	wt_m6a_SSC
1076	mt-Co2	3.03979	wt_m6a_SSC
1077	mt-Co3	2.2958	wt_m6a_SSC
1078	mt-Cytb	2.24837	wt_m6a_SSC
1079	mt-Nd1	2.13895	wt_m6a_SSC
1080	mt-Nd2	3.58804	wt_m6a_SSC
1081	mt-Nd4	2.78928	wt_m6a_SSC
1082	mt-Nd4l	0.962701	wt_m6a_SSC
1083	mt-Nd5	2.81533	wt_m6a_SSC
1084	mt-Nd6	3.04721	wt_m6a_SSC
1085	mt-Rnr1	4.64644	wt_m6a_SSC
1086	mt-Rnr2	3.12128	wt_m6a_SSC
1087	mt-Tp	0.960149	wt_m6a_SSC
1088	Mt1	3.53293	wt_m6a_SSC
1089	Mta1	2.05906	wt_m6a_SSC
1090	Mtch1	2.41595	wt_m6a_SSC
1091	Mustn1	2.13514	wt_m6a_SSC
1092	Mxi1	1.43393	wt_m6a_SSC
1093	Mybl1	1.41138	wt_m6a_SSC
1094	Mycbp2	1.87004	wt_m6a_SSC
1095	Myl6b	1.27115	wt_m6a_SSC
1096	Mylpf	1.09257	wt_m6a_SSC
1097	Myo7a	1.49541	wt_m6a_SSC
1098	Myo9a	1.15104	wt_m6a_SSC
1099	N4bp1	1.74386	wt_m6a_SSC
1100	N4bp2	2.74099	wt_m6a_SSC
1101	N4bp2l2	2.40644	wt_m6a_SSC
1102	Naa30	1.90823	wt_m6a_SSC
1103	Naa38	1.36394	wt_m6a_SSC
1104	Naca	2.0629	wt_m6a_SSC
1105	Naf1	1.39034	wt_m6a_SSC
1106	Nap1l1	2.39647	wt_m6a_SSC
1107	Nav2	2.21948	wt_m6a_SSC
1108	Nbas	1.08174	wt_m6a_SSC
1109	Nbea	1.033	wt_m6a_SSC
1110	Nbeal1	2.40256	wt_m6a_SSC
1111	Ncoa1	1.61333	wt_m6a_SSC
1112	Ncoa2	0.983415	wt_m6a_SSC
1113	Ncoa3	2.13457	wt_m6a_SSC
1114	Ncoa6	1.45971	wt_m6a_SSC
1115	Ncoa7	1.35945	wt_m6a_SSC
1116	Ncor1	2.02496	wt_m6a_SSC
1117	Ndst1	2.26004	wt_m6a_SSC
1118	Ndufa1	1.87496	wt_m6a_SSC
1119	Ndufa12	3.22129	wt_m6a_SSC
1120	Ndufa4	2.24743	wt_m6a_SSC
1121	Ndufa7	1.85727	wt_m6a_SSC
1122	Ndufab1	1.90551	wt_m6a_SSC
1123	Ndufaf2	1.12181	wt_m6a_SSC
1124	Ndufaf4	2.84057	wt_m6a_SSC
1125	Ndufb11	2.30467	wt_m6a_SSC
1126	Ndufb3	2.05362	wt_m6a_SSC
1127	Ndufb4	2.77673	wt_m6a_SSC
1128	Ndufb5	1.59864	wt_m6a_SSC
1129	Ndufb6	1.80306	wt_m6a_SSC
1130	Ndufb7	1.53872	wt_m6a_SSC
1131	Ndufc1	1.98025	wt_m6a_SSC
1132	Ndufc2	2.72462	wt_m6a_SSC
1133	Ndufs4	1.30609	wt_m6a_SSC
1134	Ndufs5	1.8117	wt_m6a_SSC
1135	Ndufv2	1.89701	wt_m6a_SSC
1136	Nedd8	2.53586	wt_m6a_SSC
1137	Nek9	1.23137	wt_m6a_SSC
1138	Nexn	1.02625	wt_m6a_SSC
1139	Nf1	1.39156	wt_m6a_SSC
1140	Nfat5	1.42022	wt_m6a_SSC
1141	Nfatc3	1.05558	wt_m6a_SSC
1142	Nfia	3.04083	wt_m6a_SSC
1143	Nfib	1.92407	wt_m6a_SSC
1144	Nfkb1	1.61522	wt_m6a_SSC
1145	Nhsl2	1.1141	wt_m6a_SSC
1146	Nkrf	1.14125	wt_m6a_SSC
1147	Nktr	1.69731	wt_m6a_SSC
1148	Nkx6-1	0.969906	wt_m6a_SSC
1149	Nlrp5-ps	1.29945	wt_m6a_SSC
1150	Nme5	1.33726	wt_m6a_SSC
1151	Nop10	1.84463	wt_m6a_SSC
1152	Notch2	4.59584	wt_m6a_SSC
1153	Npc1	1.12098	wt_m6a_SSC
1154	Npy	2.19133	wt_m6a_SSC
1155	Nr4a3	1.02754	wt_m6a_SSC
1156	Nrip1	1.17151	wt_m6a_SSC
1157	Nrk	2.49249	wt_m6a_SSC
1158	Nsa2	2.07445	wt_m6a_SSC
1159	Nsd1	1.89546	wt_m6a_SSC
1160	Nsun6	1.2244	wt_m6a_SSC
1161	Nt5dc3	1.61584	wt_m6a_SSC
1162	Ntn1	2.10262	wt_m6a_SSC
1163	Nuak1	1.52345	wt_m6a_SSC
1164	Nudt4	1.55059	wt_m6a_SSC
1165	Nufip2	3.76852	wt_m6a_SSC
1166	Numa1	1.41359	wt_m6a_SSC
1167	Nup153	1.37245	wt_m6a_SSC
1168	Nup205	1.2358	wt_m6a_SSC
1169	Nup214	1.72742	wt_m6a_SSC
1170	Nupr1	1.96698	wt_m6a_SSC
1171	Nxt1	1.16091	wt_m6a_SSC
1172	Ocrl	1.70913	wt_m6a_SSC
1173	Odc1	1.90979	wt_m6a_SSC
1174	Ogfrl1	1.42135	wt_m6a_SSC
1175	Olfm1	0.988441	wt_m6a_SSC
1176	Olfr920	1.37616	wt_m6a_SSC
1177	Omg	1.26356	wt_m6a_SSC
1178	Ooep	1.26257	wt_m6a_SSC
1179	Osbp	1.92726	wt_m6a_SSC
1180	Osbpl8	1.22665	wt_m6a_SSC
1181	Ost4	1.68982	wt_m6a_SSC
1182	Ostc	2.00279	wt_m6a_SSC
1183	Otud1	1.2504	wt_m6a_SSC
1184	Otud4	1.53033	wt_m6a_SSC
1185	Otulin	1.11438	wt_m6a_SSC
1186	P2ry14	1.16487	wt_m6a_SSC
1187	P3h3	1.84698	wt_m6a_SSC
1188	Pabpc1	2.56779	wt_m6a_SSC
1189	Pabpc4	2.48828	wt_m6a_SSC
1190	Pabpc4l	1.88811	wt_m6a_SSC
1191	Padi4	1.03505	wt_m6a_SSC
1192	Pag1	1.21754	wt_m6a_SSC
1193	Paip1	3.64728	wt_m6a_SSC
1194	Pak2	2.28062	wt_m6a_SSC
1195	Pam	3.30297	wt_m6a_SSC
1196	Pan3	4.64332	wt_m6a_SSC
1197	Pank1	1.20136	wt_m6a_SSC
1198	Pank3	2.2783	wt_m6a_SSC
1199	Pantr1	2.01293	wt_m6a_SSC
1200	Papd5	1.34439	wt_m6a_SSC
1201	Papd7	1.27262	wt_m6a_SSC
1202	Pappa	1.34491	wt_m6a_SSC
1203	Parp4	1.08334	wt_m6a_SSC
1204	Patl1	0.995694	wt_m6a_SSC
1205	Pbx1	1.44077	wt_m6a_SSC
1206	Pbx2	1.93273	wt_m6a_SSC
1207	Pcbp2	2.28888	wt_m6a_SSC
1208	Pcdh17	1.13673	wt_m6a_SSC
1209	Pcdh19	1.38461	wt_m6a_SSC
1210	Pcdh7	1.82662	wt_m6a_SSC
1211	Pcf11	3.28701	wt_m6a_SSC
1212	Pcgf2	1.54295	wt_m6a_SSC
1213	Pcm1	1.90791	wt_m6a_SSC
1214	Pcsk6	1.97081	wt_m6a_SSC
1215	Pdcd4	3.64449	wt_m6a_SSC
1216	Pdcd5	1.94015	wt_m6a_SSC
1217	Pde3a	1.67212	wt_m6a_SSC
1218	Pde3b	2.27268	wt_m6a_SSC
1219	Pde5a	1.40106	wt_m6a_SSC
1220	Pde7a	1.63784	wt_m6a_SSC
1221	Pdpn	2.32867	wt_m6a_SSC
1222	Pds5a	1.49449	wt_m6a_SSC
1223	Pdzd2	1.25388	wt_m6a_SSC
1224	Pdzd8	1.96455	wt_m6a_SSC
1225	Peak1	0.982302	wt_m6a_SSC
1226	Peli2	1.11038	wt_m6a_SSC
1227	Pemt	1.3041	wt_m6a_SSC
1228	Per3	2.89415	wt_m6a_SSC
1229	Pfas	1.73299	wt_m6a_SSC
1230	Pfdn1	2.07771	wt_m6a_SSC
1231	Pfdn4	3.13164	wt_m6a_SSC
1232	Pfn1	2.2512	wt_m6a_SSC
1233	Pglyrp1	0.97748	wt_m6a_SSC
1234	Pgm2l1	1.28808	wt_m6a_SSC
1235	Phc1	0.994305	wt_m6a_SSC
1236	Phf12	1.17873	wt_m6a_SSC
1237	Phf14	1.23183	wt_m6a_SSC
1238	Phf2	1.45679	wt_m6a_SSC
1239	Phf3	1.93811	wt_m6a_SSC
1240	Phlda2	1.12989	wt_m6a_SSC
1241	Phlpp1	1.0713	wt_m6a_SSC
1242	Phlpp2	1.00271	wt_m6a_SSC
1243	Phtf1os	1.06275	wt_m6a_SSC
1244	Pi4k2a	2.46878	wt_m6a_SSC
1245	Picalm	2.22562	wt_m6a_SSC
1246	Pigp	2.44212	wt_m6a_SSC
1247	Pigyl	1.24689	wt_m6a_SSC
1248	Pik3ca	1.88137	wt_m6a_SSC
1249	Pikfyve	1.89881	wt_m6a_SSC
1250	Pim1	1.01746	wt_m6a_SSC
1251	Pinx1	1.24142	wt_m6a_SSC
1252	Pip4k2a	1.18746	wt_m6a_SSC
1253	Pip4k2b	1.18022	wt_m6a_SSC
1254	Pirb	1.06938	wt_m6a_SSC
1255	Pitpna	2.73954	wt_m6a_SSC
1256	Pkd2	1.88956	wt_m6a_SSC
1257	Pkn2	1.58178	wt_m6a_SSC
1258	Pla2g4c	1.2342	wt_m6a_SSC
1259	Plagl1	1.52696	wt_m6a_SSC
1260	Plekha3	2.74449	wt_m6a_SSC
1261	Plp2	1.20963	wt_m6a_SSC
1262	Plppr1	1.71703	wt_m6a_SSC
1263	Pmepa1	3.53921	wt_m6a_SSC
1264	Pofut1	1.14003	wt_m6a_SSC
1265	Pogk	1.14561	wt_m6a_SSC
1266	Pold4	1.13965	wt_m6a_SSC
1267	Polr1d	2.33713	wt_m6a_SSC
1268	Polr2f	1.81205	wt_m6a_SSC
1269	Polr2j	1.38514	wt_m6a_SSC
1270	Polr2k	2.63545	wt_m6a_SSC
1271	Pomp	2.11549	wt_m6a_SSC
1272	Pop7	1.28171	wt_m6a_SSC
1273	Pou3f3	1.85665	wt_m6a_SSC
1274	Ppfia1	1.29309	wt_m6a_SSC
1275	Ppia	2.14524	wt_m6a_SSC
1276	Ppig	1.62232	wt_m6a_SSC
1277	Ppip5k2	1.14146	wt_m6a_SSC
1278	Ppm1a	2.7053	wt_m6a_SSC
1279	Ppm1b	1.88486	wt_m6a_SSC
1280	Ppm1k	1.58737	wt_m6a_SSC
1281	Ppp1cc	1.2855	wt_m6a_SSC
1282	Ppp1r1a	0.969793	wt_m6a_SSC
1283	Ppp1r9b	1.68141	wt_m6a_SSC
1284	Ppp2ca	2.90453	wt_m6a_SSC
1285	Ppp2cb	2.0828	wt_m6a_SSC
1286	Ppp2r3a	1.76911	wt_m6a_SSC
1287	Ppp2r5a	1.25755	wt_m6a_SSC
1288	Ppp3ca	2.87176	wt_m6a_SSC
1289	Ppp3cb	1.65697	wt_m6a_SSC
1290	Ppp4r2	2.05115	wt_m6a_SSC
1291	Ppp6r2	2.12783	wt_m6a_SSC
1292	Prdm11	1.00561	wt_m6a_SSC
1293	Prelid2	1.33442	wt_m6a_SSC
1294	Prg4	1.82471	wt_m6a_SSC
1295	Prkaca	1.16644	wt_m6a_SSC
1296	Prkar2a	2.00006	wt_m6a_SSC
1297	Prkce	1.15724	wt_m6a_SSC
1298	Prkd3	1.62363	wt_m6a_SSC
1299	Prorsd1	1.95258	wt_m6a_SSC
1300	Prpf8	2.12559	wt_m6a_SSC
1301	Prr12	1.28961	wt_m6a_SSC
1302	Prr5	1.27393	wt_m6a_SSC
1303	Prr9	1.25576	wt_m6a_SSC
1304	Prrc2c	2.2454	wt_m6a_SSC
1305	Prrx1	1.19054	wt_m6a_SSC
1306	Prune2	1.60888	wt_m6a_SSC
1307	Psd3	1.25072	wt_m6a_SSC
1308	Psenen	2.00743	wt_m6a_SSC
1309	Psip1	1.12065	wt_m6a_SSC
1310	Psmb2	2.05915	wt_m6a_SSC
1311	Psme4	1.97271	wt_m6a_SSC
1312	Psmg4	2.04789	wt_m6a_SSC
1313	Ptbp3	1.5609	wt_m6a_SSC
1314	Ptch1	1.59853	wt_m6a_SSC
1315	Pten	3.13393	wt_m6a_SSC
1316	Ptgfrn	1.75726	wt_m6a_SSC
1317	Ptgs2os	1.04279	wt_m6a_SSC
1318	Ptpn12	1.62637	wt_m6a_SSC
1319	Ptpn13	1.23389	wt_m6a_SSC
1320	Ptpn21	1.56331	wt_m6a_SSC
1321	Ptpra	1.58631	wt_m6a_SSC
1322	Ptprz1	1.11182	wt_m6a_SSC
1323	Ptrhd1	1.59021	wt_m6a_SSC
1324	Pttg1	1.87069	wt_m6a_SSC
1325	Pura	3.47445	wt_m6a_SSC
1326	Purb	2.23374	wt_m6a_SSC
1327	Pvrl3	2.59674	wt_m6a_SSC
1328	Pwwp2a	2.25126	wt_m6a_SSC
1329	Qk	2.30578	wt_m6a_SSC
1330	Qser1	1.11394	wt_m6a_SSC
1331	R3hdm1	1.62611	wt_m6a_SSC
1332	Rab11fip2	1.39067	wt_m6a_SSC
1333	Rab12	2.89473	wt_m6a_SSC
1334	Rab21	2.96651	wt_m6a_SSC
1335	Rab9	1.99493	wt_m6a_SSC
1336	Rabgap1	1.65385	wt_m6a_SSC
1337	Rad21	1.86192	wt_m6a_SSC
1338	Rai1	1.03811	wt_m6a_SSC
1339	Ralbp1	1.52198	wt_m6a_SSC
1340	Ralgapa1	1.68848	wt_m6a_SSC
1341	Ranbp10	1.42	wt_m6a_SSC
1342	Ranbp9	1.13414	wt_m6a_SSC
1343	Rap2a	1.35233	wt_m6a_SSC
1344	Rap2b	2.86635	wt_m6a_SSC
1345	Rapgef2	1.49623	wt_m6a_SSC
1346	Raph1	2.95069	wt_m6a_SSC
1347	Rarres2	1.25989	wt_m6a_SSC
1348	Rasa1	2.27966	wt_m6a_SSC
1349	Rasal2	1.4912	wt_m6a_SSC
1350	Rassf8	1.10857	wt_m6a_SSC
1351	Rbbp6	2.6272	wt_m6a_SSC
1352	Rbfox2	1.46795	wt_m6a_SSC
1353	Rbm15	3.00962	wt_m6a_SSC
1354	Rbm15b	1.19733	wt_m6a_SSC
1355	Rbm26	3.47597	wt_m6a_SSC
1356	Rbm27	1.93007	wt_m6a_SSC
1357	Rbm33	1.41027	wt_m6a_SSC
1358	Rbm44	1.6356	wt_m6a_SSC
1359	Rcor1	1.76541	wt_m6a_SSC
1360	Rdh13	2.05997	wt_m6a_SSC
1361	Rev3l	1.24333	wt_m6a_SSC
1362	Rfwd2	1.90983	wt_m6a_SSC
1363	Rfx7	1.87908	wt_m6a_SSC
1364	Rgs2	1.67851	wt_m6a_SSC
1365	Rhob	1.68827	wt_m6a_SSC
1366	Rhobtb3	1.94664	wt_m6a_SSC
1367	Rhoq	2.47613	wt_m6a_SSC
1368	Rhou	1.06118	wt_m6a_SSC
1369	Ric1	3.58317	wt_m6a_SSC
1370	Rictor	1.12319	wt_m6a_SSC
1371	Rif1	2.19284	wt_m6a_SSC
1372	Rmnd5a	1.70845	wt_m6a_SSC
1373	Rn18s-rs5	1.62363	wt_m6a_SSC
1374	Rnaseh2b	1.04157	wt_m6a_SSC
1375	Rnf103	1.35269	wt_m6a_SSC
1376	Rnf11	3.31373	wt_m6a_SSC
1377	Rnf150	1.50333	wt_m6a_SSC
1378	Rnf19b	2.61961	wt_m6a_SSC
1379	Rnf217	1.10119	wt_m6a_SSC
1380	Rnf220	1.58514	wt_m6a_SSC
1381	Rnf38	1.29461	wt_m6a_SSC
1382	Rnu1a1	0.984321	wt_m6a_SSC
1383	Rock1	2.55835	wt_m6a_SSC
1384	Rock2	3.21304	wt_m6a_SSC
1385	RP23-174K7.2	2.09679	wt_m6a_SSC
1386	RP23-256J14.1	1.23914	wt_m6a_SSC
1387	RP23-264H19.2	2.1258	wt_m6a_SSC
1388	RP23-331I23.5	1.06665	wt_m6a_SSC
1389	RP23-338G5.3	1.59877	wt_m6a_SSC
1390	RP23-338G5.4	1.1293	wt_m6a_SSC
1391	RP23-349I9.14	0.995195	wt_m6a_SSC
1392	RP23-413C19.2	1.26615	wt_m6a_SSC
1393	RP23-428N8.4	1.39028	wt_m6a_SSC
1394	RP23-54G8.4	1.10368	wt_m6a_SSC
1395	RP23-75I5.4	1.21353	wt_m6a_SSC
1396	RP24-120F8.5	1.06098	wt_m6a_SSC
1397	RP24-252B21.3	1.67748	wt_m6a_SSC
1398	RP24-311K19.1	0.970525	wt_m6a_SSC
1399	RP24-344N22.3	1.11646	wt_m6a_SSC
1400	RP24-344N22.5	1.09423	wt_m6a_SSC
1401	RP24-439I22.3	2.97696	wt_m6a_SSC
1402	RP24-67F19.7	1.23519	wt_m6a_SSC
1403	Rpa3	2.25025	wt_m6a_SSC
1404	Rpl10	2.25063	wt_m6a_SSC
1405	Rpl10a	2.73242	wt_m6a_SSC
1406	Rpl10a-ps1	1.48207	wt_m6a_SSC
1407	Rpl11	2.5313	wt_m6a_SSC
1408	Rpl12	3.22649	wt_m6a_SSC
1409	Rpl13-ps1	1.04257	wt_m6a_SSC
1410	Rpl13a	1.26422	wt_m6a_SSC
1411	Rpl14	2.27376	wt_m6a_SSC
1412	Rpl14-ps1	1.04379	wt_m6a_SSC
1413	Rpl17	3.06837	wt_m6a_SSC
1414	Rpl17-ps10	1.51771	wt_m6a_SSC
1415	Rpl18	2.17668	wt_m6a_SSC
1416	Rpl19-ps11	1.28617	wt_m6a_SSC
1417	Rpl21	2.80875	wt_m6a_SSC
1418	Rpl21-ps8	1.1462	wt_m6a_SSC
1419	Rpl22	2.00368	wt_m6a_SSC
1420	Rpl22l1	2.32089	wt_m6a_SSC
1421	Rpl23	2.42731	wt_m6a_SSC
1422	Rpl23a	2.08749	wt_m6a_SSC
1423	Rpl23a-ps3	1.75649	wt_m6a_SSC
1424	Rpl26	2.73312	wt_m6a_SSC
1425	Rpl27a	2.06749	wt_m6a_SSC
1426	Rpl28	3.1236	wt_m6a_SSC
1427	Rpl28-ps1	1.42187	wt_m6a_SSC
1428	Rpl29	3.17735	wt_m6a_SSC
1429	Rpl30	2.02037	wt_m6a_SSC
1430	Rpl31	2.5233	wt_m6a_SSC
1431	Rpl31-ps8	1.50479	wt_m6a_SSC
1432	Rpl32	2.24598	wt_m6a_SSC
1433	Rpl34	1.61827	wt_m6a_SSC
1434	Rpl34-ps1	1.19912	wt_m6a_SSC
1435	Rpl35	3.16999	wt_m6a_SSC
1436	Rpl35a	2.18798	wt_m6a_SSC
1437	Rpl36a	1.9065	wt_m6a_SSC
1438	Rpl37	1.76543	wt_m6a_SSC
1439	Rpl37a	2.2393	wt_m6a_SSC
1440	Rpl37rt	1.08016	wt_m6a_SSC
1441	Rpl38	1.5404	wt_m6a_SSC
1442	Rpl38-ps2	1.33779	wt_m6a_SSC
1443	Rpl39	2.4936	wt_m6a_SSC
1444	Rpl41	2.033	wt_m6a_SSC
1445	Rpl5	3.43516	wt_m6a_SSC
1446	Rpl6	2.2564	wt_m6a_SSC
1447	Rpl6l	1.61448	wt_m6a_SSC
1448	Rpl7	3.06489	wt_m6a_SSC
1449	Rpl7a	1.99073	wt_m6a_SSC
1450	Rpl9	2.90251	wt_m6a_SSC
1451	Rpl9-ps4	1.28364	wt_m6a_SSC
1452	Rpl9-ps7	0.978735	wt_m6a_SSC
1453	Rplp2	1.52089	wt_m6a_SSC
1454	Rpp21	1.71243	wt_m6a_SSC
1455	Rpp30	1.61307	wt_m6a_SSC
1456	Rpp38	1.7401	wt_m6a_SSC
1457	Rps11	2.51423	wt_m6a_SSC
1458	Rps11-ps1	1.50572	wt_m6a_SSC
1459	Rps12	2.7506	wt_m6a_SSC
1460	Rps13	2.40722	wt_m6a_SSC
1461	Rps13-ps1	1.51618	wt_m6a_SSC
1462	Rps15	1.91371	wt_m6a_SSC
1463	Rps15a	2.38451	wt_m6a_SSC
1464	Rps16	2.02626	wt_m6a_SSC
1465	Rps16-ps2	1.15039	wt_m6a_SSC
1466	Rps17	2.92423	wt_m6a_SSC
1467	Rps2	2.17668	wt_m6a_SSC
1468	Rps20	2.81151	wt_m6a_SSC
1469	Rps23	2.59482	wt_m6a_SSC
1470	Rps24	2.8962	wt_m6a_SSC
1471	Rps25	2.72799	wt_m6a_SSC
1472	Rps26	1.83876	wt_m6a_SSC
1473	Rps26-ps1	1.323	wt_m6a_SSC
1474	Rps27a	2.0074	wt_m6a_SSC
1475	Rps27l	2.4094	wt_m6a_SSC
1476	Rps27rt	1.08085	wt_m6a_SSC
1477	Rps3	2.42728	wt_m6a_SSC
1478	Rps3a1	2.85002	wt_m6a_SSC
1479	Rps4x	3.42672	wt_m6a_SSC
1480	Rps5	1.85562	wt_m6a_SSC
1481	Rps6ka3	1.6357	wt_m6a_SSC
1482	Rps6kl1	1.22521	wt_m6a_SSC
1483	Rps7	2.3039	wt_m6a_SSC
1484	Rps8	3.62091	wt_m6a_SSC
1485	Rragc	1.55167	wt_m6a_SSC
1486	Rras2	1.00525	wt_m6a_SSC
1487	Rrn3	2.80716	wt_m6a_SSC
1488	Rsbn1l	1.25329	wt_m6a_SSC
1489	Rsf1	1.68018	wt_m6a_SSC
1490	Rufy3	1.09611	wt_m6a_SSC
1491	Runx1	1.74714	wt_m6a_SSC
1492	Rwdd4a	1.27891	wt_m6a_SSC
1493	Ryk	2.34145	wt_m6a_SSC
1494	S100a1	2.07048	wt_m6a_SSC
1495	S100a10	2.63702	wt_m6a_SSC
1496	S100a11	2.65568	wt_m6a_SSC
1497	S100a13	2.38099	wt_m6a_SSC
1498	S100a6	2.04164	wt_m6a_SSC
1499	S1pr1	1.13717	wt_m6a_SSC
1500	Samd8	1.58431	wt_m6a_SSC
1501	Sap30l	1.89569	wt_m6a_SSC
1502	Sav1	1.158	wt_m6a_SSC
1503	Sbf2	1.2651	wt_m6a_SSC
1504	Scaf1	1.84024	wt_m6a_SSC
1505	Scarf2	2.38294	wt_m6a_SSC
1506	Scd2	2.20116	wt_m6a_SSC
1507	Scrg1	3.99207	wt_m6a_SSC
1508	Sdc4	2.44895	wt_m6a_SSC
1509	Sdhaf4	1.8821	wt_m6a_SSC
1510	Sec61b	2.04039	wt_m6a_SSC
1511	Sec61g	2.27675	wt_m6a_SSC
1512	Secisbp2l	2.58859	wt_m6a_SSC
1513	Selt	1.75729	wt_m6a_SSC
1514	Sema4b	1.3893	wt_m6a_SSC
1515	Sema5a	1.34146	wt_m6a_SSC
1516	Senp6	2.3838	wt_m6a_SSC
1517	Sepn1	1.54636	wt_m6a_SSC
1518	Serf1	2.20118	wt_m6a_SSC
1519	Serpine1	2.46589	wt_m6a_SSC
1520	Serping1	1.02883	wt_m6a_SSC
1521	Sertad4	2.13462	wt_m6a_SSC
1522	Sesn3	1.34809	wt_m6a_SSC
1523	Setbp1	3.05716	wt_m6a_SSC
1524	Setd1a	1.74464	wt_m6a_SSC
1525	Setd1b	1.19659	wt_m6a_SSC
1526	Setd2	1.3944	wt_m6a_SSC
1527	Setd7	1.39741	wt_m6a_SSC
1528	Setd8	1.97011	wt_m6a_SSC
1529	Sf3b5	1.81658	wt_m6a_SSC
1530	Sf3b6	2.36861	wt_m6a_SSC
1531	Sfpq	3.4985	wt_m6a_SSC
1532	Sfxn5	1.46481	wt_m6a_SSC
1533	Sgcd	1.62925	wt_m6a_SSC
1534	Sgpp1	1.49571	wt_m6a_SSC
1535	Sh2b2	1.09596	wt_m6a_SSC
1536	Sh3bgrl3	1.81868	wt_m6a_SSC
1537	Sh3gl3	0.991617	wt_m6a_SSC
1538	Sh3pxd2a	2.7312	wt_m6a_SSC
1539	Sh3rf1	1.23333	wt_m6a_SSC
1540	Sh3rf3	1.78064	wt_m6a_SSC
1541	Shoc2	2.23987	wt_m6a_SSC
1542	Shprh	1.01912	wt_m6a_SSC
1543	Siah1a	1.57229	wt_m6a_SSC
1544	Siah2	2.41756	wt_m6a_SSC
1545	Sik3	1.61381	wt_m6a_SSC
1546	Sim2	1.08886	wt_m6a_SSC
1547	Sirt1	1.98712	wt_m6a_SSC
1548	Six4	1.01867	wt_m6a_SSC
1549	Ska2	0.997865	wt_m6a_SSC
1550	Ski	1.8181	wt_m6a_SSC
1551	Skil	4.20735	wt_m6a_SSC
1552	Slc12a2	1.75472	wt_m6a_SSC
1553	Slc12a6	1.02685	wt_m6a_SSC
1554	Slc13a4	1.27289	wt_m6a_SSC
1555	Slc24a2	1.17147	wt_m6a_SSC
1556	Slc25a23	1.23764	wt_m6a_SSC
1557	Slc25a28	1.13816	wt_m6a_SSC
1558	Slc2a13	1.87936	wt_m6a_SSC
1559	Slc30a1	2.01633	wt_m6a_SSC
1560	Slc30a4	2.90818	wt_m6a_SSC
1561	Slc35e1	1.38182	wt_m6a_SSC
1562	Slc36a4	1.5802	wt_m6a_SSC
1563	Slc39a1	1.87935	wt_m6a_SSC
1564	Slc44a1	1.75628	wt_m6a_SSC
1565	Slc6a8	1.27615	wt_m6a_SSC
1566	Slc7a11	1.44979	wt_m6a_SSC
1567	Slc7a5	1.74195	wt_m6a_SSC
1568	Slc9a1	1.3376	wt_m6a_SSC
1569	Slco3a1	1.11222	wt_m6a_SSC
1570	Slf1	1.98387	wt_m6a_SSC
1571	Slk	1.86495	wt_m6a_SSC
1572	Smad1	1.33544	wt_m6a_SSC
1573	Smad4	1.90575	wt_m6a_SSC
1574	Smad6	1.41228	wt_m6a_SSC
1575	Smad7	2.53054	wt_m6a_SSC
1576	Smap1	1.55337	wt_m6a_SSC
1577	Smarca5	2.84563	wt_m6a_SSC
1578	Smc2	1.78535	wt_m6a_SSC
1579	Smchd1	1.60255	wt_m6a_SSC
1580	Smek1	1.71518	wt_m6a_SSC
1581	Smim11	2.1029	wt_m6a_SSC
1582	Smim6	1.20783	wt_m6a_SSC
1583	Smim8	2.1858	wt_m6a_SSC
1584	Smpd5	1.07394	wt_m6a_SSC
1585	Sms	1.35477	wt_m6a_SSC
1586	Smurf1	1.04766	wt_m6a_SSC
1587	Smurf2	2.48778	wt_m6a_SSC
1588	Snapc5	1.72304	wt_m6a_SSC
1589	Sncaip	1.29735	wt_m6a_SSC
1590	Snhg1	2.06736	wt_m6a_SSC
1591	Snhg12	1.60945	wt_m6a_SSC
1592	Snrnp27	2.027	wt_m6a_SSC
1593	Snrpb2	2.03034	wt_m6a_SSC
1594	Snrpd1	2.26079	wt_m6a_SSC
1595	Snrpd2	2.05035	wt_m6a_SSC
1596	Snrpg	1.72587	wt_m6a_SSC
1597	Snx25	1.69355	wt_m6a_SSC
1598	Snx27	1.29958	wt_m6a_SSC
1599	Sobp	1.81563	wt_m6a_SSC
1600	Son	2.59265	wt_m6a_SSC
1601	Sox4	1.20077	wt_m6a_SSC
1602	Sp1	1.60045	wt_m6a_SSC
1603	Sp3os	1.38211	wt_m6a_SSC
1604	Spag9	2.30051	wt_m6a_SSC
1605	Spast	1.52034	wt_m6a_SSC
1606	Spata7	1.2005	wt_m6a_SSC
1607	Spcs1	3.46711	wt_m6a_SSC
1608	Spen	1.68361	wt_m6a_SSC
1609	Sphkap	1.6937	wt_m6a_SSC
1610	Spin1	1.44843	wt_m6a_SSC
1611	Spopl	1.30607	wt_m6a_SSC
1612	Sppl3	1.3483	wt_m6a_SSC
1613	Spred1	2.17192	wt_m6a_SSC
1614	Spred2	1.22369	wt_m6a_SSC
1615	Sprr1a	1.26824	wt_m6a_SSC
1616	Spry2	4.56702	wt_m6a_SSC
1617	Spryd7	1.06468	wt_m6a_SSC
1618	Sptbn1	1.77717	wt_m6a_SSC
1619	Srek1ip1	2.4237	wt_m6a_SSC
1620	Srgap3	1.08558	wt_m6a_SSC
1621	Srgn	1.60925	wt_m6a_SSC
1622	Srrm1	2.67496	wt_m6a_SSC
1623	Srsf1	2.00076	wt_m6a_SSC
1624	Srsf10	2.25494	wt_m6a_SSC
1625	Srsf2	2.64782	wt_m6a_SSC
1626	Ssbp3	1.85805	wt_m6a_SSC
1627	Ssfa2	0.965761	wt_m6a_SSC
1628	Ssr1	2.05914	wt_m6a_SSC
1629	St13	2.56171	wt_m6a_SSC
1630	St3gal2	1.46587	wt_m6a_SSC
1631	Stag1	2.04216	wt_m6a_SSC
1632	Stag2	1.07547	wt_m6a_SSC
1633	Stap1	1.24312	wt_m6a_SSC
1634	Stard9	0.977926	wt_m6a_SSC
1635	Stk39	1.93201	wt_m6a_SSC
1636	Stk4	1.75665	wt_m6a_SSC
1637	Ston1	1.09594	wt_m6a_SSC
1638	Strn	1.49765	wt_m6a_SSC
1639	Strn3	1.85994	wt_m6a_SSC
1640	Stx19	1.0624	wt_m6a_SSC
1641	Stx8	1.52624	wt_m6a_SSC
1642	Stxbp5	1.10544	wt_m6a_SSC
1643	Sub1	3.32807	wt_m6a_SSC
1644	Suco	2.14818	wt_m6a_SSC
1645	Supt4a	1.52467	wt_m6a_SSC
1646	Susd1	1.13482	wt_m6a_SSC
1647	Suz12	1.62883	wt_m6a_SSC
1648	Svil	1.7684	wt_m6a_SSC
1649	Swt1	2.09713	wt_m6a_SSC
1650	Syce2	1.27202	wt_m6a_SSC
1651	Sympk	1.21505	wt_m6a_SSC
1652	Syt2	1.15533	wt_m6a_SSC
1653	Tab2	1.29556	wt_m6a_SSC
1654	Taf1	1.55413	wt_m6a_SSC
1655	Taf10	1.26904	wt_m6a_SSC
1656	Taf4a	1.08322	wt_m6a_SSC
1657	Taf7	2.35599	wt_m6a_SSC
1658	Tanc2	1.00616	wt_m6a_SSC
1659	Taok1	2.05632	wt_m6a_SSC
1660	Tapt1	0.985706	wt_m6a_SSC
1661	Tbc1d12	1.13948	wt_m6a_SSC
1662	Tbc1d32	0.99457	wt_m6a_SSC
1663	Tbca	1.91111	wt_m6a_SSC
1664	Tbcel	1.74471	wt_m6a_SSC
1665	Tceb2	2.43913	wt_m6a_SSC
1666	Tcf20	1.47353	wt_m6a_SSC
1667	Tcf7l1	1.67768	wt_m6a_SSC
1668	Tcf7l2	2.91966	wt_m6a_SSC
1669	Tctex1d2	1.40196	wt_m6a_SSC
1670	Tead1	1.99112	wt_m6a_SSC
1671	Ten1	1.18193	wt_m6a_SSC
1672	Tenm3	1.67207	wt_m6a_SSC
1673	Terf2	1.19266	wt_m6a_SSC
1674	Tet1	1.26601	wt_m6a_SSC
1675	Tet2	1.99118	wt_m6a_SSC
1676	Tex2	1.44144	wt_m6a_SSC
1677	Tex30	1.58086	wt_m6a_SSC
1678	Tex40	1.19805	wt_m6a_SSC
1679	Tfb1m	1.13762	wt_m6a_SSC
1680	Tfrc	1.56137	wt_m6a_SSC
1681	Thbs1	1.94552	wt_m6a_SSC
1682	Them4	1.37257	wt_m6a_SSC
1683	Thoc7	1.90017	wt_m6a_SSC
1684	Thra	1.65479	wt_m6a_SSC
1685	Thsd1	1.20996	wt_m6a_SSC
1686	Tial1	2.27209	wt_m6a_SSC
1687	Tigd2	1.33831	wt_m6a_SSC
1688	Timm10b	1.00841	wt_m6a_SSC
1689	Timm17a	2.31711	wt_m6a_SSC
1690	Timm8b	1.96807	wt_m6a_SSC
1691	Timmdc1	1.25839	wt_m6a_SSC
1692	Timp1	2.48601	wt_m6a_SSC
1693	Timp2	2.69637	wt_m6a_SSC
1694	Tjp1	1.30853	wt_m6a_SSC
1695	Tktl1	1.00978	wt_m6a_SSC
1696	Tle4	1.02922	wt_m6a_SSC
1697	Tlk1	1.30541	wt_m6a_SSC
1698	Tlk2	1.31947	wt_m6a_SSC
1699	Tm2d1	1.77015	wt_m6a_SSC
1700	Tm6sf2	0.971255	wt_m6a_SSC
1701	Tm9sf3	1.6993	wt_m6a_SSC
1702	Tma7	2.77478	wt_m6a_SSC
1703	Tmed7	2.20986	wt_m6a_SSC
1704	Tmed8	1.22983	wt_m6a_SSC
1705	Tmem126a	2.73248	wt_m6a_SSC
1706	Tmem131	1.96368	wt_m6a_SSC
1707	Tmem165	1.86723	wt_m6a_SSC
1708	Tmem167	2.50468	wt_m6a_SSC
1709	Tmem170	1.49731	wt_m6a_SSC
1710	Tmem189	1.61881	wt_m6a_SSC
1711	Tmem200c	1.03374	wt_m6a_SSC
1712	Tmem216	1.22327	wt_m6a_SSC
1713	Tmem245	0.970196	wt_m6a_SSC
1714	Tmem251	1.28467	wt_m6a_SSC
1715	Tmem261	1.82632	wt_m6a_SSC
1716	Tmem57	1.50959	wt_m6a_SSC
1717	Tmem60	1.93716	wt_m6a_SSC
1718	Tmem64	1.26511	wt_m6a_SSC
1719	Tmem65	1.71031	wt_m6a_SSC
1720	Tmem8c	1.01128	wt_m6a_SSC
1721	Tmf1	2.98224	wt_m6a_SSC
1722	Tmpo	1.67221	wt_m6a_SSC
1723	Tmsb10	2.93805	wt_m6a_SSC
1724	Tmsb15b1	1.1404	wt_m6a_SSC
1725	Tmsb4x	2.74174	wt_m6a_SSC
1726	Tnfrsf14	1.32385	wt_m6a_SSC
1727	Tnks	1.92997	wt_m6a_SSC
1728	Tnks2	2.05938	wt_m6a_SSC
1729	Tnpo1	1.29317	wt_m6a_SSC
1730	Tnrc6a	1.84369	wt_m6a_SSC
1731	Tnrc6b	1.82755	wt_m6a_SSC
1732	Tnrc6c	1.68592	wt_m6a_SSC
1733	Tomm5	1.79502	wt_m6a_SSC
1734	Tomm7	1.43129	wt_m6a_SSC
1735	Top1	1.91009	wt_m6a_SSC
1736	Top2b	1.83989	wt_m6a_SSC
1737	Toporsos	1.72723	wt_m6a_SSC
1738	Tprkb	1.48639	wt_m6a_SSC
1739	Tpt1	3.74231	wt_m6a_SSC
1740	Tpt1-ps3	3.79662	wt_m6a_SSC
1741	Trabd2b	1.8764	wt_m6a_SSC
1742	Tram2	2.73963	wt_m6a_SSC
1743	Trappc1	1.25518	wt_m6a_SSC
1744	Trappc8	1.74554	wt_m6a_SSC
1745	Trdj1	1.20984	wt_m6a_SSC
1746	Triap1	1.49198	wt_m6a_SSC
1747	Trim24	1.47851	wt_m6a_SSC
1748	Trim25	0.992782	wt_m6a_SSC
1749	Trim41	1.1527	wt_m6a_SSC
1750	Trim44	1.30549	wt_m6a_SSC
1751	Trio	2.36332	wt_m6a_SSC
1752	Trip11	1.81577	wt_m6a_SSC
1753	Trip12	2.09585	wt_m6a_SSC
1754	Trit1	1.15212	wt_m6a_SSC
1755	Trmt112	1.71776	wt_m6a_SSC
1756	Trmt13	1.09572	wt_m6a_SSC
1757	Trmt6	1.22935	wt_m6a_SSC
1758	Tro	1.5573	wt_m6a_SSC
1759	Tsc1	1.04437	wt_m6a_SSC
1760	Tsc22d2	1.84594	wt_m6a_SSC
1761	Tshz1	2.04305	wt_m6a_SSC
1762	Ttbk2	1.89974	wt_m6a_SSC
1763	Ttc19	1.48726	wt_m6a_SSC
1764	Ttc28	2.54531	wt_m6a_SSC
1765	Ttc37	1.249	wt_m6a_SSC
1766	Ttyh2	2.4935	wt_m6a_SSC
1767	Tubb5	3.22741	wt_m6a_SSC
1768	Tusc1	1.58334	wt_m6a_SSC
1769	Twf1	2.68145	wt_m6a_SSC
1770	Twist1	2.40464	wt_m6a_SSC
1771	Txn1	2.64417	wt_m6a_SSC
1772	Tyw5	1.09082	wt_m6a_SSC
1773	U2surp	2.20903	wt_m6a_SSC
1774	Uba6	1.31757	wt_m6a_SSC
1775	Ube2b	1.83921	wt_m6a_SSC
1776	Ube2c	1.20232	wt_m6a_SSC
1777	Ube2h	2.16555	wt_m6a_SSC
1778	Ube2m	1.74702	wt_m6a_SSC
1779	Ube2n-ps1	1.02373	wt_m6a_SSC
1780	Ube2o	1.3505	wt_m6a_SSC
1781	Ube2q1	2.0714	wt_m6a_SSC
1782	Ube2r2	2.19206	wt_m6a_SSC
1783	Ube3a	2.00006	wt_m6a_SSC
1784	Ubl5	2.07207	wt_m6a_SSC
1785	Ubn2	2.17761	wt_m6a_SSC
1786	Ubr3	2.12053	wt_m6a_SSC
1787	Ubr5	1.36818	wt_m6a_SSC
1788	Ucp1	1.92019	wt_m6a_SSC
1789	Ugcg	1.80626	wt_m6a_SSC
1790	Uggt2	1.1235	wt_m6a_SSC
1791	Uhrf2	1.66733	wt_m6a_SSC
1792	Unc5b	1.22332	wt_m6a_SSC
1793	Unc5c	1.66415	wt_m6a_SSC
1794	Upf1	1.69452	wt_m6a_SSC
1795	Upf2	1.71804	wt_m6a_SSC
1796	Upf3b	1.6871	wt_m6a_SSC
1797	Uqcr10	1.83653	wt_m6a_SSC
1798	Uqcrb	2.83349	wt_m6a_SSC
1799	Uqcrh	2.66935	wt_m6a_SSC
1800	Uqcrq	1.47969	wt_m6a_SSC
1801	Uri1	1.37897	wt_m6a_SSC
1802	Usmg5	1.74778	wt_m6a_SSC
1803	Uso1	2.1105	wt_m6a_SSC
1804	Usp1	1.40718	wt_m6a_SSC
1805	Usp24	1.2459	wt_m6a_SSC
1806	Usp25	1.18925	wt_m6a_SSC
1807	Usp31	1.52524	wt_m6a_SSC
1808	Usp34	2.06166	wt_m6a_SSC
1809	Usp7	2.10027	wt_m6a_SSC
1810	Utp14a	1.39635	wt_m6a_SSC
1811	Uvssa	2.5229	wt_m6a_SSC
1812	Uxt	0.992078	wt_m6a_SSC
1813	Vcan	2.22461	wt_m6a_SSC
1814	Vegfa	4.20049	wt_m6a_SSC
1815	Vegfb	1.45559	wt_m6a_SSC
1816	Vps13c	1.64031	wt_m6a_SSC
1817	Vps29	2.26513	wt_m6a_SSC
1818	Vps54	1.87771	wt_m6a_SSC
1819	Wapl	2.38741	wt_m6a_SSC
1820	Wasl	1.67521	wt_m6a_SSC
1821	Wbp5	2.02152	wt_m6a_SSC
1822	Wdfy2	1.24819	wt_m6a_SSC
1823	Wdhd1	1.07568	wt_m6a_SSC
1824	Wdr26	2.27266	wt_m6a_SSC
1825	Wdr76	1.26929	wt_m6a_SSC
1826	Wdr78	1.38956	wt_m6a_SSC
1827	Wdr83os	1.54883	wt_m6a_SSC
1828	Whsc1	1.89449	wt_m6a_SSC
1829	Whsc1l1	3.23618	wt_m6a_SSC
1830	Wipf2	1.68522	wt_m6a_SSC
1831	Wnk1	2.24795	wt_m6a_SSC
1832	Wnk2	1.20476	wt_m6a_SSC
1833	Wrn	1.76259	wt_m6a_SSC
1834	Wtap	2.31368	wt_m6a_SSC
1835	Wtip	1.63382	wt_m6a_SSC
1836	Wwp1	1.49906	wt_m6a_SSC
1837	Xpo4	1.18461	wt_m6a_SSC
1838	Xrn1	1.37904	wt_m6a_SSC
1839	Xrra1	1.01515	wt_m6a_SSC
1840	Xylt1	3.09289	wt_m6a_SSC
1841	Yap1	1.61764	wt_m6a_SSC
1842	Ybx3	4.4769	wt_m6a_SSC
1843	Yeats2	1.23245	wt_m6a_SSC
1844	Ylpm1	1.33358	wt_m6a_SSC
1845	Yme1l1	2.37748	wt_m6a_SSC
1846	Ythdc1	1.32261	wt_m6a_SSC
1847	Ythdf1	2.28565	wt_m6a_SSC
1848	Yy1	1.33288	wt_m6a_SSC
1849	Zak	1.18042	wt_m6a_SSC
1850	Zbtb10	2.1643	wt_m6a_SSC
1851	Zbtb34	1.32153	wt_m6a_SSC
1852	Zbtb4	1.1981	wt_m6a_SSC
1853	Zbtb44	1.57736	wt_m6a_SSC
1854	Zbtb6	0.962327	wt_m6a_SSC
1855	Zbtb8os	1.55529	wt_m6a_SSC
1856	Zc3h12c	1.19731	wt_m6a_SSC
1857	Zc3h6	1.16066	wt_m6a_SSC
1858	Zc3hav1	2.58805	wt_m6a_SSC
1859	Zcchc10	1.12321	wt_m6a_SSC
1860	Zcchc11	1.90777	wt_m6a_SSC
1861	Zcchc14	1.94892	wt_m6a_SSC
1862	Zdbf2	2.28614	wt_m6a_SSC
1863	Zdhhc2	2.01257	wt_m6a_SSC
1864	Zfhx3	1.4314	wt_m6a_SSC
1865	Zfhx4	1.91762	wt_m6a_SSC
1866	Zfos1	1.3717	wt_m6a_SSC
1867	Zfp101	1.37268	wt_m6a_SSC
1868	Zfp106	1.71433	wt_m6a_SSC
1869	Zfp119a	0.961133	wt_m6a_SSC
1870	Zfp26	1.49148	wt_m6a_SSC
1871	Zfp275	1.83693	wt_m6a_SSC
1872	Zfp280d	1.40797	wt_m6a_SSC
1873	Zfp318	1.26595	wt_m6a_SSC
1874	Zfp326	1.75692	wt_m6a_SSC
1875	Zfp369	1.19411	wt_m6a_SSC
1876	Zfp36l1	2.10434	wt_m6a_SSC
1877	Zfp36l2	1.84963	wt_m6a_SSC
1878	Zfp462	1.52799	wt_m6a_SSC
1879	Zfp503	1.55913	wt_m6a_SSC
1880	Zfp507	1.09897	wt_m6a_SSC
1881	Zfp516	1.79479	wt_m6a_SSC
1882	Zfp532	1.41319	wt_m6a_SSC
1883	Zfp560	1.20631	wt_m6a_SSC
1884	Zfp607	0.968899	wt_m6a_SSC
1885	Zfp644	2.54836	wt_m6a_SSC
1886	Zfp654	1.18684	wt_m6a_SSC
1887	Zfp691	1.66877	wt_m6a_SSC
1888	Zfp703	1.56227	wt_m6a_SSC
1889	Zfp704	1.8576	wt_m6a_SSC
1890	Zfp74	0.977542	wt_m6a_SSC
1891	Zfp746	0.96602	wt_m6a_SSC
1892	Zfp760	1.13788	wt_m6a_SSC
1893	Zfp770	0.965163	wt_m6a_SSC
1894	Zfp800	1.46751	wt_m6a_SSC
1895	Zfp850	0.968325	wt_m6a_SSC
1896	Zfp866	1.09265	wt_m6a_SSC
1897	Zfp91	1.65824	wt_m6a_SSC
1898	Zfp932	0.996619	wt_m6a_SSC
1899	Zfx	1.10071	wt_m6a_SSC
1900	Zfyve16	1.64192	wt_m6a_SSC
1901	Zfyve9	1.23293	wt_m6a_SSC
1902	Zim1	2.20321	wt_m6a_SSC
1903	Znrd1	1.40202	wt_m6a_SSC
1904	Znrf2	1.41217	wt_m6a_SSC
1905	Znrf3	3.8654	wt_m6a_SSC
1906	Zscan26	3.42151	wt_m6a_SSC
1907	Zswim6	1.75776	wt_m6a_SSC
1908	Zswim7	1.43337	wt_m6a_SSC
1909	Zxdb	1.33671	wt_m6a_SSC
1910	0610009B22Rik	2.919	wt_m6a_p_BCSP
1911	0610009E02Rik	0.860502	wt_m6a_p_BCSP
1912	0610012G03Rik	1.72793	wt_m6a_p_BCSP
1913	2024-03-01	1.34282	wt_m6a_p_BCSP
1914	1110001J03Rik	1.4955	wt_m6a_p_BCSP
1915	1110020A21Rik	0.822048	wt_m6a_p_BCSP
1916	1110038B12Rik	1.09117	wt_m6a_p_BCSP
1917	1110046J04Rik	1.05653	wt_m6a_p_BCSP
1918	1110059G10Rik	1.40393	wt_m6a_p_BCSP
1919	1190002N15Rik	2.24357	wt_m6a_p_BCSP
1920	1300002E11Rik	1.01803	wt_m6a_p_BCSP
1921	1500011B03Rik	2.4521	wt_m6a_p_BCSP
1922	1500011K16Rik	1.09138	wt_m6a_p_BCSP
1923	1500015O10Rik	2.13428	wt_m6a_p_BCSP
1924	1700025G04Rik	1.75129	wt_m6a_p_BCSP
1925	1700049E15Rik	1.45409	wt_m6a_p_BCSP
1926	1700055D18Rik	1.03337	wt_m6a_p_BCSP
1927	1700086L19Rik	2.02914	wt_m6a_p_BCSP
1928	1700086P04Rik	1.42518	wt_m6a_p_BCSP
1929	1700096K18Rik	1.2235	wt_m6a_p_BCSP
1930	1700108F19Rik	1.43927	wt_m6a_p_BCSP
1931	1700120C14Rik	0.944697	wt_m6a_p_BCSP
1932	1810022K09Rik	2.4969	wt_m6a_p_BCSP
1933	1810024B03Rik	1.65973	wt_m6a_p_BCSP
1934	1810026B05Rik	1.62262	wt_m6a_p_BCSP
1935	1810037I17Rik	2.29045	wt_m6a_p_BCSP
1936	1810058I24Rik	3.03748	wt_m6a_p_BCSP
1937	1810062G17Rik	1.34903	wt_m6a_p_BCSP
1938	2010107E04Rik	2.51245	wt_m6a_p_BCSP
1939	2010109I03Rik	0.843689	wt_m6a_p_BCSP
1940	2210013O21Rik	2.12959	wt_m6a_p_BCSP
1941	2310009A05Rik	1.09614	wt_m6a_p_BCSP
1942	2310009B15Rik	0.994862	wt_m6a_p_BCSP
1943	2310015D24Rik	0.886771	wt_m6a_p_BCSP
1944	2310035C23Rik	1.39981	wt_m6a_p_BCSP
1945	2310039H08Rik	2.53616	wt_m6a_p_BCSP
1946	2310040G07Rik	1.34215	wt_m6a_p_BCSP
1947	2410006H16Rik	2.04892	wt_m6a_p_BCSP
1948	2410015M20Rik	1.9369	wt_m6a_p_BCSP
1949	2500002B13Rik	0.943303	wt_m6a_p_BCSP
1950	2510017J16Rik	0.960859	wt_m6a_p_BCSP
1951	2510039O18Rik	1.32121	wt_m6a_p_BCSP
1952	2610001J05Rik	1.94482	wt_m6a_p_BCSP
1953	2610002M06Rik	1.19734	wt_m6a_p_BCSP
1954	2610011E03Rik	1.4258	wt_m6a_p_BCSP
1955	2610037D02Rik	1.12344	wt_m6a_p_BCSP
1956	2610044O15Rik8	0.97027	wt_m6a_p_BCSP
1957	2610203C20Rik	1.38924	wt_m6a_p_BCSP
1958	2610528A11Rik	1.04897	wt_m6a_p_BCSP
1959	2700060E02Rik	1.98569	wt_m6a_p_BCSP
1960	2700081O15Rik	1.43443	wt_m6a_p_BCSP
1961	2700094K13Rik	1.57161	wt_m6a_p_BCSP
1962	2810001G20Rik	1.70692	wt_m6a_p_BCSP
1963	2810403D21Rik	1.2482	wt_m6a_p_BCSP
1964	2810428I15Rik	1.16007	wt_m6a_p_BCSP
1965	2810442N19Rik	0.904905	wt_m6a_p_BCSP
1966	2900060B14Rik	1.0679	wt_m6a_p_BCSP
1967	3110021N24Rik	1.13573	wt_m6a_p_BCSP
1968	3110062M04Rik	0.866276	wt_m6a_p_BCSP
1969	3110079O15Rik	2.29409	wt_m6a_p_BCSP
1970	3110080O07Rik	0.944929	wt_m6a_p_BCSP
1971	3300005D01Rik	1.04744	wt_m6a_p_BCSP
1972	3830403N18Rik	1.08656	wt_m6a_p_BCSP
1973	4732440D04Rik	0.878816	wt_m6a_p_BCSP
1974	4732471J01Rik	0.977292	wt_m6a_p_BCSP
1975	4833412C05Rik	1.0643	wt_m6a_p_BCSP
1976	4833421G17Rik	1.30278	wt_m6a_p_BCSP
1977	4930524O07Rik	0.806503	wt_m6a_p_BCSP
1978	4930528J11Rik	1.15279	wt_m6a_p_BCSP
1979	4930589L23Rik	1.22103	wt_m6a_p_BCSP
1980	4931406C07Rik	1.10454	wt_m6a_p_BCSP
1981	4931440P22Rik	0.903016	wt_m6a_p_BCSP
1982	4932438A13Rik	1.68021	wt_m6a_p_BCSP
1983	4933400C23Rik	1.84106	wt_m6a_p_BCSP
1984	4933415A04Rik	0.841556	wt_m6a_p_BCSP
1985	4933431K14Rik	0.885475	wt_m6a_p_BCSP
1986	4933439C10Rik	1.16217	wt_m6a_p_BCSP
1987	5033430I15Rik	1.11093	wt_m6a_p_BCSP
1988	5330438D12Rik	0.814883	wt_m6a_p_BCSP
1989	5430416N02Rik	0.811474	wt_m6a_p_BCSP
1990	5830454E08Rik	1.23658	wt_m6a_p_BCSP
1991	2024-03-06	1.64367	wt_m6a_p_BCSP
1992	8030462N17Rik	3.74537	wt_m6a_p_BCSP
1993	8430419K02Rik	1.32208	wt_m6a_p_BCSP
1994	9230105E05Rik	0.839382	wt_m6a_p_BCSP
1995	9230111E07Rik	0.995772	wt_m6a_p_BCSP
1996	9230112E08Rik	1.06445	wt_m6a_p_BCSP
1997	9530086O07Rik	1.23136	wt_m6a_p_BCSP
1998	9930021J03Rik	1.52062	wt_m6a_p_BCSP
[truncated: 14,651 more rows]
