# Supplementary material for: An epitranscriptomic program maintains skeletal stem cell quiescence via a METTL3-FEM1B-GLI1 axis
Source: EMBO J. 2025 Feb 27;44(8):2263–78. doi: 10.1038/s44318-025-00399-z (PMC12000498; doi:10.1038/s44318-025-00399-z)
Supplement: Supplementary file 4 — Source data Fig. 1 [file 44318_2025_399_MOESM4_ESM.zip › Figure 1/1D/Figure 1D.xlsx]

## Sheet: Sheet1
The origin of m6A at each developmental stage.
	ttt	Percent	id
	p_BCSP	1222	z3		ssc
	p_BCSP	879	z2		p_bcsp
	BCSP	708	z3		ssc
	BCSP	203	z2		p_bcsp
	BCSP	422	z1		bcsp
	PCP	531	z3		ssc
	PCP	127	z2		p_bcsp
	PCP	101	z1		bcsp
	PCP	1411	pcp		pcp
	THY	538	z3		ssc
	THY	121	z2		p_bcsp
	THY	104	z1		bcsp
	THY	1409	THY		THY
	BLSP	541	z3		ssc
	BLSP	122	z2		p_bcsp
	BLSP	113	z1		bcsp
	BLSP	1479	BLSP		BLSP
	6C3	561	z3		ssc
	6C3	137	z2		p_bcsp
	6C3	128	z1		bcsp
	6C3	1707	C63		C63
	HEC	550	z3		ssc
	HEC	119	z2		p_bcsp
	HEC	125	z1		bcsp
	HEC	1385	HEC		HEC
