# Supplementary material for: An epitranscriptomic program maintains skeletal stem cell quiescence via a METTL3-FEM1B-GLI1 axis
Source: EMBO J. 2025 Feb 27;44(8):2263–78. doi: 10.1038/s44318-025-00399-z (PMC12000498; doi:10.1038/s44318-025-00399-z)
Supplement: Supplementary file 4 — Source data Fig. 1 [file 44318_2025_399_MOESM4_ESM.zip › Figure 1/1G/Figure 1G.xlsx]

## Sheet: Sheet1
m6A-RIP-PCR data of Klf4 and Chst11 in SSC and Thy.
Gene	SSC-IgG				SSC-m6A				Thy-IgG				Thy-m6A
	Rep1	Rep2	Rep3	SD	Rep1	Rep2	Rep3	SD	Rep1	Rep2	Rep3	SD	Rep1	Rep2	Rep3	SD
Klf4	0.0008552	0.0008271	0.0007901	3.26512e-05	55.0802	50.2766	48.0877	3.57678	0.0013811	0.0011161	0.476625	0.274459	38.9726	32.8368	34.2977	3.20509
Chst11	2.025e-05	1.927e-05	1.773e-05	1.27033e-06	32.7185	33.3218	30.7727	1.33215	0.0001051	8.285e-05	7.226e-05	1.67614e-05	15.3286	13.4283	11.9786	1.68007
