# Supplementary material for: An epitranscriptomic program maintains skeletal stem cell quiescence via a METTL3-FEM1B-GLI1 axis
Source: EMBO J. 2025 Feb 27;44(8):2263–78. doi: 10.1038/s44318-025-00399-z (PMC12000498; doi:10.1038/s44318-025-00399-z)
Supplement: Supplementary file 4 — Source data Fig. 1 [file 44318_2025_399_MOESM4_ESM.zip › Figure 1/1H/Figure 1H.xlsx]

## Sheet: Sheet1
RT-PCR data of Klf4 and Chst11 in SSC and Thy.
Gene	SSC				Thy
	Rep1	Rep2	Rep3	SD	Rep1	Rep2	Rep3	SD
Klf4	0.948706	1.05468	0.999423	0.0530006	0.275582	0.280767	0.309784	0.0184333
Chst11	1.12514	0.92884	0.956867	0.106173	0.56443	0.627097	0.612077	0.0327188
