# Supplementary material for: An epitranscriptomic program maintains skeletal stem cell quiescence via a METTL3-FEM1B-GLI1 axis
Source: EMBO J. 2025 Feb 27;44(8):2263–78. doi: 10.1038/s44318-025-00399-z (PMC12000498; doi:10.1038/s44318-025-00399-z)
Supplement: Supplementary file 4 — Source data Fig. 1 [file 44318_2025_399_MOESM4_ESM.zip › Figure 1/1I/Figure 1I.xlsx]

## Sheet: Sheet1
m6A-RIP-PCR data of Fem1b and Spopl in SSC and Thy.
Gene	SSC-IgG				SSC-m6A				Thy-IgG				Thy-m6A
	Rep1	Rep2	Rep3	SD	Rep1	Rep2	Rep3	SD	Rep1	Rep2	Rep3	SD	Rep1	Rep2	Rep3	SD
Fem1b	3.865e-05	3.258e-05	2.695e-05	5.85138e-06	45.2059	41.1045	39.0407	3.13819	0.0001549	0.0001473	0.000138	8.46424e-06	24.7357	30.6395	29.0108	3.04915
Spopl	8.964e-05	8.316e-05	7.631e-05	6.66586e-06	31.8153	33.707	33.2267	0.983316	0.0005377	0.0003462	0.0003094	0.000122575		20.7736	21.844	0.75688
