# Supplementary material for: An epitranscriptomic program maintains skeletal stem cell quiescence via a METTL3-FEM1B-GLI1 axis
Source: EMBO J. 2025 Feb 27;44(8):2263–78. doi: 10.1038/s44318-025-00399-z (PMC12000498; doi:10.1038/s44318-025-00399-z)
Supplement: Supplementary file 5 — Source data Fig. 2 [file 44318_2025_399_MOESM5_ESM.zip]

Archive with 34 entries (19 files):
- Figure 2/
- Figure 2/2A/
- Figure 2/2A/P14 mice.tif
- Figure 2/2A/P3 mice.tif
- Figure 2/2B/
- Figure 2/2B/Figure 2B.xlsx
- Figure 2/2C/
- Figure 2/2C/P14 femurs.tif
- Figure 2/2C/P3 femurs.tif
- Figure 2/2D/
- Figure 2/2D/Figure 2D.xlsx
- Figure 2/2E/
- Figure 2/2E/Fig2E-Mettl3KO.tif
- Figure 2/2E/Fig2E-WT.tif
- Figure 2/2F/
- Figure 2/2F/Figure 2F.xlsx
- Figure 2/2G/
- Figure 2/2G/Figure 2G.xlsx
- Figure 2/2H/
- Figure 2/2H/Fig2H-Mettl3KO.tif
- Figure 2/2H/Fig2H-WT.tif
- Figure 2/2I/
- Figure 2/2I/Figure 2I.xlsx
- Figure 2/2J/
- Figure 2/2J/Fig2J-Mettl3KO.tif
- Figure 2/2J/Fig2J-WT.tif
- Figure 2/2K/
- Figure 2/2K/Figure 2K.xlsx
- Figure 2/2L/
- Figure 2/2L/Figure 2L.xlsx
- Figure 2/2M/
- Figure 2/2M/Figure 2M.xlsx
- Figure 2/2N/
- Figure 2/2N/Figure 2N.xlsx
