# Supplementary material for: An epitranscriptomic program maintains skeletal stem cell quiescence via a METTL3-FEM1B-GLI1 axis
Source: EMBO J. 2025 Feb 27;44(8):2263–78. doi: 10.1038/s44318-025-00399-z (PMC12000498; doi:10.1038/s44318-025-00399-z)
Supplement: Supplementary file 5 — Source data Fig. 2 [file 44318_2025_399_MOESM5_ESM.zip › Figure 2/2B/Figure 2B.xlsx]

## Sheet: Sheet1
Body height data of WT and Mettl3KO mice at different ages.
Day	WT						Mettl3KO
	Rep1	Rep2	Rep3	Rep4	Rep5	SD	Rep1	Rep2	Rep3	Rep4	Rep5	SD
9-Nov-2023	9.2	8.8	9.5	9	9.3	0.270185	7	8	8.2	7.8	7.8	0.45607
17-Nov-2023	11	11	11.6	11.3	11.2	0.248998	10	9	9.5	9.1	9.9	0.452769
30-Nov-2023	15	13.5	13	14.3	14	0.763544	12	11.6	11.7	10.7	12	0.533854
15-Dec-2023	16.5	16	16	16.8	16.4	0.343511	13.5	13	12.7	12.5	11.8	0.62849
25-Dec-2023	16.5	17	17.2	16.5	16	0.472229	13.5	14	12.5	13.5	13.4	0.544977
8-Jan-2024	17.5	17.2	17.8	17	16.8	0.397492	14.5	13.9	13.5	13.5	14	0.414729
5-Feb-2024	19	18	19.1	18.1	17.6	0.658027	14.5	14.6	14.7	15	14.8	0.192354
15-Mar-2024	19	18.2	18.3	19	19.1	0.432435	15.6	15.2	15.3	15.7	15	0.288097
