# Supplementary material for: An epitranscriptomic program maintains skeletal stem cell quiescence via a METTL3-FEM1B-GLI1 axis
Source: EMBO J. 2025 Feb 27;44(8):2263–78. doi: 10.1038/s44318-025-00399-z (PMC12000498; doi:10.1038/s44318-025-00399-z)
Supplement: Supplementary file 5 — Source data Fig. 2 [file 44318_2025_399_MOESM5_ESM.zip › Figure 2/2D/Figure 2D.xlsx]

## Sheet: Sheet1
Femurs height data of WT and Mettl3KO mice at P3 and P14.
Age	WT						Mettl3KO
	Rep1	Rep2	Rep3	Rep4	Rep5	SD	Rep1	Rep2	Rep3	Rep4	Rep5	SD
P3	5.50804	5.55234	5.7194	5.4284	5.53151	0.106736	5.23081	5.37331	5.32242	5.10567	5.21205	0.103785
P14	9.59609	9.6452	9.7059	9.51277	9.75004	0.0929691	7.17155	7.37406	7.97992	8.12779		0.462414
