# Supplementary material for: An epitranscriptomic program maintains skeletal stem cell quiescence via a METTL3-FEM1B-GLI1 axis
Source: EMBO J. 2025 Feb 27;44(8):2263–78. doi: 10.1038/s44318-025-00399-z (PMC12000498; doi:10.1038/s44318-025-00399-z)
Supplement: Supplementary file 5 — Source data Fig. 2 [file 44318_2025_399_MOESM5_ESM.zip › Figure 2/2F/Figure 2F.xlsx]

## Sheet: Sheet1
Heights quantification of PZ and HZ of WT and Mettl3KO mice at P3.
	WT				Mettl3KO
	Rep1	Rep2	Rep3	SD	Rep1	Rep2	Rep3	SD
PZ	1022	1011	1099	47.9479	1463	1275	1221	127.033
HZ	227.9	197.9	205.5	15.5966	234.7	238	233.7	2.25019
