# Supplementary material for: An epitranscriptomic program maintains skeletal stem cell quiescence via a METTL3-FEM1B-GLI1 axis
Source: EMBO J. 2025 Feb 27;44(8):2263–78. doi: 10.1038/s44318-025-00399-z (PMC12000498; doi:10.1038/s44318-025-00399-z)
Supplement: Supplementary file 5 — Source data Fig. 2 [file 44318_2025_399_MOESM5_ESM.zip › Figure 2/2G/Figure 2G.xlsx]

## Sheet: Sheet1
Cartilage percentage of WT and Mettl3KO mice at P3.
	WT				Mettl3KO
	Rep1	Rep2	Rep3	SD	Rep1	Rep2	Rep3	SD
Percentage (%)	22.6923	21.7728	22.8083	0.567357	32.4558	28.1577	27.3316	2.75118
