# Supplementary material for: An epitranscriptomic program maintains skeletal stem cell quiescence via a METTL3-FEM1B-GLI1 axis
Source: EMBO J. 2025 Feb 27;44(8):2263–78. doi: 10.1038/s44318-025-00399-z (PMC12000498; doi:10.1038/s44318-025-00399-z)
Supplement: Supplementary file 5 — Source data Fig. 2 [file 44318_2025_399_MOESM5_ESM.zip › Figure 2/2I/Figure 2I.xlsx]

## Sheet: Sheet1
Heights quantification of RZ, PZ and HZ of WT and Mettl3KO mice at P14.
	WT				Mettl3KO
	Rep1	Rep2	Rep3	SD	Rep1	Rep2	Rep3	SD
RZ	107.1	102	116.7	7.46391	108.9	125.4	122.7	8.85042
PZ	168.3	161.4	160.4	4.30155	275.7	253.1	265.8	11.3289
HZ	181.2	196.9	203.3	11.3715	70.94	70.44	93.46	13.1486
