# Supplementary material for: An epitranscriptomic program maintains skeletal stem cell quiescence via a METTL3-FEM1B-GLI1 axis
Source: EMBO J. 2025 Feb 27;44(8):2263–78. doi: 10.1038/s44318-025-00399-z (PMC12000498; doi:10.1038/s44318-025-00399-z)
Supplement: Supplementary file 5 — Source data Fig. 2 [file 44318_2025_399_MOESM5_ESM.zip › Figure 2/2L/Figure 2L.xlsx]

## Sheet: Sheet1
Quantification measurements of the bone surface/total volume (BS/TV) of WT and Mettl3KO mice at 1 month.
	WT					Mettl3KO
	Rep1	Rep2	Rep3	Rep4	SD	Rep1	Rep2	Rep3	Rep4	SD
BS/TV	9.94569	9.94287	11.0138	9.59573	0.615196	4.77031	5.66101	5.33022	5.85151	0.473752
