# Supplementary material for: An epitranscriptomic program maintains skeletal stem cell quiescence via a METTL3-FEM1B-GLI1 axis
Source: EMBO J. 2025 Feb 27;44(8):2263–78. doi: 10.1038/s44318-025-00399-z (PMC12000498; doi:10.1038/s44318-025-00399-z)
Supplement: Supplementary file 6 — Source data Fig. 3 [file 44318_2025_399_MOESM6_ESM.zip]

Archive with 29 entries (18 files):
- Figure 3/
- Figure 3/3B/
- Figure 3/3B/Figure 3B-Mettl3KO.fcs
- Figure 3/3B/Figure 3B-WT.fcs
- Figure 3/3C/
- Figure 3/3C/Figure 3C.xlsx
- Figure 3/3D/
- Figure 3/3D/Figure 3D.xlsx
- Figure 3/3E/
- Figure 3/3E/Figure 3E-Mettl3KO.fcs
- Figure 3/3E/Figure 3E-WT.fcs
- Figure 3/3F/
- Figure 3/3F/Figure 3F.xlsx
- Figure 3/3G/
- Figure 3/3G/P3-Mettl3KO_10x.tif
- Figure 3/3G/P3-Mettl3KO_4x.tif
- Figure 3/3G/P3-WT_10x.tif
- Figure 3/3G/P3-WT_4x.tif
- Figure 3/3I/
- Figure 3/3I/Figure3K-Mettl3KO.tif
- Figure 3/3I/Figure3K-WT.tif
- Figure 3/3J/
- Figure 3/3J/Figure3L-Mettl3KO.jpg
- Figure 3/3J/Figure3L-WT.jpg
- Figure 3/3K/
- Figure 3/3K/Figure 3K-Mettl3KO.tif
- Figure 3/3K/Figure 3K-WT.tif
- Figure 3/3L/
- Figure 3/3L/Figure 3L.xlsx
