# Supplementary material for: An epitranscriptomic program maintains skeletal stem cell quiescence via a METTL3-FEM1B-GLI1 axis
Source: EMBO J. 2025 Feb 27;44(8):2263–78. doi: 10.1038/s44318-025-00399-z (PMC12000498; doi:10.1038/s44318-025-00399-z)
Supplement: Supplementary file 6 — Source data Fig. 3 [file 44318_2025_399_MOESM6_ESM.zip › Figure 3/3C/Figure 3C.xlsx]

## Sheet: Sheet1
Quantification of SSC population percentages.
	WT										Mettl3KO
	Rep1	Rep2	Rep3	Rep4	Rep5	Rep6	Rep7	Rep8	Rep9	SD	Rep1	Rep2	Rep3	Rep4	Rep5	Rep6	Rep7	Rep8	Rep9	Rep10	SD
Percentage (%)	6.62601	4.8469	4.39652	3.479	5.02203	5.06795	1.05335	1.15451	2.94108	1.86769	6.31639	6.08299	8.70091	8.59574	10.0257	9.18425	7.03974	6.60859	5.55392	6.72403	1.51513
