# Supplementary material for: An epitranscriptomic program maintains skeletal stem cell quiescence via a METTL3-FEM1B-GLI1 axis
Source: EMBO J. 2025 Feb 27;44(8):2263–78. doi: 10.1038/s44318-025-00399-z (PMC12000498; doi:10.1038/s44318-025-00399-z)
Supplement: Supplementary file 6 — Source data Fig. 3 [file 44318_2025_399_MOESM6_ESM.zip › Figure 3/3D/Figure 3D.xlsx]

## Sheet: Sheet1
Quantification of SSCs population cell numbers.
	WT										Mettl3KO
	Rep1	Rep2	Rep3	Rep4	Rep5	Rep6	Rep7	Rep8	Rep9	SD	Rep1	Rep2	Rep3	Rep4	Rep5	Rep6	Rep7	Rep8	Rep9	Rep10	SD
Numbers (10^4)	9.93902	7.2704	6.59478	5.2185	7.53304	7.60193	1.58002	1.73177	4.41162	2.80154	12.6328	12.166	17.4018	17.1915	20.0514	18.3685	14.0795	13.2172	11.1078	13.4481	3.03025
