# Supplementary material for: An epitranscriptomic program maintains skeletal stem cell quiescence via a METTL3-FEM1B-GLI1 axis
Source: EMBO J. 2025 Feb 27;44(8):2263–78. doi: 10.1038/s44318-025-00399-z (PMC12000498; doi:10.1038/s44318-025-00399-z)
Supplement: Supplementary file 6 — Source data Fig. 3 [file 44318_2025_399_MOESM6_ESM.zip › Figure 3/3F/Figure 3F.xlsx]

## Sheet: Sheet1
Percentages of cell cycle phases in SSCs from WT mice and Mettl3KO mice.
Phase	WT						Mettl3KO
	Rep1	Rep2	Rep3	Rep4	Rep5	SD	Rep1	Rep2	Rep3	Rep4	Rep5	SD
G0	50.6	54.7	34.9	41.6	39.7	8.13419	28.8	28	28.9	23.1	29.3	2.57041
G1	44.5	41.6	61.1	54.2	56	8.1656	64.6	66.1	66.9	71.2	63.8	2.88565
Cycling	3.13	1.62	2.47	2.35	2.46	0.536684	5.04	4.07	2.76	4.24	5.31	0.999315
