# Supplementary material for: An epitranscriptomic program maintains skeletal stem cell quiescence via a METTL3-FEM1B-GLI1 axis
Source: EMBO J. 2025 Feb 27;44(8):2263–78. doi: 10.1038/s44318-025-00399-z (PMC12000498; doi:10.1038/s44318-025-00399-z)
Supplement: Supplementary file 6 — Source data Fig. 3 [file 44318_2025_399_MOESM6_ESM.zip › Figure 3/3L/Figure 3L.xlsx]

## Sheet: Sheet1
Quantification of BV/TV of the grafts.
	WT					Mettl3KO
	Rep1	Rep2	Rep3	Rep4	SD	Rep1	Rep2	Rep3	Rep4	SD
BV/TV	8.79083	12.491	10.1269	14.4509	2.51065	0.121232	0.072468	0.006863	0.052608	0.0473977
