# Supplementary material for: An epitranscriptomic program maintains skeletal stem cell quiescence via a METTL3-FEM1B-GLI1 axis
Source: EMBO J. 2025 Feb 27;44(8):2263–78. doi: 10.1038/s44318-025-00399-z (PMC12000498; doi:10.1038/s44318-025-00399-z)
Supplement: Supplementary file 7 — Source data Fig. 4 [file 44318_2025_399_MOESM7_ESM.zip]

Archive with 29 entries (17 files):
- Figure 4/
- Figure 4/4C/
- Figure 4/4C/Figure 4C.xlsx
- Figure 4/4D/
- Figure 4/4D/Figure 4D-Fem1b.tif
- Figure 4/4D/Figure 4D-Mettl3.tif
- Figure 4/4D/Figure 4D-Tubulin.tif
- Figure 4/4F/
- Figure 4/4F/Figure 4F.xlsx
- Figure 4/4G/
- Figure 4/4G/Figure 4G.xlsx
- Figure 4/4H/
- Figure 4/4H/Figure 4H.xlsx
- Figure 4/4I/
- Figure 4/4I/Figure 4I.xlsx
- Figure 4/4J/
- Figure 4/4J/Figure 4J.xlsx
- Figure 4/4L/
- Figure 4/4L/Figure 4L.xlsx
- Figure 4/4M/
- Figure 4/4M/Figure 4M-Mettl3KO+con.tif
- Figure 4/4M/Figure 4M-Mettl3KO+shFem1b.tif
- Figure 4/4M/Figure 4M-WT+con.tif
- Figure 4/4N/
- Figure 4/4N/Figure 4N-ko+con.tif
- Figure 4/4N/Figure 4N-ko+shFem1b.tif
- Figure 4/4N/Figure 4N-wt+con.tif
- Figure 4/4O/
- Figure 4/4O/Figure 4O.xlsx
