# Supplementary material for: An epitranscriptomic program maintains skeletal stem cell quiescence via a METTL3-FEM1B-GLI1 axis
Source: EMBO J. 2025 Feb 27;44(8):2263–78. doi: 10.1038/s44318-025-00399-z (PMC12000498; doi:10.1038/s44318-025-00399-z)
Supplement: Supplementary file 7 — Source data Fig. 4 [file 44318_2025_399_MOESM7_ESM.zip › Figure 4/4C/Figure 4C.xlsx]

## Sheet: Sheet1
RT-PCR data of Fem1b in WT and Mettl3KO SSC.
Gene	WT				Mettl3KO
	Rep1	Rep2	Rep3	SD	Rep1	Rep2	Rep3	SD
Fem1b	1.05989	0.983056	0.959755	0.0523986	2.09805	1.97826	1.96427	0.0735317
