# Supplementary material for: An epitranscriptomic program maintains skeletal stem cell quiescence via a METTL3-FEM1B-GLI1 axis
Source: EMBO J. 2025 Feb 27;44(8):2263–78. doi: 10.1038/s44318-025-00399-z (PMC12000498; doi:10.1038/s44318-025-00399-z)
Supplement: Supplementary file 7 — Source data Fig. 4 [file 44318_2025_399_MOESM7_ESM.zip › Figure 4/4F/Figure 4F.xlsx]

## Sheet: Sheet1
m6A RIP-PCR data of Fem1b in WT and Mettl3KO SSC.
Gene	WT-IgG				WT-m6A				Mettl3KO-IgG				Mettl3KO-m6A
	Rep1	Rep2	Rep3	SD	Rep1	Rep2	Rep3	SD	Rep1	Rep2	Rep3	SD	Rep1	Rep2	Rep3	SD
Fem1b	0	0	0	0	5.15549	7.91324	6.87198	1.39258	0	0	0	0	0.30635	0.141234	0.31159	0.0968775
