# Supplementary material for: An epitranscriptomic program maintains skeletal stem cell quiescence via a METTL3-FEM1B-GLI1 axis
Source: EMBO J. 2025 Feb 27;44(8):2263–78. doi: 10.1038/s44318-025-00399-z (PMC12000498; doi:10.1038/s44318-025-00399-z)
Supplement: Supplementary file 7 — Source data Fig. 4 [file 44318_2025_399_MOESM7_ESM.zip › Figure 4/4G/Figure 4G.xlsx]

## Sheet: Sheet1
RNA decay data of Fem1b in WT and Mettl3KO SSC.
Time (h)	WT-IgG				Mettl3KO-m6A
	Rep1	Rep2	Rep3	SD	Rep1	Rep2	Rep3	SD
0	1.03767	0.977945	0.98543	0.0325387	0.971077	1.03491	0.99505	0.0322433
2	0.423206	0.416992	0.333187	0.0502746	0.712087	0.721879	0.6914	0.0155604
4	0.29096	0.293396	0.200037	0.0532114	0.431488	0.464751	0.552026	0.0622534
