# Supplementary material for: An epitranscriptomic program maintains skeletal stem cell quiescence via a METTL3-FEM1B-GLI1 axis
Source: EMBO J. 2025 Feb 27;44(8):2263–78. doi: 10.1038/s44318-025-00399-z (PMC12000498; doi:10.1038/s44318-025-00399-z)
Supplement: Supplementary file 7 — Source data Fig. 4 [file 44318_2025_399_MOESM7_ESM.zip › Figure 4/4H/Figure 4H.xlsx]

## Sheet: Sheet1
Relative luciferase data of FEM1B in 293T from each treatment group.
Gene	control				METTL3-OE				shMETTL3
	Rep1	Rep2	Rep3	SD	Rep1	Rep2	Rep3	SD	Rep1	Rep2	Rep3	SD
FEM1B	1.00781	0.965736	1.02646	0.0311052	0.357496	0.386037	0.386285	0.0165502	2.05734	2.08443	1.86411	0.120148
