# Supplementary material for: An epitranscriptomic program maintains skeletal stem cell quiescence via a METTL3-FEM1B-GLI1 axis
Source: EMBO J. 2025 Feb 27;44(8):2263–78. doi: 10.1038/s44318-025-00399-z (PMC12000498; doi:10.1038/s44318-025-00399-z)
Supplement: Supplementary file 7 — Source data Fig. 4 [file 44318_2025_399_MOESM7_ESM.zip › Figure 4/4I/Figure 4I.xlsx]

## Sheet: Sheet1
RT-qPCR data of Fem1b in SSC from each treatment group.
Gene	shcon				shMettl3-1				shMettl3-2
	Rep1	Rep2	Rep3	SD	Rep1	Rep2	Rep3	SD	Rep1	Rep2	Rep3	SD
Fem1b	1.12049	1.02657	0.869368	0.126884	1.73063	1.58638	1.87686	0.145245	2.6923	2.20046	2.0434	0.338542
