# Supplementary material for: An epitranscriptomic program maintains skeletal stem cell quiescence via a METTL3-FEM1B-GLI1 axis
Source: EMBO J. 2025 Feb 27;44(8):2263–78. doi: 10.1038/s44318-025-00399-z (PMC12000498; doi:10.1038/s44318-025-00399-z)
Supplement: Supplementary file 7 — Source data Fig. 4 [file 44318_2025_399_MOESM7_ESM.zip › Figure 4/4J/Figure 4J.xlsx]

## Sheet: Sheet1
RT-qPCR data of Fem1b in SSC from each treatment group.
Gene	WT+con				Mettl3KO+con				Mettl3KO+Mettl3-OE
	Rep1	Rep2	Rep3	SD	Rep1	Rep2	Rep3	SD	Rep1	Rep2	Rep3	SD
Fem1b	1.14721	1.09947	0.792814	0.192318	2.94858	2.63663	2.80224	0.156076	1.43226	1.54942	1.6222	0.0958342
