# Supplementary material for: An epitranscriptomic program maintains skeletal stem cell quiescence via a METTL3-FEM1B-GLI1 axis
Source: EMBO J. 2025 Feb 27;44(8):2263–78. doi: 10.1038/s44318-025-00399-z (PMC12000498; doi:10.1038/s44318-025-00399-z)
Supplement: Supplementary file 7 — Source data Fig. 4 [file 44318_2025_399_MOESM7_ESM.zip › Figure 4/4L/Figure 4L.xlsx]

## Sheet: Sheet1
RT-qPCR data of Fem1b in SSC from each treatment group.
Gene	WT+con				Mettl3KO+con				Mettl3KO+shFem1b
	Rep1	Rep2	Rep3	SD	Rep1	Rep2	Rep3	SD	Rep1	Rep2	Rep3	SD
Fem1b	0.985337	0.968016	1.04841	0.0423136	1.80892	1.76042	1.80652	0.0273346	0.788425	0.712495	0.635983	0.0762213
