# Supplementary material for: An epitranscriptomic program maintains skeletal stem cell quiescence via a METTL3-FEM1B-GLI1 axis
Source: EMBO J. 2025 Feb 27;44(8):2263–78. doi: 10.1038/s44318-025-00399-z (PMC12000498; doi:10.1038/s44318-025-00399-z)
Supplement: Supplementary file 7 — Source data Fig. 4 [file 44318_2025_399_MOESM7_ESM.zip › Figure 4/4O/Figure 4O.xlsx]

## Sheet: Sheet1
Quantification of BV/TV of the grafts.
	WT					Mettl3KO					Mettl3KO
	Rep1	Rep2	Rep3	Rep4	SD	Rep1	Rep2	Rep3	Rep4	SD	Rep1	Rep2	Rep3	Rep4	SD
BV/TV	16.5601	15.9401	29.7691	23.6076	6.53532	0.020483	0.076548	0.018854	0.305882	0.136292	12.6127	11.3739	9.5027	10.9399	1.28322
