# Supplementary material for: An epitranscriptomic program maintains skeletal stem cell quiescence via a METTL3-FEM1B-GLI1 axis
Source: EMBO J. 2025 Feb 27;44(8):2263–78. doi: 10.1038/s44318-025-00399-z (PMC12000498; doi:10.1038/s44318-025-00399-z)
Supplement: Supplementary file 8 — Source data Fig. 5 [file 44318_2025_399_MOESM8_ESM.zip]

Archive with 42 entries (31 files):
- Figure 5/
- Figure 5/5A/
- Figure 5/5A/Figure 5A-Fem1b1.tif
- Figure 5/5A/Figure 5A-Gli1.tif
- Figure 5/5A/Figure 5A-Tubulin.tif
- Figure 5/5B/
- Figure 5/5B/Figure 5B-Fem1b-input.tif
- Figure 5/5B/Figure 5B-Gapdh-input.tif
- Figure 5/5B/Figure 5B-Gli1-input.tif
- Figure 5/5B/Figure 5B-Gli1-ip.tif
- Figure 5/5B/Figure 5B-Ub-input.tif
- Figure 5/5B/Figure 5B-Ub-ip.tif
- Figure 5/5C/
- Figure 5/5C/Figure 5C-Gli1-Mettl3KO.tif
- Figure 5/5C/Figure 5C-Gli1-WT.tif
- Figure 5/5C/Figure 5C-Tubulin-Mettl3KO.tif
- Figure 5/5C/Figure 5C-Tubulin-WT.tif
- Figure 5/5D/
- Figure 5/5D/Figure 5D-Fem1b.tif
- Figure 5/5D/Figure 5D-Gli1.tif
- Figure 5/5D/Figure 5D-Tubulin.tif
- Figure 5/5E/
- Figure 5/5E/Figure5E-Mettl3KO+SAG-whole.tif
- Figure 5/5E/Figure5E-Mettl3KO+SAG.tif
- Figure 5/5E/Figure5E-Mettl3KO+saline-whole.tif
- Figure 5/5E/Figure5E-Mettl3KO+saline.tif
- Figure 5/5E/Figure5E-WT+saline-whole.tif
- Figure 5/5E/Figure5E-WT+saline.tif
- Figure 5/5F/
- Figure 5/5F/Figure 5F.xlsx
- Figure 5/5H/
- Figure 5/5H/Figure 5H-Mettl3KO+SAG.fcs
- Figure 5/5H/Figure 5H-Mettl3KO+saline.fcs
- Figure 5/5H/Figure 5H-WT+saline.fcs
- Figure 5/5I/
- Figure 5/5I/Figure 5I.xlsx
- Figure 5/5J/
- Figure 5/5J/Figure5J-Mettl3KO+SAG.tif
- Figure 5/5J/Figure5J-Mettl3KO+saline.tif
- Figure 5/5J/Figure5J-WT+saline.tif
- Figure 5/5K/
- Figure 5/5K/Figure 5K.xlsx
