# Supplementary material for: An epitranscriptomic program maintains skeletal stem cell quiescence via a METTL3-FEM1B-GLI1 axis
Source: EMBO J. 2025 Feb 27;44(8):2263–78. doi: 10.1038/s44318-025-00399-z (PMC12000498; doi:10.1038/s44318-025-00399-z)
Supplement: Supplementary file 8 — Source data Fig. 5 [file 44318_2025_399_MOESM8_ESM.zip › Figure 5/5F/Figure 5F.xlsx]

## Sheet: Sheet1
RT-qPCR data of Runx2, Osterix, Alpl and Ocn in SSC from each treatment group.
Gene	WT+saline				Mettl3KO+saline				Mettl3KO+SAG
	Rep1	Rep2	Rep3	SD	Rep1	Rep2	Rep3	SD	Rep1	Rep2	Rep3	SD
Runx2	0.80017	0.944877	1.32264	0.269761	0.292345	0.287816	0.26699	0.0135222	0.713429	0.742669	0.879378	0.0885848
Osterix	1.07204	1.04827	0.889849	0.0990421	0.0403581	0.0361853	0.0374274	0.00214261	0.337989	0.33359	0.30731	0.0165892
Alpl	0.830364	0.871245	1.38226	0.307518	0.0727633	0.0778472	0.0650881	0.00642327	0.549501	0.561095	0.54382	0.00880474
Ocn	1.01813	1.13384	0.866252	0.134202	0.041093	0.0467433	0.0650464	0.0125213	0.519891	0.551204	0.50247	0.0246949
