# Supplementary material for: An epitranscriptomic program maintains skeletal stem cell quiescence via a METTL3-FEM1B-GLI1 axis
Source: EMBO J. 2025 Feb 27;44(8):2263–78. doi: 10.1038/s44318-025-00399-z (PMC12000498; doi:10.1038/s44318-025-00399-z)
Supplement: Supplementary file 8 — Source data Fig. 5 [file 44318_2025_399_MOESM8_ESM.zip › Figure 5/5I/Figure 5I.xlsx]

## Sheet: Sheet1
Quantification of each cell cycle phase of SSCs from each treatment group.
Phase	WT+saline				Mettl3KO+saline				Mettl3KO+SAG
	Rep1	Rep2	Rep3	SD	Rep1	Rep2	Rep3	SD	Rep1	Rep2	Rep3	SD
G0	44.6	47.8	50.6	3.00222	35.1	37.1	39.2	2.0502	53.9	45	46.2	4.82942
G1	53.8	50.6	47.7	3.05123	62.5	60.8	58.5	2.00749	44.2	52.7	51.8	4.6694
S-G2-M	1.62	1.52	1.71	0.0950438	2.25	2.06	2.31	0.130512	1.77	2.22	1.96	0.225906
