# Supplementary material for: An epitranscriptomic program maintains skeletal stem cell quiescence via a METTL3-FEM1B-GLI1 axis
Source: EMBO J. 2025 Feb 27;44(8):2263–78. doi: 10.1038/s44318-025-00399-z (PMC12000498; doi:10.1038/s44318-025-00399-z)
Supplement: Supplementary file 8 — Source data Fig. 5 [file 44318_2025_399_MOESM8_ESM.zip › Figure 5/5K/Figure 5K.xlsx]

## Sheet: Sheet1
Heights quantification of RZ, PZ and HZ from each treatment group at P14.
Gene	WT+saline				Mettl3KO+saline				Mettl3KO+SAG
	Rep1	Rep2	Rep3	SD	Rep1	Rep2	Rep3	SD	Rep1	Rep2	Rep3	SD
RZ	74.38	71.85	83.43	6.08824	91.45	80.67	91.58	6.2617	82.41	77.12	69.93	6.26406
PZ	197	175.6	150.5	23.2745	240.9	224	261.6	18.832	171.2	155	155.9	9.10439
HZ	277.4	269.1	255	11.3245	92.5	112.5	110.7	11.0641	241.7	263.8	247.6	11.443
